# Supplementary material for: Ba5(IO6)2: crystal structure evolution from room temperature to 80 K
Source: Acta Crystallogr E Crystallogr Commun. 2021 May 14;77(Pt 6):634–7. doi: 10.1107/S2056989021004990 (PMC8183445; doi:10.1107/S2056989021004990)
Supplement: Supplementary file 1 [file e-77-00634-sup1.cif]

##############################################################################
#                                                                            #
# This CIF contains the data in a paper accepted for publication in          #
# Acta Crystallographica Section E. It conforms to the requirements of       #
# Notes for Authors for Acta Crystallographica Section E, and has been       #
# peer reviewed under the auspices of the IUCr Commission on Journals.       #
#                                                                            #
# Full details of the Crystallographic Information File format               #
# are given in the paper "The Crystallographic Information File (CIF):       #
# a New Standard Archive File for Crystallography" by S. R. Hall, F. H.      #
# Allen and I. D. Brown [Acta Cryst. (1991), A47, 655-685].                  #
#                                                                            #
# The current version of the core CIF dictionary is obtainable from          #
# ftp://ftp.iucr.org/pub/cif_core.dic.                                       #
#                                                                            #
# Software is freely available for graphical display of the structure(s)     #
# in this CIF. For information consult the CIF software page                 #
# http://www.iucr.org/resources/cif/software.                                #
#                                                                            #
# This file may be used for bona fide research purposes within the           #
# scientific community so long as proper attribution is given to the journal # 
# article from which it was obtained.                                        #
#                                                                            #
##############################################################################
data_80K
_audit_creation_method
;
Olex2 1.3
(compiled 2020.02.04 svn.rd84adfe8 for OlexSys, GUI svn.r6032)
;
_chemical_name_systematic     ?
_chemical_name_common     ?
_chemical_formula_moiety     'Ba5 I2 O12'
_chemical_formula_sum     'Ba5 I2 O12'
_chemical_formula_weight     1132.50
_chemical_melting_point     ?
_space_group_crystal_system     orthorhombic
_space_group_name_H-M_alt     'P n m a'
_space_group_name_Hall     '-P 2ac 2n'
loop_
    _space_group_symop_operation_xyz
    'x, y, z'
    '-x+1/2, -y, z+1/2'
    '-x, y+1/2, -z'
    'x+1/2, -y+1/2, -z+1/2'
    '-x, -y, -z'
    'x-1/2, y, -z-1/2'
    'x, -y-1/2, z'
    '-x-1/2, y-1/2, z-1/2'
_cell_length_a     19.7361(3)
_cell_length_b     5.87790(10)
_cell_length_c     10.57490(10)
_cell_angle_alpha     90
_cell_angle_beta     90
_cell_angle_gamma     90
_cell_volume     1226.76(3)
_cell_formula_units_Z     4
_cell_measurement_reflns_used     13815
_cell_measurement_theta_min     1.9240
_cell_measurement_theta_max     36.2220
_cell_measurement_temperature     80(2)
_exptl_crystal_description     prism
_exptl_crystal_colour     brown
_exptl_crystal_size_max     0.22
_exptl_crystal_size_mid     0.12
_exptl_crystal_size_min     0.08
_exptl_crystal_density_diffrn     6.132
_exptl_crystal_density_meas     ?
_exptl_crystal_density_method     ?
_exptl_crystal_F_000     1928
_exptl_absorpt_coefficient_mu     20.901
_exptl_absorpt_correction_type     gaussian
_exptl_absorpt_process_details
;
(CrysAlisPro; Rigaku OD, 2020)
;
_exptl_absorpt_correction_T_min     0.150
_exptl_absorpt_correction_T_max     0.750
_diffrn_ambient_temperature     80.15
_diffrn_source     ?
_diffrn_radiation_type     MoK\a
_diffrn_radiation_wavelength     0.71073
_diffrn_measurement_device_type     'XtaLAB Synergy-I with HyPix3000'
_diffrn_measurement_method     '\w scans'
_diffrn_detector_area_resol_mean     10.0000
_diffrn_reflns_number     16187
_diffrn_reflns_av_R_equivalents     0.0330
_diffrn_reflns_av_unetI/netI     0.0191
_diffrn_reflns_theta_min     2.064
_diffrn_reflns_theta_max     33.141
_diffrn_reflns_theta_full     25.242
_diffrn_measured_fraction_theta_max     0.998
_diffrn_measured_fraction_theta_full     0.996
_diffrn_reflns_limit_h_min     -27
_diffrn_reflns_limit_h_max     30
_diffrn_reflns_limit_k_min     -8
_diffrn_reflns_limit_k_max     9
_diffrn_reflns_limit_l_min     -16
_diffrn_reflns_limit_l_max     14
_refine_special_details     ?
_reflns_number_total     2529
_reflns_number_gt     2462
_reflns_threshold_expression     'I > 2\s(I)'
_refine_ls_structure_factor_coef     Fsqd
_refine_ls_matrix_type     full
_refine_ls_R_factor_all     0.0232
_refine_ls_R_factor_gt     0.0220
_refine_ls_wR_factor_gt     0.0426
_refine_ls_wR_factor_ref     0.0430
_refine_ls_goodness_of_fit_ref     1.247
_refine_ls_restrained_S_all     1.247
_refine_ls_number_reflns     2529
_refine_ls_number_parameters     104
_refine_ls_number_restraints     0
_refine_ls_hydrogen_treatment     undef
_refine_ls_weighting_scheme     calc
_refine_ls_weighting_details
              'w=1/[\s^2^(Fo^2^)+(0.0092P)^2^+7.6239P] where P=(Fo^2^+2Fc^2^)/3'
_atom_sites_solution_hydrogens     .
_atom_sites_solution_primary     ?
_atom_sites_solution_secondary     ?
_refine_ls_shift/su_max     0.001
_refine_ls_shift/su_mean     0.000
_refine_diff_density_max     1.900
_refine_diff_density_min     -1.597
_refine_ls_extinction_method
;
SHELXL2018/3 (Sheldrick 2015b)
;
_refine_ls_extinction_coef     0.00060(2)
_refine_ls_extinction_expression
                                  'Fc^*^=kFc[1+0.001xFc^2^\l^3^/sin(2\q)]^-1/4^'
loop_
    _atom_type_symbol
    _atom_type_description
    _atom_type_scat_dispersion_real
    _atom_type_scat_dispersion_imag
    _atom_type_scat_source
    'Ba' 'Ba' -0.3244 2.2819
                         'International Tables Vol C Tables 4.2.6.8 and 6.1.1.4'
    'I' 'I' -0.4742 1.8119
                         'International Tables Vol C Tables 4.2.6.8 and 6.1.1.4'
    'O' 'O' 0.0106 0.0060
                         'International Tables Vol C Tables 4.2.6.8 and 6.1.1.4'
_computing_data_collection
;
CrysAlisPro (Rigaku OD, 2020)
;
_computing_cell_refinement
;
CrysAlisPro (Rigaku OD, 2020)
;
_computing_data_reduction
;
CrysAlisPro (Rigaku OD, 2020)
;
_computing_structure_solution
;
<i>SHELXT2018/3</i> (Sheldrick, 2015a)
;
_computing_structure_refinement
;
<i>SHELXL2018/3</i> (Sheldrick, 2015b)
;
_computing_molecular_graphics
;
<i>OLEX2</i> (Dolomanov <i>et al.</i>,  2009)
;
_computing_publication_material
;
<i>OLEX2</i> (Dolomanov <i>et al.</i>,  2009)
;
loop_
    _atom_site_type_symbol
    _atom_site_label
    _atom_site_fract_x
    _atom_site_fract_y
    _atom_site_fract_z
    _atom_site_U_iso_or_equiv
    _atom_site_adp_type
    _atom_site_calc_flag
    _atom_site_occupancy
    _atom_site_disorder_assembly
    _atom_site_disorder_group
    Ba Ba1 0.04800(2) 0.250000 0.08951(3) 0.00409(6) Uani d 1 . .
    Ba Ba2 0.14082(2) 0.250000 0.38331(3) 0.00342(6) Uani d 1 . .
    Ba Ba3 0.19966(2) 0.250000 0.74015(3) 0.00461(6) Uani d 1 . .
    Ba Ba4 0.34267(2) 0.250000 0.47535(3) 0.00355(6) Uani d 1 . .
    Ba Ba5 0.42748(2) 0.250000 0.08947(3) 0.00448(6) Uani d 1 . .
    I I6 0.01359(2) 0.250000 0.74889(3) 0.00249(6) Uani d 1 . .
    I I7 0.23871(2) 0.250000 0.10166(3) 0.00307(6) Uani d 1 . .
    O O8 0.03691(13) 0.5213(4) 0.3330(2) 0.0056(5) Uani d 1 . .
    O O9 0.18812(14) 0.0229(5) 0.1838(2) 0.0074(5) Uani d 1 . .
    O O10 0.28798(14) 0.0228(5) 0.0181(3) 0.0083(5) Uani d 1 . .
    O O11 0.43517(13) 0.5187(5) 0.3288(3) 0.0067(5) Uani d 1 . .
    O O12 0.07588(19) 0.250000 0.6120(4) 0.0062(7) Uani d 1 . .
    O O13 0.3025(2) 0.250000 0.2342(4) 0.0079(7) Uani d 1 . .
    O O14 0.45602(18) 0.250000 0.6070(3) 0.0048(6) Uani d 1 . .
    O O15 0.67265(19) 0.250000 0.5245(4) 0.0081(7) Uani d 1 . .
loop_
    _atom_site_aniso_label
    _atom_site_aniso_U_11
    _atom_site_aniso_U_22
    _atom_site_aniso_U_33
    _atom_site_aniso_U_12
    _atom_site_aniso_U_13
    _atom_site_aniso_U_23
    Ba1 0.00457(12) 0.00427(12) 0.00343(11) 0.000 0.00003(9) 0.000
    Ba2 0.00324(11) 0.00415(12) 0.00288(11) 0.000 -0.00054(9) 0.000
    Ba3 0.00566(12) 0.00425(12) 0.00394(12) 0.000 0.00160(9) 0.000
    Ba4 0.00339(11) 0.00438(12) 0.00288(11) 0.000 -0.00051(9) 0.000
    Ba5 0.00447(12) 0.00409(12) 0.00487(12) 0.000 -0.00101(9) 0.000
    I6 0.00238(12) 0.00310(13) 0.00198(12) 0.000 0.00006(9) 0.000
    I7 0.00310(12) 0.00381(13) 0.00229(12) 0.000 0.00011(10) 0.000
    O8 0.0048(10) 0.0055(12) 0.0065(11) 0.0025(9) -0.0006(9) 0.0025(9)
    O9 0.0106(12) 0.0054(12) 0.0063(11) -0.0019(10) 0.0028(9) 0.0004(9)
    O10 0.0112(12) 0.0053(12) 0.0084(11) 0.0030(10) 0.0031(10) -0.0012(9)
    O11 0.0065(11) 0.0059(11) 0.0077(11) -0.0022(9) 0.0013(9) 0.0025(9)
    O12 0.0051(15) 0.0077(17) 0.0056(15) 0.000 0.0047(13) 0.000
    O13 0.0104(17) 0.0101(17) 0.0033(15) 0.000 -0.0040(13) 0.000
    O14 0.0044(14) 0.0063(16) 0.0038(15) 0.000 -0.0009(12) 0.000
    O15 0.0065(15) 0.0112(18) 0.0066(16) 0.000 0.0015(13) 0.000
_geom_special_details
;
 All esds (except the esd in the dihedral angle between two l.s. planes)
 are estimated using the full covariance matrix.  The cell esds are taken
 into account individually in the estimation of esds in distances, angles
 and torsion angles; correlations between esds in cell parameters are only
 used when they are defined by crystal symmetry.  An approximate (isotropic)
 treatment of cell esds is used for estimating esds involving l.s. planes.
;
loop_
    _geom_bond_atom_site_label_1
    _geom_bond_atom_site_label_2
    _geom_bond_site_symmetry_2
    _geom_bond_distance
    _geom_bond_publ_flag
    Ba1 O8 . 3.037(3) ?
    Ba1 O8 7_565 3.037(3) ?
    Ba1 O9 . 3.229(3) ?
    Ba1 O9 7_565 3.229(3) ?
    Ba1 O11 2_564 3.092(3) ?
    Ba1 O11 8_655 3.092(3) ?
    Ba1 O11 6_556 2.864(3) ?
    Ba1 O11 4_455 2.864(3) ?
    Ba1 O14 2_564 2.9458(3) ?
    Ba1 O14 2_554 2.9458(3) ?
    Ba1 O14 6_556 2.759(4) ?
    Ba1 O15 6_556 2.740(4) ?
    Ba2 Ba3 . 3.9482(4) ?
    Ba2 Ba5 2_565 3.8997(3) ?
    Ba2 Ba5 2 3.8997(3) ?
    Ba2 I7 . 3.5501(4) ?
    Ba2 O8 7_565 2.652(3) ?
    Ba2 O8 . 2.652(3) ?
    Ba2 O9 7_565 2.665(3) ?
    Ba2 O9 . 2.665(3) ?
    Ba2 O10 2 2.565(3) ?
    Ba2 O10 8_666 2.565(3) ?
    Ba2 O12 . 2.737(4) ?
    Ba3 I7 2 3.5016(2) ?
    Ba3 I7 2_565 3.5016(2) ?
    Ba3 O9 2 2.799(3) ?
    Ba3 O9 8_666 2.799(3) ?
    Ba3 O10 8_666 2.854(3) ?
    Ba3 O10 2 2.854(3) ?
    Ba3 O11 2_565 3.132(3) ?
    Ba3 O11 8_656 3.132(3) ?
    Ba3 O12 . 2.794(4) ?
    Ba3 O13 2_565 2.93993(13) ?
    Ba3 O13 2 2.93993(12) ?
    Ba3 O15 6_557 2.545(4) ?
    Ba4 I7 2_565 3.6057(2) ?
    Ba4 I7 2 3.6057(2) ?
    Ba4 O9 8_666 2.793(3) ?
    Ba4 O9 2 2.793(3) ?
    Ba4 O10 8_666 3.070(3) ?
    Ba4 O10 2 3.070(3) ?
    Ba4 O11 7_565 2.869(3) ?
    Ba4 O11 . 2.869(3) ?
    Ba4 O13 . 2.670(4) ?
    Ba4 O14 . 2.635(4) ?
    Ba4 O15 5_666 2.9545(4) ?
    Ba4 O15 5_656 2.9545(4) ?
    Ba5 I6 2_564 3.5822(2) ?
    Ba5 O8 2_564 3.107(3) ?
    Ba5 O8 6_656 2.807(3) ?
    Ba5 O8 4 2.807(3) ?
    Ba5 O8 8_655 3.107(3) ?
    Ba5 O10 . 3.152(3) ?
    Ba5 O10 7_565 3.152(3) ?
    Ba5 O11 7_565 2.987(3) ?
    Ba5 O11 . 2.987(3) ?
    Ba5 O12 2_554 2.9494(3) ?
    Ba5 O12 2_564 2.9494(3) ?
    Ba5 O13 . 2.903(4) ?
    I6 O8 5_566 1.884(3) ?
    I6 O8 3_546 1.884(3) ?
    I6 O11 2_565 1.893(3) ?
    I6 O11 8_656 1.893(3) ?
    I6 O12 . 1.899(4) ?
    I6 O14 6_557 1.901(4) ?
    I7 O9 7_565 1.880(3) ?
    I7 O9 . 1.880(3) ?
    I7 O10 . 1.873(3) ?
    I7 O10 7_565 1.873(3) ?
    I7 O13 . 1.884(4) ?
    I7 O15 6_556 1.866(4) ?
loop_
    _geom_angle_atom_site_label_1
    _geom_angle_atom_site_label_2
    _geom_angle_atom_site_label_3
    _geom_angle_site_symmetry_1
    _geom_angle_site_symmetry_3
    _geom_angle
    _geom_angle_publ_flag
    O8 Ba1 O8 7_565 . 63.36(10) ?
    O8 Ba1 O9 7_565 7_565 90.97(7) ?
    O8 Ba1 O9 . 7_565 65.33(7) ?
    O8 Ba1 O9 7_565 . 65.33(7) ?
    O8 Ba1 O9 . . 90.97(7) ?
    O8 Ba1 O11 7_565 8_655 122.21(7) ?
    O8 Ba1 O11 . 8_655 174.14(7) ?
    O8 Ba1 O11 7_565 2_564 174.14(7) ?
    O8 Ba1 O11 . 2_564 122.21(7) ?
    O9 Ba1 O9 7_565 . 48.85(10) ?
    O11 Ba1 O8 4_455 7_565 53.02(7) ?
    O11 Ba1 O8 6_556 7_565 88.73(7) ?
    O11 Ba1 O8 4_455 . 88.73(7) ?
    O11 Ba1 O8 6_556 . 53.02(7) ?
    O11 Ba1 O9 4_455 7_565 143.22(7) ?
    O11 Ba1 O9 4_455 . 110.17(7) ?
    O11 Ba1 O9 8_655 . 90.10(7) ?
    O11 Ba1 O9 6_556 7_565 110.17(7) ?
    O11 Ba1 O9 6_556 . 143.22(7) ?
    O11 Ba1 O9 8_655 7_565 111.43(7) ?
    O11 Ba1 O9 2_564 . 111.43(7) ?
    O11 Ba1 O9 2_564 7_565 90.10(7) ?
    O11 Ba1 O11 8_655 2_564 52.17(10) ?
    O11 Ba1 O11 4_455 6_556 66.95(10) ?
    O11 Ba1 O11 4_455 2_564 126.52(4) ?
    O11 Ba1 O11 4_455 8_655 96.32(7) ?
    O11 Ba1 O11 6_556 8_655 126.52(4) ?
    O11 Ba1 O11 6_556 2_564 96.32(7) ?
    O11 Ba1 O14 6_556 2_564 53.83(9) ?
    O11 Ba1 O14 4_455 2_564 120.69(9) ?
    O11 Ba1 O14 4_455 2_554 53.83(9) ?
    O11 Ba1 O14 6_556 2_554 120.69(9) ?
    O14 Ba1 O8 6_556 . 126.24(7) ?
    O14 Ba1 O8 2_554 . 117.95(9) ?
    O14 Ba1 O8 2_564 . 54.61(9) ?
    O14 Ba1 O8 2_564 7_565 117.95(9) ?
    O14 Ba1 O8 2_554 7_565 54.61(9) ?
    O14 Ba1 O8 6_556 7_565 126.24(7) ?
    O14 Ba1 O9 6_556 . 142.76(7) ?
    O14 Ba1 O9 2_564 7_565 65.87(9) ?
    O14 Ba1 O9 6_556 7_565 142.76(7) ?
    O14 Ba1 O9 2_564 . 114.60(9) ?
    O14 Ba1 O9 2_554 . 65.87(9) ?
    O14 Ba1 O9 2_554 7_565 114.60(9) ?
    O14 Ba1 O11 6_556 6_556 73.48(8) ?
    O14 Ba1 O11 6_556 4_455 73.48(8) ?
    O14 Ba1 O11 2_554 2_564 119.83(9) ?
    O14 Ba1 O11 6_556 8_655 53.07(8) ?
    O14 Ba1 O11 2_564 2_564 67.68(9) ?
    O14 Ba1 O11 2_564 8_655 119.83(9) ?
    O14 Ba1 O11 6_556 2_564 53.07(8) ?
    O14 Ba1 O11 2_554 8_655 67.68(9) ?
    O14 Ba1 O14 6_556 2_564 91.69(7) ?
    O14 Ba1 O14 6_556 2_554 91.69(7) ?
    O14 Ba1 O14 2_564 2_554 172.17(14) ?
    O15 Ba1 O8 6_556 7_565 115.98(8) ?
    O15 Ba1 O8 6_556 . 115.98(8) ?
    O15 Ba1 O9 6_556 7_565 50.72(8) ?
    O15 Ba1 O9 6_556 . 50.72(8) ?
    O15 Ba1 O11 6_556 2_564 60.73(8) ?
    O15 Ba1 O11 6_556 4_455 146.21(5) ?
    O15 Ba1 O11 6_556 6_556 146.21(5) ?
    O15 Ba1 O11 6_556 8_655 60.73(8) ?
    O15 Ba1 O14 6_556 6_556 105.02(11) ?
    O15 Ba1 O14 6_556 2_564 92.97(7) ?
    O15 Ba1 O14 6_556 2_554 92.97(7) ?
    Ba1 Ba2 Ba3 . . 166.582(11) ?
    Ba1 Ba2 Ba5 . 2_565 107.819(7) ?
    Ba1 Ba2 Ba5 . 2 107.819(7) ?
    Ba5 Ba2 Ba3 2 . 64.364(6) ?
    Ba5 Ba2 Ba3 2_565 . 64.364(6) ?
    Ba5 Ba2 Ba5 2_565 2 97.813(9) ?
    I7 Ba2 Ba1 . . 63.494(8) ?
    I7 Ba2 Ba3 . . 129.924(10) ?
    I7 Ba2 Ba5 . 2_565 131.082(5) ?
    I7 Ba2 Ba5 . 2 131.082(5) ?
    O8 Ba2 Ba1 7_565 . 55.56(6) ?
    O8 Ba2 Ba1 . . 55.56(6) ?
    O8 Ba2 Ba3 . . 114.78(6) ?
    O8 Ba2 Ba3 7_565 . 114.78(6) ?
    O8 Ba2 Ba5 7_565 2_565 107.34(6) ?
    O8 Ba2 Ba5 7_565 2 52.52(6) ?
    O8 Ba2 Ba5 . 2 107.34(6) ?
    O8 Ba2 Ba5 . 2_565 52.52(6) ?
    O8 Ba2 I7 7_565 . 104.63(6) ?
    O8 Ba2 I7 . . 104.63(6) ?
    O8 Ba2 O8 7_565 . 73.95(11) ?
    O8 Ba2 O9 7_565 7_565 114.42(8) ?
    O8 Ba2 O9 . 7_565 79.10(8) ?
    O8 Ba2 O9 7_565 . 79.10(8) ?
    O8 Ba2 O9 . . 114.42(8) ?
    O8 Ba2 O12 7_565 . 79.34(8) ?
    O8 Ba2 O12 . . 79.34(8) ?
    O9 Ba2 Ba1 7_565 . 59.74(6) ?
    O9 Ba2 Ba1 . . 59.74(6) ?
    O9 Ba2 Ba3 7_565 . 130.80(6) ?
    O9 Ba2 Ba3 . . 130.80(6) ?
    O9 Ba2 Ba5 7_565 2 160.23(6) ?
    O9 Ba2 Ba5 . 2_565 160.23(6) ?
    O9 Ba2 Ba5 7_565 2_565 100.72(6) ?
    O9 Ba2 Ba5 . 2 100.72(6) ?
    O9 Ba2 I7 7_565 . 31.28(6) ?
    O9 Ba2 I7 . . 31.28(6) ?
    O9 Ba2 O9 7_565 . 60.12(11) ?
    O9 Ba2 O12 7_565 . 149.69(6) ?
    O9 Ba2 O12 . . 149.69(6) ?
    O10 Ba2 Ba1 8_666 . 139.20(6) ?
    O10 Ba2 Ba1 2 . 139.20(6) ?
    O10 Ba2 Ba3 2 . 46.18(6) ?
    O10 Ba2 Ba3 8_666 . 46.18(6) ?
    O10 Ba2 Ba5 8_666 2 110.48(6) ?
    O10 Ba2 Ba5 2 2_565 110.48(6) ?
    O10 Ba2 Ba5 2 2 53.66(6) ?
    O10 Ba2 Ba5 8_666 2_565 53.66(6) ?
    O10 Ba2 I7 8_666 . 99.68(6) ?
    O10 Ba2 I7 2 . 99.68(6) ?
    O10 Ba2 O8 2 7_565 99.15(9) ?
    O10 Ba2 O8 2 . 155.67(8) ?
    O10 Ba2 O8 8_666 . 99.15(9) ?
    O10 Ba2 O8 8_666 7_565 155.67(8) ?
    O10 Ba2 O9 2 7_565 124.14(9) ?
    O10 Ba2 O9 8_666 7_565 86.26(9) ?
    O10 Ba2 O9 2 . 86.26(9) ?
    O10 Ba2 O9 8_666 . 124.14(9) ?
    O10 Ba2 O10 8_666 2 77.40(12) ?
    O10 Ba2 O12 8_666 . 76.43(9) ?
    O10 Ba2 O12 2 . 76.43(9) ?
    O12 Ba2 Ba1 . . 121.56(8) ?
    O12 Ba2 Ba3 . . 45.03(8) ?
    O12 Ba2 Ba5 . 2_565 49.017(7) ?
    O12 Ba2 Ba5 . 2 49.017(7) ?
    O12 Ba2 I7 . . 174.95(8) ?
    I7 Ba3 I7 2 2_565 114.134(12) ?
    O9 Ba3 I7 2 2 32.34(5) ?
    O9 Ba3 I7 8_666 2 96.73(6) ?
    O9 Ba3 I7 2 2_565 96.73(6) ?
    O9 Ba3 I7 8_666 2_565 32.34(5) ?
    O9 Ba3 O9 8_666 2 69.93(11) ?
    O9 Ba3 O10 8_666 8_666 55.61(8) ?
    O9 Ba3 O10 2 2 55.61(8) ?
    O9 Ba3 O10 8_666 2 94.55(8) ?
    O9 Ba3 O10 2 8_666 94.55(8) ?
    O9 Ba3 O11 2 8_656 119.17(7) ?
    O9 Ba3 O11 8_666 8_656 170.03(8) ?
    O9 Ba3 O11 8_666 2_565 119.17(7) ?
    O9 Ba3 O11 2 2_565 170.03(8) ?
    O9 Ba3 O13 8_666 2_565 55.53(9) ?
    O9 Ba3 O13 2 2_565 125.44(10) ?
    O9 Ba3 O13 8_666 2 125.44(10) ?
    O9 Ba3 O13 2 2 55.53(9) ?
    O10 Ba3 I7 2 2_565 95.62(6) ?
    O10 Ba3 I7 8_666 2 95.62(6) ?
    O10 Ba3 I7 2 2 32.28(5) ?
    O10 Ba3 I7 8_666 2_565 32.28(5) ?
    O10 Ba3 O10 2 8_666 68.38(11) ?
    O10 Ba3 O11 8_666 8_656 124.25(7) ?
    O10 Ba3 O11 8_666 2_565 94.30(7) ?
    O10 Ba3 O11 2 8_656 94.30(7) ?
    O10 Ba3 O11 2 2_565 124.25(7) ?
    O10 Ba3 O13 2 2_565 123.06(9) ?
    O10 Ba3 O13 8_666 2_565 54.68(9) ?
    O10 Ba3 O13 2 2 54.68(9) ?
    O10 Ba3 O13 8_666 2 123.06(9) ?
    O11 Ba3 I7 2_565 2 141.69(5) ?
    O11 Ba3 I7 2_565 2_565 93.21(5) ?
    O11 Ba3 I7 8_656 2_565 141.69(5) ?
    O11 Ba3 I7 8_656 2 93.21(5) ?
    O11 Ba3 O11 8_656 2_565 51.45(10) ?
    O12 Ba3 I7 . 2_565 95.79(4) ?
    O12 Ba3 I7 . 2 95.79(4) ?
    O12 Ba3 O9 . 8_666 126.07(7) ?
    O12 Ba3 O9 . 2 126.07(7) ?
    O12 Ba3 O10 . 8_666 71.08(8) ?
    O12 Ba3 O10 . 2 71.08(8) ?
    O12 Ba3 O11 . 2_565 53.28(8) ?
    O12 Ba3 O11 . 8_656 53.28(8) ?
    O12 Ba3 O13 . 2 88.68(8) ?
    O12 Ba3 O13 . 2_565 88.68(8) ?
    O13 Ba3 I7 2_565 2 146.63(7) ?
    O13 Ba3 I7 2_565 2_565 32.55(7) ?
    O13 Ba3 I7 2 2 32.55(7) ?
    O13 Ba3 I7 2 2_565 146.63(7) ?
    O13 Ba3 O11 2 8_656 63.90(9) ?
    O13 Ba3 O11 2_565 8_656 115.34(9) ?
    O13 Ba3 O11 2_565 2_565 63.90(9) ?
    O13 Ba3 O11 2 2_565 115.34(9) ?
    O13 Ba3 O13 2 2_565 177.04(16) ?
    O15 Ba3 I7 6_557 2_565 118.80(3) ?
    O15 Ba3 I7 6_557 2 118.80(3) ?
    O15 Ba3 O9 6_557 2 111.96(9) ?
    O15 Ba3 O9 6_557 8_666 111.96(9) ?
    O15 Ba3 O10 6_557 8_666 145.32(6) ?
    O15 Ba3 O10 6_557 2 145.32(6) ?
    O15 Ba3 O11 6_557 8_656 61.92(9) ?
    O15 Ba3 O11 6_557 2_565 61.92(9) ?
    O15 Ba3 O12 6_557 . 106.92(11) ?
    O15 Ba3 O13 6_557 2 91.02(7) ?
    O15 Ba3 O13 6_557 2_565 91.02(7) ?
    I7 Ba4 I7 2 2_565 109.190(11) ?
    O9 Ba4 I7 2 2 30.98(5) ?
    O9 Ba4 I7 8_666 2_565 30.98(5) ?
    O9 Ba4 I7 8_666 2 94.51(6) ?
    O9 Ba4 I7 2 2_565 94.51(6) ?
    O9 Ba4 O9 8_666 2 70.09(11) ?
    O9 Ba4 O10 2 2 53.21(7) ?
    O9 Ba4 O10 8_666 2 90.05(8) ?
    O9 Ba4 O10 8_666 8_666 53.21(7) ?
    O9 Ba4 O10 2 8_666 90.05(8) ?
    O9 Ba4 O11 2 7_565 104.40(8) ?
    O9 Ba4 O11 8_666 7_565 151.76(8) ?
    O9 Ba4 O11 2 . 151.76(8) ?
    O9 Ba4 O11 8_666 . 104.40(8) ?
    O9 Ba4 O15 8_666 5_656 123.27(9) ?
    O9 Ba4 O15 2 5_666 123.27(9) ?
    O9 Ba4 O15 2 5_656 53.58(9) ?
    O9 Ba4 O15 8_666 5_666 53.58(9) ?
    O10 Ba4 I7 8_666 2 89.83(5) ?
    O10 Ba4 I7 8_666 2_565 31.30(5) ?
    O10 Ba4 I7 2 2_565 89.83(5) ?
    O10 Ba4 I7 2 2 31.30(5) ?
    O10 Ba4 O10 2 8_666 62.98(10) ?
    O11 Ba4 I7 7_565 2_565 158.81(5) ?
    O11 Ba4 I7 7_565 2 92.00(5) ?
    O11 Ba4 I7 . 2_565 92.00(5) ?
    O11 Ba4 I7 . 2 158.81(5) ?
    O11 Ba4 O10 7_565 8_666 154.38(7) ?
    O11 Ba4 O10 . 2 154.38(7) ?
    O11 Ba4 O10 7_565 2 109.05(7) ?
    O11 Ba4 O10 . 8_666 109.05(7) ?
    O11 Ba4 O11 . 7_565 66.81(11) ?
    O11 Ba4 O15 . 5_656 127.81(9) ?
    O11 Ba4 O15 7_565 5_656 61.16(9) ?
    O11 Ba4 O15 7_565 5_666 127.81(9) ?
    O11 Ba4 O15 . 5_666 61.16(9) ?
    O13 Ba4 I7 . 2_565 102.80(5) ?
    O13 Ba4 I7 . 2 102.80(5) ?
    O13 Ba4 O9 . 8_666 133.56(8) ?
    O13 Ba4 O9 . 2 133.56(8) ?
    O13 Ba4 O10 . 8_666 83.76(9) ?
    O13 Ba4 O10 . 2 83.76(9) ?
    O13 Ba4 O11 . 7_565 70.92(9) ?
    O13 Ba4 O11 . . 70.91(9) ?
    O13 Ba4 O15 . 5_666 88.28(8) ?
    O13 Ba4 O15 . 5_656 88.28(8) ?
    O14 Ba4 I7 . 2 100.51(4) ?
    O14 Ba4 I7 . 2_565 100.51(4) ?
    O14 Ba4 O9 . 2 76.57(8) ?
    O14 Ba4 O9 . 8_666 76.57(8) ?
    O14 Ba4 O10 . 8_666 129.44(8) ?
    O14 Ba4 O10 . 2 129.44(8) ?
    O14 Ba4 O11 . . 75.24(8) ?
    O14 Ba4 O11 . 7_565 75.24(8) ?
    O14 Ba4 O13 . . 139.17(12) ?
    O14 Ba4 O15 . 5_666 94.97(8) ?
    O14 Ba4 O15 . 5_656 94.97(8) ?
    O15 Ba4 I7 5_656 2 31.07(7) ?
    O15 Ba4 I7 5_666 2_565 31.07(7) ?
    O15 Ba4 I7 5_666 2 139.91(7) ?
    O15 Ba4 I7 5_656 2_565 139.91(7) ?
    O15 Ba4 O10 5_656 2 52.72(9) ?
    O15 Ba4 O10 5_666 2 115.70(9) ?
    O15 Ba4 O10 5_656 8_666 115.70(9) ?
    O15 Ba4 O10 5_666 8_666 52.72(9) ?
    O15 Ba4 O15 5_656 5_666 168.25(15) ?
    O8 Ba5 I6 2_564 2_564 88.99(5) ?
    O8 Ba5 I6 6_656 2_564 31.42(5) ?
    O8 Ba5 I6 4 2_564 94.53(5) ?
    O8 Ba5 I6 8_655 2_564 133.80(5) ?
    O8 Ba5 O8 6_656 2_564 80.50(8) ?
    O8 Ba5 O8 6_656 8_655 109.06(5) ?
    O8 Ba5 O8 4 8_655 80.50(8) ?
    O8 Ba5 O8 4 2_564 109.06(5) ?
    O8 Ba5 O8 8_655 2_564 51.26(10) ?
    O8 Ba5 O8 6_656 4 69.24(11) ?
    O8 Ba5 O10 8_655 7_565 99.90(7) ?
    O8 Ba5 O10 4 7_565 169.34(7) ?
    O8 Ba5 O10 2_564 7_565 78.78(7) ?
    O8 Ba5 O10 6_656 7_565 120.09(7) ?
    O8 Ba5 O10 8_655 . 78.77(7) ?
    O8 Ba5 O10 2_564 . 99.90(7) ?
    O8 Ba5 O10 4 . 120.09(7) ?
    O8 Ba5 O10 6_656 . 169.35(7) ?
    O8 Ba5 O11 6_656 7_565 90.80(8) ?
    O8 Ba5 O11 4 . 90.80(7) ?
    O8 Ba5 O11 4 7_565 54.06(7) ?
    O8 Ba5 O11 6_656 . 54.06(7) ?
    O8 Ba5 O12 6_656 2_564 55.08(9) ?
    O8 Ba5 O12 4 2_554 55.08(9) ?
    O8 Ba5 O12 4 2_564 124.04(9) ?
    O8 Ba5 O12 6_656 2_554 124.04(9) ?
    O8 Ba5 O13 4 . 119.99(8) ?
    O8 Ba5 O13 6_656 . 119.99(8) ?
    O10 Ba5 I6 . 2_564 138.07(5) ?
    O10 Ba5 I6 7_565 2_564 92.79(5) ?
    O10 Ba5 O10 . 7_565 50.13(10) ?
    O11 Ba5 I6 . 2_564 31.89(5) ?
    O11 Ba5 I6 7_565 2_564 91.07(5) ?
    O11 Ba5 O8 7_565 2_564 163.07(7) ?
    O11 Ba5 O8 . 2_564 119.95(7) ?
    O11 Ba5 O8 . 8_655 163.07(7) ?
    O11 Ba5 O8 7_565 8_655 119.95(7) ?
    O11 Ba5 O10 . 7_565 91.33(7) ?
    O11 Ba5 O10 7_565 7_565 118.12(7) ?
    O11 Ba5 O10 . . 118.12(7) ?
    O11 Ba5 O10 7_565 . 91.33(7) ?
    O11 Ba5 O11 . 7_565 63.85(10) ?
    O12 Ba5 I6 2_564 2_564 31.97(7) ?
    O12 Ba5 I6 2_554 2_564 141.89(7) ?
    O12 Ba5 O8 2_564 2_564 69.18(9) ?
    O12 Ba5 O8 2_554 2_564 120.45(9) ?
    O12 Ba5 O8 2_554 8_655 69.18(9) ?
    O12 Ba5 O8 2_564 8_655 120.45(9) ?
    O12 Ba5 O10 2_554 7_565 114.95(9) ?
    O12 Ba5 O10 2_564 7_565 65.01(9) ?
    O12 Ba5 O10 2_564 . 114.95(9) ?
    O12 Ba5 O10 2_554 . 65.01(9) ?
    O12 Ba5 O11 2_554 7_565 53.54(9) ?
    O12 Ba5 O11 2_564 . 53.54(9) ?
    O12 Ba5 O11 2_554 . 117.36(9) ?
    O12 Ba5 O11 2_564 7_565 117.36(9) ?
    O12 Ba5 O12 2_564 2_554 170.37(15) ?
    O13 Ba5 I6 . 2_564 91.59(4) ?
    O13 Ba5 O8 . 8_655 130.72(8) ?
    O13 Ba5 O8 . 2_564 130.72(8) ?
    O13 Ba5 O10 . . 51.97(8) ?
    O13 Ba5 O10 . 7_565 51.97(8) ?
    O13 Ba5 O11 . 7_565 66.20(8) ?
    O13 Ba5 O11 . . 66.20(8) ?
    O13 Ba5 O12 . 2_564 86.46(8) ?
    O13 Ba5 O12 . 2_554 86.46(8) ?
    Ba1 I6 Ba1 5_566 5_556 108.979(11) ?
    Ba1 I6 Ba1 5_566 1_556 66.249(7) ?
    Ba1 I6 Ba1 5_556 1_556 66.249(7) ?
    Ba1 I6 Ba3 5_566 . 110.393(7) ?
    Ba1 I6 Ba3 1_556 . 80.763(9) ?
    Ba1 I6 Ba3 5_556 . 110.393(7) ?
    Ba5 I6 Ba1 2 5_566 179.206(10) ?
    Ba5 I6 Ba1 2_565 5_556 179.206(10) ?
    Ba5 I6 Ba1 2 5_556 70.380(5) ?
    Ba5 I6 Ba1 2 1_556 113.722(7) ?
    Ba5 I6 Ba1 2_565 1_556 113.722(7) ?
    Ba5 I6 Ba1 2_565 5_566 70.380(5) ?
    Ba5 I6 Ba3 2 . 70.341(7) ?
    Ba5 I6 Ba3 2_565 . 70.341(7) ?
    Ba5 I6 Ba5 2 2_565 110.256(11) ?
    O8 I6 Ba1 5_566 5_556 128.33(8) ?
    O8 I6 Ba1 5_566 1_556 123.35(8) ?
    O8 I6 Ba1 3_546 5_556 57.24(8) ?
    O8 I6 Ba1 3_546 1_556 123.35(8) ?
    O8 I6 Ba1 3_546 5_566 128.33(8) ?
    O8 I6 Ba1 5_566 5_566 57.24(8) ?
    O8 I6 Ba3 5_566 . 121.15(8) ?
    O8 I6 Ba3 3_546 . 121.15(8) ?
    O8 I6 Ba5 5_566 2_565 50.96(8) ?
    O8 I6 Ba5 3_546 2_565 122.73(8) ?
    O8 I6 Ba5 3_546 2 50.96(8) ?
    O8 I6 Ba5 5_566 2 122.73(8) ?
    O8 I6 O8 3_546 5_566 91.01(16) ?
    O8 I6 O11 5_566 2_565 88.60(12) ?
    O8 I6 O11 3_546 2_565 179.13(12) ?
    O8 I6 O11 3_546 8_656 88.60(12) ?
    O8 I6 O11 5_566 8_656 179.13(12) ?
    O8 I6 O12 3_546 . 89.54(11) ?
    O8 I6 O12 5_566 . 89.54(11) ?
    O8 I6 O14 3_546 6_557 93.01(11) ?
    O8 I6 O14 5_566 6_557 93.01(11) ?
    O11 I6 Ba1 2_565 1_556 57.49(8) ?
    O11 I6 Ba1 8_656 5_556 51.98(8) ?
    O11 I6 Ba1 8_656 5_566 123.58(8) ?
    O11 I6 Ba1 2_565 5_556 123.58(8) ?
    O11 I6 Ba1 2_565 5_566 51.98(8) ?
    O11 I6 Ba1 8_656 1_556 57.49(8) ?
    O11 I6 Ba3 8_656 . 58.48(8) ?
    O11 I6 Ba3 2_565 . 58.48(8) ?
    O11 I6 Ba5 2_565 2 128.73(8) ?
    O11 I6 Ba5 2_565 2_565 56.46(8) ?
    O11 I6 Ba5 8_656 2_565 128.73(8) ?
    O11 I6 Ba5 8_656 2 56.46(8) ?
    O11 I6 O11 2_565 8_656 91.78(16) ?
    O11 I6 O12 8_656 . 89.67(11) ?
    O11 I6 O12 2_565 . 89.67(12) ?
    O11 I6 O14 8_656 6_557 87.79(11) ?
    O11 I6 O14 2_565 6_557 87.79(11) ?
    O12 I6 Ba1 . 5_566 125.360(9) ?
    O12 I6 Ba1 . 1_556 128.98(12) ?
    O12 I6 Ba1 . 5_556 125.360(9) ?
    O12 I6 Ba3 . . 48.21(12) ?
    O12 I6 Ba5 . 2 55.328(10) ?
    O12 I6 Ba5 . 2_565 55.328(10) ?
    O12 I6 O14 . 6_557 176.36(16) ?
    O14 I6 Ba1 6_557 5_556 54.500(6) ?
    O14 I6 Ba1 6_557 1_556 47.38(11) ?
    O14 I6 Ba1 6_557 5_566 54.500(6) ?
    O14 I6 Ba3 6_557 . 128.15(11) ?
    O14 I6 Ba5 6_557 2 124.845(7) ?
    O14 I6 Ba5 6_557 2_565 124.845(6) ?
    Ba2 I7 Ba4 . 2_554 93.922(8) ?
    Ba2 I7 Ba4 . 2_564 93.922(8) ?
    Ba2 I7 Ba5 . . 124.951(11) ?
    Ba3 I7 Ba2 2_554 . 80.685(8) ?
    Ba3 I7 Ba2 2_564 . 80.685(8) ?
    Ba3 I7 Ba3 2_564 2_554 114.135(12) ?
    Ba3 I7 Ba4 2_554 2_564 173.593(12) ?
    Ba3 I7 Ba4 2_564 2_554 173.593(12) ?
    Ba3 I7 Ba4 2_564 2_564 68.009(6) ?
    Ba3 I7 Ba4 2_554 2_554 68.009(6) ?
    Ba3 I7 Ba5 2_554 . 70.569(7) ?
    Ba3 I7 Ba5 2_564 . 70.569(7) ?
    Ba4 I7 Ba4 2_554 2_564 109.191(11) ?
    Ba4 I7 Ba5 2_564 . 115.616(7) ?
    Ba4 I7 Ba5 2_554 . 115.616(7) ?
    O9 I7 Ba2 . . 47.41(8) ?
    O9 I7 Ba2 7_565 . 47.41(8) ?
    O9 I7 Ba3 . 2_564 125.96(8) ?
    O9 I7 Ba3 7_565 2_554 125.96(8) ?
    O9 I7 Ba3 . 2_554 52.78(8) ?
    O9 I7 Ba3 7_565 2_564 52.78(8) ?
    O9 I7 Ba4 . 2_564 120.90(8) ?
    O9 I7 Ba4 . 2_554 49.90(8) ?
    O9 I7 Ba4 7_565 2_564 49.90(8) ?
    O9 I7 Ba4 7_565 2_554 120.90(9) ?
    O9 I7 Ba5 7_565 . 123.14(8) ?
    O9 I7 Ba5 . . 123.14(8) ?
    O9 I7 O9 . 7_565 90.50(16) ?
    O9 I7 O13 . . 90.63(12) ?
    O9 I7 O13 7_565 . 90.63(12) ?
    O10 I7 Ba2 7_565 . 132.70(8) ?
    O10 I7 Ba2 . . 132.70(8) ?
    O10 I7 Ba3 7_565 2_554 127.97(9) ?
    O10 I7 Ba3 . 2_564 127.97(9) ?
    O10 I7 Ba3 7_565 2_564 54.46(8) ?
    O10 I7 Ba3 . 2_554 54.46(8) ?
    O10 I7 Ba4 7_565 2_564 58.37(9) ?
    O10 I7 Ba4 . 2_554 58.37(9) ?
    O10 I7 Ba4 . 2_564 129.60(8) ?
    O10 I7 Ba4 7_565 2_554 129.60(8) ?
    O10 I7 Ba5 . . 57.65(9) ?
    O10 I7 Ba5 7_565 . 57.65(9) ?
    O10 I7 O9 7_565 7_565 89.28(12) ?
    O10 I7 O9 . 7_565 179.11(12) ?
    O10 I7 O9 . . 89.28(12) ?
    O10 I7 O9 7_565 . 179.11(12) ?
    O10 I7 O10 7_565 . 90.92(17) ?
    O10 I7 O13 7_565 . 90.23(12) ?
    O10 I7 O13 . . 90.23(12) ?
    O13 I7 Ba2 . . 74.90(12) ?
    O13 I7 Ba3 . 2_564 57.095(7) ?
    O13 I7 Ba3 . 2_554 57.095(7) ?
    O13 I7 Ba4 . 2_564 124.977(14) ?
    O13 I7 Ba4 . 2_554 124.977(14) ?
    O13 I7 Ba5 . . 50.05(12) ?
    O15 I7 Ba2 6_556 . 102.70(12) ?
    O15 I7 Ba3 6_556 2_554 122.812(9) ?
    O15 I7 Ba3 6_556 2_564 122.812(9) ?
    O15 I7 Ba4 6_556 2_564 54.813(10) ?
    O15 I7 Ba4 6_556 2_554 54.813(10) ?
    O15 I7 Ba5 6_556 . 132.35(12) ?
    O15 I7 O9 6_556 7_565 87.68(12) ?
    O15 I7 O9 6_556 . 87.68(12) ?
    O15 I7 O10 6_556 . 91.45(12) ?
    O15 I7 O10 6_556 7_565 91.45(12) ?
    O15 I7 O13 6_556 . 177.60(17) ?
    Ba1 O8 Ba5 . 2_565 161.98(9) ?
    Ba2 O8 Ba1 . . 78.37(7) ?
    Ba2 O8 Ba5 . 6_556 101.23(8) ?
    Ba2 O8 Ba5 . 2_565 84.85(7) ?
    Ba5 O8 Ba1 6_556 . 90.26(7) ?
    Ba5 O8 Ba5 6_556 2_565 99.50(8) ?
    I6 O8 Ba1 5_566 . 91.31(9) ?
    I6 O8 Ba2 5_566 . 158.48(13) ?
    I6 O8 Ba5 5_566 6_556 97.62(10) ?
    I6 O8 Ba5 5_566 2_565 102.26(10) ?
    Ba2 O9 Ba1 . . 74.77(7) ?
    Ba2 O9 Ba3 . 2_554 113.32(9) ?
    Ba2 O9 Ba4 . 2_554 146.73(11) ?
    Ba3 O9 Ba1 2_554 . 168.67(10) ?
    Ba4 O9 Ba1 2_554 . 78.89(7) ?
    Ba4 O9 Ba3 2_554 2_554 90.63(8) ?
    I7 O9 Ba1 . . 91.06(10) ?
    I7 O9 Ba2 . . 101.31(11) ?
    I7 O9 Ba3 . 2_554 94.88(10) ?
    I7 O9 Ba4 . 2_554 99.12(10) ?
    Ba2 O10 Ba3 2_554 2_554 93.39(8) ?
    Ba2 O10 Ba4 2_554 2_554 92.96(8) ?
    Ba2 O10 Ba5 2_554 . 85.38(7) ?
    Ba3 O10 Ba4 2_554 2_554 84.23(7) ?
    Ba3 O10 Ba5 2_554 . 88.08(7) ?
    Ba4 O10 Ba5 2_554 . 172.02(10) ?
    I7 O10 Ba2 . 2_554 172.85(15) ?
    I7 O10 Ba3 . 2_554 93.26(10) ?
    I7 O10 Ba4 . 2_554 90.33(10) ?
    I7 O10 Ba5 . . 92.21(10) ?
    Ba1 O11 Ba1 6_656 2_565 83.68(7) ?
    Ba1 O11 Ba3 2_565 2_564 99.63(8) ?
    Ba1 O11 Ba3 6_656 2_564 172.10(10) ?
    Ba1 O11 Ba4 6_656 . 91.61(8) ?
    Ba1 O11 Ba5 6_656 . 90.20(7) ?
    Ba4 O11 Ba1 . 2_565 80.14(7) ?
    Ba4 O11 Ba3 . 2_564 81.95(6) ?
    Ba4 O11 Ba5 . . 97.72(8) ?
    Ba5 O11 Ba1 . 2_565 173.43(10) ?
    Ba5 O11 Ba3 . 2_564 86.15(7) ?
    I6 O11 Ba1 2_564 6_656 96.62(10) ?
    I6 O11 Ba1 2_564 2_565 91.42(10) ?
    I6 O11 Ba3 2_564 2_564 90.50(9) ?
    I6 O11 Ba4 2_564 . 167.51(13) ?
    I6 O11 Ba5 2_564 . 91.65(10) ?
    Ba2 O12 Ba3 . . 91.09(11) ?
    Ba2 O12 Ba5 . 2 86.51(7) ?
    Ba2 O12 Ba5 . 2_565 86.51(7) ?
    Ba3 O12 Ba5 . 2 93.38(7) ?
    Ba3 O12 Ba5 . 2_565 93.38(7) ?
    Ba5 O12 Ba5 2 2_565 170.37(15) ?
    I6 O12 Ba2 . . 167.6(2) ?
    I6 O12 Ba3 . . 101.33(15) ?
    I6 O12 Ba5 . 2 92.70(7) ?
    I6 O12 Ba5 . 2_565 92.70(7) ?
    Ba3 O13 Ba3 2_554 2_564 177.04(16) ?
    Ba4 O13 Ba3 . 2_564 89.08(7) ?
    Ba4 O13 Ba3 . 2_554 89.08(7) ?
    Ba4 O13 Ba5 . . 104.55(13) ?
    Ba5 O13 Ba3 . 2_564 91.35(8) ?
    Ba5 O13 Ba3 . 2_554 91.35(8) ?
    I7 O13 Ba3 . 2_564 90.35(7) ?
    I7 O13 Ba3 . 2_554 90.35(7) ?
    I7 O13 Ba4 . . 155.3(2) ?
    I7 O13 Ba5 . . 100.11(15) ?
    Ba1 O14 Ba1 6_656 2_565 88.31(7) ?
    Ba1 O14 Ba1 6_656 2 88.31(7) ?
    Ba1 O14 Ba1 2 2_565 172.17(14) ?
    Ba4 O14 Ba1 . 2_565 86.79(7) ?
    Ba4 O14 Ba1 . 6_656 99.25(12) ?
    Ba4 O14 Ba1 . 2 86.79(7) ?
    I6 O14 Ba1 6_657 2 93.81(7) ?
    I6 O14 Ba1 6_657 2_565 93.81(7) ?
    I6 O14 Ba1 6_657 6_656 102.16(15) ?
    I6 O14 Ba4 6_657 . 158.60(19) ?
    Ba1 O15 Ba4 6_656 5_656 84.74(7) ?
    Ba1 O15 Ba4 6_656 5_666 84.74(7) ?
    Ba3 O15 Ba1 6_657 6_656 128.21(15) ?
    Ba3 O15 Ba4 6_657 5_666 91.21(8) ?
    Ba3 O15 Ba4 6_657 5_656 91.21(8) ?
    Ba4 O15 Ba4 5_656 5_666 168.26(15) ?
    I7 O15 Ba1 6_656 6_656 108.21(17) ?
    I7 O15 Ba3 6_656 6_657 123.57(18) ?
    I7 O15 Ba4 6_656 5_666 94.12(7) ?
    I7 O15 Ba4 6_656 5_656 94.12(7) ?
loop_
    _geom_torsion_atom_site_label_1
    _geom_torsion_atom_site_label_2
    _geom_torsion_atom_site_label_3
    _geom_torsion_atom_site_label_4
    _geom_torsion_site_symmetry_1
    _geom_torsion_site_symmetry_2
    _geom_torsion_site_symmetry_3
    _geom_torsion_site_symmetry_4
    _geom_torsion
    _geom_torsion_publ_flag
    Ba1 I6 O12 Ba2 5_556 . . . 93.51(9) ?
    Ba1 I6 O12 Ba2 1_556 . . . 180.0000(10)
                                          ?
    Ba1 I6 O12 Ba2 5_566 . . . -93.51(9) ?
    Ba1 I6 O12 Ba3 5_566 . . . 86.49(8) ?
    Ba1 I6 O12 Ba3 5_556 . . . -86.49(8) ?
    Ba1 I6 O12 Ba3 1_556 . . . 0.000000 ?
    Ba1 I6 O12 Ba5 1_556 . . 2_565 -93.99(8) ?
    Ba1 I6 O12 Ba5 5_556 . . 2_565 179.517(15) ?
    Ba1 I6 O12 Ba5 5_566 . . 2_565 -7.49(16) ?
    Ba1 I6 O12 Ba5 5_566 . . 2 -179.517(15) ?
    Ba1 I6 O12 Ba5 1_556 . . 2 93.99(8) ?
    Ba1 I6 O12 Ba5 5_556 . . 2 7.49(16) ?
    Ba2 I7 O9 Ba1 . . . . 74.68(8) ?
    Ba2 I7 O9 Ba3 . . . 2_554 -114.97(12) ?
    Ba2 I7 O9 Ba4 . . . 2_554 153.60(14) ?
    Ba2 I7 O10 Ba3 . . . 2_554 -21.57(14) ?
    Ba2 I7 O10 Ba4 . . . 2_554 62.67(11) ?
    Ba2 I7 O10 Ba5 . . . . -109.77(8) ?
    Ba2 I7 O13 Ba3 . . . 2_564 -88.56(8) ?
    Ba2 I7 O13 Ba3 . . . 2_554 88.56(8) ?
    Ba2 I7 O13 Ba4 . . . . 0.0 ?
    Ba2 I7 O13 Ba5 . . . . 180.0 ?
    Ba3 I6 O12 Ba2 . . . . 180.000(2) ?
    Ba3 I6 O12 Ba5 . . . 2_565 -93.99(8) ?
    Ba3 I6 O12 Ba5 . . . 2 93.99(8) ?
    Ba3 I7 O9 Ba1 2_554 . . . -170.35(11) ?
    Ba3 I7 O9 Ba1 2_564 . . . 94.88(8) ?
    Ba3 I7 O9 Ba2 2_564 . . . 20.20(14) ?
    Ba3 I7 O9 Ba2 2_554 . . . 114.97(12) ?
    Ba3 I7 O9 Ba3 2_564 . . 2_554 -94.78(8) ?
    Ba3 I7 O9 Ba4 2_564 . . 2_554 173.793(17) ?
    Ba3 I7 O9 Ba4 2_554 . . 2_554 -91.43(9) ?
    Ba3 I7 O10 Ba3 2_564 . . 2_554 94.58(9) ?
    Ba3 I7 O10 Ba4 2_564 . . 2_554 178.820(19) ?
    Ba3 I7 O10 Ba4 2_554 . . 2_554 84.24(8) ?
    Ba3 I7 O10 Ba5 2_564 . . . 6.39(12) ?
    Ba3 I7 O10 Ba5 2_554 . . . -88.20(8) ?
    Ba3 I7 O13 Ba3 2_554 . . 2_564 -177.13(16) ?
    Ba3 I7 O13 Ba3 2_564 . . 2_554 177.13(16) ?
    Ba3 I7 O13 Ba4 2_564 . . . 88.56(8) ?
    Ba3 I7 O13 Ba4 2_554 . . . -88.56(8) ?
    Ba3 I7 O13 Ba5 2_554 . . . 91.44(8) ?
    Ba3 I7 O13 Ba5 2_564 . . . -91.44(8) ?
    Ba4 I7 O9 Ba1 2_564 . . . 10.90(10) ?
    Ba4 I7 O9 Ba1 2_554 . . . -78.92(8) ?
    Ba4 I7 O9 Ba2 2_554 . . . -153.60(14) ?
    Ba4 I7 O9 Ba2 2_564 . . . -63.78(11) ?
    Ba4 I7 O9 Ba3 2_564 . . 2_554 -178.751(17) ?
    Ba4 I7 O9 Ba3 2_554 . . 2_554 91.43(9) ?
    Ba4 I7 O9 Ba4 2_564 . . 2_554 89.82(9) ?
    Ba4 I7 O10 Ba3 2_564 . . 2_554 -173.745(18) ?
    Ba4 I7 O10 Ba3 2_554 . . 2_554 -84.24(8) ?
    Ba4 I7 O10 Ba4 2_564 . . 2_554 -89.51(9) ?
    Ba4 I7 O10 Ba5 2_554 . . . -172.43(10) ?
    Ba4 I7 O10 Ba5 2_564 . . . 98.06(8) ?
    Ba4 I7 O13 Ba3 2_554 . . 2_554 4.44(17) ?
    Ba4 I7 O13 Ba3 2_554 . . 2_564 -172.690(16) ?
    Ba4 I7 O13 Ba3 2_564 . . 2_564 -4.44(17) ?
    Ba4 I7 O13 Ba3 2_564 . . 2_554 172.690(16) ?
    Ba4 I7 O13 Ba4 2_554 . . . -84.13(9) ?
    Ba4 I7 O13 Ba4 2_564 . . . 84.13(9) ?
    Ba4 I7 O13 Ba5 2_564 . . . -95.87(9) ?
    Ba4 I7 O13 Ba5 2_554 . . . 95.87(9) ?
    Ba5 I6 O12 Ba2 2_565 . . . -86.01(8) ?
    Ba5 I6 O12 Ba2 2 . . . 86.01(8) ?
    Ba5 I6 O12 Ba3 2 . . . -93.99(8) ?
    Ba5 I6 O12 Ba3 2_565 . . . 93.99(8) ?
    Ba5 I6 O12 Ba5 2 . . 2_565 172.02(16) ?
    Ba5 I6 O12 Ba5 2_565 . . 2 -172.02(16) ?
    Ba5 I7 O9 Ba1 . . . . -176.105(13) ?
    Ba5 I7 O9 Ba2 . . . . 109.21(8) ?
    Ba5 I7 O9 Ba3 . . . 2_554 -5.76(12) ?
    Ba5 I7 O9 Ba4 . . . 2_554 -97.19(8) ?
    Ba5 I7 O10 Ba3 . . . 2_554 88.20(8) ?
    Ba5 I7 O10 Ba4 . . . 2_554 172.43(10) ?
    Ba5 I7 O13 Ba3 . . . 2_564 91.44(8) ?
    Ba5 I7 O13 Ba3 . . . 2_554 -91.44(8) ?
    Ba5 I7 O13 Ba4 . . . . 180.000000 ?
    O8 I6 O12 Ba2 5_566 . . . -45.51(8) ?
    O8 I6 O12 Ba2 3_546 . . . 45.51(8) ?
    O8 I6 O12 Ba3 5_566 . . . 134.49(8) ?
    O8 I6 O12 Ba3 3_546 . . . -134.49(8) ?
    O8 I6 O12 Ba5 5_566 . . 2 -131.52(11) ?
    O8 I6 O12 Ba5 3_546 . . 2 -40.50(11) ?
    O8 I6 O12 Ba5 5_566 . . 2_565 40.50(11) ?
    O8 I6 O12 Ba5 3_546 . . 2_565 131.52(11) ?
    O9 I7 O9 Ba1 7_565 . . . 52.70(12) ?
    O9 I7 O9 Ba2 7_565 . . . -21.98(16) ?
    O9 I7 O9 Ba3 7_565 . . 2_554 -136.96(6) ?
    O9 I7 O9 Ba4 7_565 . . 2_554 131.61(6) ?
    O9 I7 O10 Ba3 . . . 2_554 -42.73(10) ?
    O9 I7 O10 Ba4 . . . 2_554 41.50(10) ?
    O9 I7 O10 Ba5 . . . . -130.93(10) ?
    O9 I7 O13 Ba3 . . . 2_554 43.31(12) ?
    O9 I7 O13 Ba3 7_565 . . 2_564 -43.31(12) ?
    O9 I7 O13 Ba3 7_565 . . 2_554 133.82(11) ?
    O9 I7 O13 Ba3 . . . 2_564 -133.82(11) ?
    O9 I7 O13 Ba4 7_565 . . . 45.25(8) ?
    O9 I7 O13 Ba4 . . . . -45.25(8) ?
    O9 I7 O13 Ba5 . . . . 134.75(8) ?
    O9 I7 O13 Ba5 7_565 . . . -134.75(8) ?
    O10 I7 O9 Ba1 . . . . -126.44(10) ?
    O10 I7 O9 Ba2 . . . . 158.88(12) ?
    O10 I7 O9 Ba3 . . . 2_554 43.90(11) ?
    O10 I7 O9 Ba4 . . . 2_554 -47.53(11) ?
    O10 I7 O10 Ba3 7_565 . . 2_554 138.13(6) ?
    O10 I7 O10 Ba4 7_565 . . 2_554 -137.64(6) ?
    O10 I7 O10 Ba5 7_565 . . . 49.93(13) ?
    O10 I7 O13 Ba3 7_565 . . 2_554 -136.90(12) ?
    O10 I7 O13 Ba3 7_565 . . 2_564 45.97(12) ?
    O10 I7 O13 Ba3 . . . 2_564 136.90(12) ?
    O10 I7 O13 Ba3 . . . 2_554 -45.97(12) ?
    O10 I7 O13 Ba4 . . . . -134.54(8) ?
    O10 I7 O13 Ba4 7_565 . . . 134.54(8) ?
    O10 I7 O13 Ba5 7_565 . . . -45.46(8) ?
    O10 I7 O13 Ba5 . . . . 45.46(8) ?
    O11 I6 O12 Ba2 2_565 . . . -134.11(8) ?
    O11 I6 O12 Ba2 8_656 . . . 134.11(8) ?
    O11 I6 O12 Ba3 2_565 . . . 45.89(8) ?
    O11 I6 O12 Ba3 8_656 . . . -45.89(8) ?
    O11 I6 O12 Ba5 2_565 . . 2 139.88(12) ?
    O11 I6 O12 Ba5 2_565 . . 2_565 -48.10(11) ?
    O11 I6 O12 Ba5 8_656 . . 2 48.10(11) ?
    O11 I6 O12 Ba5 8_656 . . 2_565 -139.88(12) ?
    O13 I7 O9 Ba1 . . . . 143.33(10) ?
    O13 I7 O9 Ba2 . . . . 68.65(12) ?
    O13 I7 O9 Ba3 . . . 2_554 -46.32(11) ?
    O13 I7 O9 Ba4 . . . 2_554 -137.75(11) ?
    O13 I7 O10 Ba3 . . . 2_554 47.89(11) ?
    O13 I7 O10 Ba4 . . . 2_554 132.13(10) ?
    O13 I7 O10 Ba5 . . . . -40.31(10) ?
    O15 I7 O9 Ba1 6_556 . . . -34.96(10) ?
    O15 I7 O9 Ba2 6_556 . . . -109.64(12) ?
    O15 I7 O9 Ba3 6_556 . . 2_554 135.39(11) ?
    O15 I7 O9 Ba4 6_556 . . 2_554 43.96(11) ?
    O15 I7 O10 Ba3 6_556 . . 2_554 -130.39(10) ?
    O15 I7 O10 Ba4 6_556 . . 2_554 -46.16(10) ?
    O15 I7 O10 Ba5 6_556 . . . 141.41(10) ?
_shelx_space_group_comment
;
The symmetry employed for this shelxl refinement is uniquely defined
by the following loop, which should always be used as a source of
symmetry information in preference to the above space-group names.
They are only intended as comments.
;
_shelx_estimated_absorpt_T_min     0.091
_shelx_estimated_absorpt_T_max     0.286
_shelx_hkl_file
;
   2   0   0 19.3723 3.29033  12
   2   0   0 25.3799 3.04645   3
   3   0   0 47.9849 6.16599  12
  -3   0   0 11.8787 3.42825  12
  -3   0   0 32.3976 3.82336   8
  -3   0   0 33.5087 4.44022   3
   4   0   0 4078.96 63.6372  12
  -4   0   0 3968.84 59.2628  12
  -4   0   0 3985.16 46.9670   8
   4   0   0 3915.28 51.0830   8
  -4   0   0 4009.38 52.9710   3
  -5   0   0 10.2042 3.00008   8
  -5   0   0 17.7318 4.37790   3
  -5   0   0 9.86479 4.02305  12
   5   0   0 9.33933 4.19281  12
  -6   0   0 1761.50 44.1907   3
   6   0   0 1917.71 41.6420   2
  -6   0   0 1906.21 43.1404  13
   6   0   0 1823.48 53.0379  12
   6   0   0 1790.00 44.6490   8
  -6   0   0 1919.28 38.8532   8
  -7   0   0 3.64986 2.88690   8
  -7   0   0 1.37071 2.19083   3
   7   0   0 2.40745 2.56524  18
   7   0   0 8.23002 5.37017  12
   8   0   0 5489.82 127.808   4
   8   0   0 5335.31 94.9959  18
  -8   0   0 6494.26 95.9404   3
   8   0   0 6169.24 113.829  12
   8   0   0 6059.75 99.2832   8
  -8   0   0 6309.02 81.8474   8
   9   0   0 3.56526 6.97911   4
  -9   0   0 11.7705 5.01310   3
   9   0   0 16.1267 6.72879  18
   9   0   0 8.13386 6.37874  12
  -9   0   0 3.29451 2.71919   8
  10   0   0 10345.8 186.199   4
  10   0   0 11329.7 152.069  17
  10   0   0 11161.1 153.358  18
 -10   0   0 12177.7 148.489   3
  10   0   0 11174.8 172.151  12
 -10   0   0 11521.6 121.369   8
 -11   0   0 2.27469 3.31891   3
  11   0   0 5.99252 6.89691   4
 -11   0   0 32.4866 6.84624   8
  11   0   0 35.6614 10.8568  12
  11   0   0 10.3626 5.34562  17
  11   0   0 9.54712 5.62849  18
  12   0   0 93.9150 18.0127  12
 -12   0   0 70.2100 12.6737   3
  12   0   0 77.1616 18.0528   4
  12   0   0 118.571 17.7844  17
  12   0   0 123.160 18.4015  18
  13   0   0 18.5663 9.32592  12
  13   0   0 19.5674 10.6163   4
 -13   0   0 6.88414 4.75386   3
  13   0   0 9.42698 6.15121  17
  13   0   0 6.70365 5.78653  18
 -14   0   0 7786.20 144.184   3
  14   0   0 6723.60 147.568  18
  14   0   0 7474.32 151.264  17
  14   0   0 8006.68 176.762  12
  14   0   0 7090.92 170.644   4
  15   0   0 15.7878 9.76200  14
 -15   0   0 8.12898 6.00107   3
  15   0   0 3.72598 5.43643  17
  15   0   0 1.98993 3.67257  18
  16   0   0 857.170 63.1853  12
  16   0   0 888.583 56.8245  17
  16   0   0 779.457 54.0474  18
  16   0   0 787.666 57.9031  14
  17   0   0 11.3830 10.5042  12
  17   0   0 21.7169 10.6042  17
  17   0   0 4.61600 6.73502  18
  17   0   0 13.2168 10.9087  14
  18   0   0 3044.22 127.678  12
  18   0   0 2754.84 111.255  18
  18   0   0 2659.90 105.224  17
  18   0   0 2798.04 118.820  14
  19   0   0 22.6200 15.2049  12
  19   0   0 27.5810 14.4197  14
  19   0   0 13.1281 13.7060  18
  20   0   0 5131.97 174.358  14
  20   0   0 5256.00 167.045   9
  21   0   0 41.9484 17.6684  14
  21   0   0 35.4378 15.7310   9
  21   0   0 8.69457 9.26446  18
  22   0   0 1567.73 102.272  14
  22   0   0 1577.52 98.1445   9
  22   0   0 1410.16 88.3301  18
  23   0   0 787.023 77.8824  14
  23   0   0 844.801 69.9874  18
  24   0   0 132.985 32.5404  14
  24   0   0 68.3612 23.2470   9
  24   0   0 140.192 29.5442  18
  25   0   0-4.34673 12.6843  14
  25   0   0 11.9652 11.6386   9
  25   0   0 6.95646 11.1186  18
  26   0   0 1200.25 99.6100  14
  26   0   0 1218.71 96.2087   9
  26   0   0 1249.83 90.8330  18
  27   0   0 9.41626 15.0502  14
  27   0   0 56.5553 26.0170   9
  27   0   0 30.3999 17.8802  18
  28   0   0 901.963 90.6531  14
  28   0   0 838.365 82.7695   9
  28   0   0 770.705 74.2089  18
  29   0   0 10.0441 14.6549  14
  29   0   0 23.2181 20.0988   9
  30   0   0 25.7815 17.8035  14
  30   0   0 28.7464 17.6846   9
  31   0   0 47.3441 25.6865  14
  31   0   0 39.3996 24.8923   9
  32   0   0 7055.48 259.268  14
  32   0   0 7384.80 256.369   9
   0   0  -1 4.47976 1.42210  16
   0   0  -1 24.7920 3.91363   8
  -1   0  -1 184.296 12.6357   8
   1   0   1 198.549 12.6652   8
   1   0  -1 217.533 8.68549  14
   1   0  -1 204.109 10.6166  13
  -1   0   1 194.242 9.99795  13
  -2   0   1 518.804 15.7635  14
  -2   0   1 549.030 19.4528  13
   2   0  -1 552.072 16.7114  14
   2   0  -1 532.539 19.4843  13
  -2   0   1 559.076 12.9605  16
  -2   0   1 548.115 17.9749  17
   2   0  -1 578.840 19.3432  17
  -2   0  -1 552.518 24.4373   8
   2   0   1 553.244 24.7500   8
  -2   0   1 522.141 16.5799   9
  -3   0   1 88.1273 8.61311  17
  -3   0   1 86.8967 7.56314  18
   3   0  -1 115.512 9.79294  17
   3   0   1 75.3686 11.0789   6
  -3   0   1 116.059 11.8563   6
  -3   0   1 111.014 9.56338  13
  -3   0   1 108.286 8.61999  14
   3   0  -1 107.963 10.0586  13
   3   0  -1 95.6041 8.37348  14
   3   0   1 109.202 11.1289  12
  -3   0   1 96.4801 7.45605  12
   3   0  -1 100.108 8.65602   9
   3   0   1 103.834 11.8924   8
  -3   0  -1 93.7265 10.8956   8
  -3   0   1 109.769 8.60649   9
  -4   0   1 182.463 12.5988  17
   4   0  -1 149.573 12.1638  17
  -4   0   1 154.742 11.1487  18
   4   0  -1 147.124 11.1145  18
   4   0   1 124.381 12.2207   6
  -4   0   1 182.513 11.2035   2
  -4   0   1 154.257 12.2713  13
   4   0  -1 170.154 12.5799  14
   4   0  -1 167.098 13.5603  13
  -4   0   1 151.974 10.8781  12
   4   0  -1 161.419 11.6457  12
   4   0   1 163.736 15.2333  12
  -4   0  -1 142.446 13.6701   8
   4   0   1 136.382 14.4499   8
   4   0  -1 158.191 12.1041   9
   5   0  -1 5006.45 70.5380  18
   5   0  -1 5875.04 82.0433  17
  -5   0   1 5647.82 59.0915   6
   5   0   1 5219.61 67.8906   6
  -5   0   1 5312.41 68.3023   2
   5   0   1 5318.29 72.4886   3
   5   0  -1 5519.49 83.8901  13
  -5   0   1 5622.05 78.2776  13
   5   0  -1 5252.17 79.2547  14
  -5   0  -1 5754.99 60.3960  10
   5   0  -1 5467.67 76.8025  12
   5   0  -1 5560.25 68.3431  10
  -5   0   1 5425.20 72.1593  12
   5   0   1 5656.58 96.3720  12
   5   0   1 5380.03 94.8187   8
   5   0  -1 5987.54 82.2591   9
  -5   0  -1 5755.07 87.1067   8
   5   0  -1 5718.04 46.0821   8
   6   0   1 5531.85 135.857   4
   6   0  -1 5561.55 87.1375  17
   6   0   1 6024.82 62.8221   6
  -6   0   1 5964.86 53.8679   6
  -6   0   1 5671.11 76.9490   2
   6   0  -1 5817.06 70.6067   2
   6   0  -1 5730.19 87.9460  14
   6   0  -1 5672.42 87.5365  12
   6   0  -1 5625.07 59.4914  10
   6   0   1 5959.27 106.903  12
  -6   0  -1 5876.30 52.8686  10
   6   0   1 5856.82 102.212   8
   6   0  -1 5757.28 55.1781   8
  -6   0  -1 6006.44 92.7962   8
   6   0  -1 6391.96 93.1416   9
   7   0   1 523.493 43.1382   4
   7   0  -1 523.545 27.7839  18
   7   0  -1 527.090 28.9915  17
   7   0   1 571.938 16.2335   6
  -7   0   1 546.476 14.9500   6
   7   0  -1 556.827 30.2596  14
   7   0  -1 513.928 19.3512   8
   7   0  -1 554.798 29.9405   9
  -7   0  -1 497.635 28.1718   8
   7   0   1 533.007 34.6418  12
  -7   0  -1 535.474 14.2379  10
   7   0  -1 511.996 28.5695  12
   7   0  -1 502.086 15.3870  10
  -7   0   1 553.617 25.5505   2
   8   0   1 3330.18 110.956   4
   8   0  -1 3058.46 80.7986   4
   8   0  -1 3286.43 74.2962  18
   8   0  -1 3584.66 79.2433  17
   8   0  -1 3724.75 84.2607  14
   8   0  -1 3488.88 82.0453  12
   8   0   1 3688.83 95.9055  12
  -8   0  -1 3507.30 75.5684   8
   8   0  -1 3631.80 58.7210   8
   8   0  -1 4041.08 86.5406   9
   9   0   1 3448.40 113.965   4
   9   0  -1 3005.69 84.2892   4
  -9   0   1 3642.84 75.0539   3
   9   0  -1 2949.88 76.5085  18
   9   0  -1 3470.64 83.1280  17
   9   0  -1 3566.91 87.3772  14
   9   0  -1 3810.35 90.0278  12
   9   0   1 3449.21 99.0969  12
   9   0  -1 3460.58 65.3630   8
  -9   0  -1 3708.75 79.0979   8
   9   0  -1 3804.59 91.5231   9
  10   0   1 3435.82 117.967   4
  10   0  -1 2393.36 78.1642   4
 -10   0   1 2929.96 70.5655   3
  10   0  -1 2861.82 79.5658  17
  10   0  -1 2548.08 74.3489  18
  10   0  -1 2891.43 82.3543  14
  10   0  -1 2876.79 83.0719  12
  10   0   1 3585.94 105.671  12
  10   0  -1 2981.63 84.6927   9
 -10   0  -1 3429.30 78.7542   8
  10   0  -1 2944.40 67.4693   8
  11   0   1 1918.88 90.0598   4
  11   0  -1 1706.31 68.4250   4
 -11   0   1 1954.39 61.5445   3
  11   0  -1 1973.04 70.2385  17
  11   0  -1 1564.89 62.0644  18
  11   0  -1 1964.58 73.0458  14
  11   0  -1 1910.19 72.7102  12
  11   0   1 1893.63 79.9905  12
 -11   0  -1 1944.45 61.3510   8
  11   0  -1 2105.89 75.7099   9
  12   0   1 8563.40 191.785   4
 -12   0   1 8379.64 132.636   3
  12   0  -1 9102.43 156.547  17
  12   0  -1 8513.29 159.358  14
  12   0  -1 8245.54 158.975  12
  12   0   1 8821.68 179.878  12
 -12   0  -1 8267.00 130.213   8
  12   0  -1 8512.56 160.672   9
  13   0  -1 168.299 23.1399   4
  13   0   1 91.8955 21.0688   4
 -13   0   1 90.5887 14.5281   3
  13   0  -1 74.8415 15.5000  18
  13   0  -1 105.733 18.4551  17
  13   0  -1 122.654 20.1456  14
  13   0  -1 99.7698 18.8698  12
  13   0   1 141.649 24.2221  12
  13   0  -1 117.724 19.9401   9
 -13   0  -1 105.822 15.2254   8
  14   0   1 251.627 35.0809   4
 -14   0   1 191.027 22.1487   3
  14   0   1 215.991 26.3667  18
  14   0  -1 170.638 23.5576  18
  14   0  -1 177.212 24.1967  17
  14   0  -1 154.640 24.0454  14
  14   0  -1 202.213 27.1958  12
  14   0   1 222.937 31.1616  12
 -14   0  -1 180.985 20.2883   8
  14   0  -1 188.678 26.1945   9
  15   0   1 16433.5 282.693   4
 -15   0   1 16061.6 208.869   3
  15   0   1 15783.2 225.458  17
  15   0  -1 15369.8 231.857  17
  15   0  -1 17708.1 247.432  18
  15   0   1 17281.2 248.219  18
  15   0  -1 15094.0 242.716  14
  15   0   1 15295.9 266.854  12
  15   0  -1 16019.6 252.480  12
  15   0  -1 16700.2 252.678   9
  16   0   1 16246.0 285.216   4
  16   0  -1 15356.4 242.303  17
  16   0   1 15767.9 234.415  17
  16   0  -1 15229.0 254.677  14
 -16   0   1 15760.2 213.610   3
  16   0   1 15492.1 277.729  12
  16   0  -1 15527.5 253.574   9
  17   0   1 3213.92 115.119  18
  17   0  -1 3752.23 124.347  17
  17   0  -1 3744.05 130.638  14
 -17   0   1 3656.60 107.213   3
  17   0   1 3639.07 137.522  12
  17   0  -1 3661.09 127.085   9
  18   0   1 1823.14 90.7083  18
  18   0  -1 1695.11 86.2977  17
  18   0  -1 1582.73 82.0418  18
  18   0   1 1504.37 92.1418  12
  18   0  -1 1618.96 87.4543   9
  18   0  -1 1533.81 87.6862  14
  19   0  -1 4848.53 151.509  17
  19   0  -1 4961.44 149.207  18
  19   0   1 4923.21 170.392  12
  19   0  -1 4751.14 154.862   9
  19   0   1 5134.73 169.245  14
  19   0  -1 5175.05 165.443  14
  20   0  -1 11430.1 231.785  18
  20   0   1 10944.7 237.223  18
  20   0   1 11454.9 267.678  12
  20   0  -1 11755.0 251.438   9
  20   0   1 11262.2 259.128  14
  20   0  -1 11417.3 254.762  14
  21   0   1 3230.92 131.699  18
  21   0  -1 2636.38 115.403  18
  21   0   1 2819.36 136.375  12
  21   0  -1 2807.01 130.889  14
  21   0   1 2947.17 137.081  14
  21   0  -1 2798.33 125.510   9
  22   0   1 78.8168 23.9951  14
  22   0  -1 58.5441 20.8141  14
  22   0  -1 50.9481 19.3211   9
  22   0  -1 41.5055 16.4147  18
  22   0   1 41.9502 16.8449  18
  23   0   1 275.903 44.5458  14
  23   0  -1 290.671 45.2379  14
  23   0  -1 229.007 39.0694   9
  23   0   1 230.990 38.8998  18
  23   0  -1 222.120 35.5921  18
  24   0  -1 1271.37 96.4869  14
  24   0   1 1263.39 97.8791  14
  24   0   1 1365.94 97.5280   9
  24   0  -1 1127.31 87.8409   9
  24   0  -1 1224.54 85.5936  18
  24   0   1 1075.58 83.3855  18
  25   0  -1 4630.63 189.935  14
  25   0   1 4586.59 189.200  14
  25   0   1 4158.77 174.366   9
  25   0  -1 4099.07 169.062   9
  25   0   1 4812.10 176.767  18
  26   0  -1 654.384 73.8336  14
  26   0   1 677.120 74.7137  14
  26   0  -1 716.544 73.0430   9
  26   0   1 692.048 73.9597   9
  26   0   1 841.759 76.1775  18
  27   0  -1 3372.87 170.828  14
  27   0   1 3393.25 168.655  14
  27   0   1 3127.81 158.602   9
  27   0  -1 3500.96 162.868   9
  28   0  -1 103.802 34.1335  14
  28   0   1 268.766 48.9180  14
  28   0  -1 193.742 40.2241   9
  28   0   1 181.288 41.1435   9
  28   0   1 181.885 37.2981  18
  29   0   1 3562.16 179.609  14
  29   0  -1 3743.27 185.859  14
  29   0  -1 3871.42 177.621   9
  29   0   1 3467.01 173.468   9
  29   0   1 3743.45 168.582  18
  30   0   1 197.717 44.3817  14
  30   0  -1 208.791 46.7001  14
  30   0   1 358.233 56.6054   9
  30   0  -1 173.756 39.7173   9
  30   0   1 237.964 44.8164  18
  31   0   1 20.2700 20.9127   9
  31   0  -1 43.6385 22.8148   9
  31   0   1 51.6742 24.3144  14
  31   0  -1 53.0309 23.9738  14
  32   0   1 2678.25 157.029   9
  32   0  -1 2644.20 154.860   9
  32   0  -1 2400.16 154.099  14
  32   0   1 2227.48 144.771  14
   0   0  -2 58.3900 8.87296   8
   0   0   2 41.6235 8.04671   4
   0   0  -2 54.0337 5.98770  16
   0   0  -2 37.0211 6.03080  15
   0   0   2 59.4381 5.87006  14
   1   0  -2 3380.24 43.2139  16
  -1   0   2 3616.22 42.6752  16
   1   0  -2 3613.84 55.8292  15
  -1   0   2 3506.35 50.8872  15
  -1   0   2 3392.68 43.6555  14
   1   0  -2 3727.96 47.1870  14
   1   0  -2 3468.69 59.6428  13
  -1   0   2 3130.50 48.9827   4
   1   0   2 3435.29 81.0732   4
   1   0  -2 3503.69 54.5736   8
  -1   0  -2 3446.08 70.3323   8
   1   0   2 3320.22 61.9381   8
   2   0  -2 984.256 22.6276  16
  -2   0   2 1049.01 22.3334  16
  -2   0   2 1019.87 27.9481  15
  -2   0   2 973.196 25.1298  14
   2   0  -2 1005.01 26.7234  14
  -2   0   2 1187.80 60.7705   6
   2   0  -2 996.167 34.6568  13
  -2   0   2 1076.57 32.6174  13
   2   0  -2 879.125 26.6390   4
  -2   0   2 973.297 20.0554   4
   2   0   2 1159.74 56.2303   4
  -2   0  -2 954.440 40.9094   8
   2   0   2 979.947 38.5401   8
  -3   0   2 142.031 8.62276  16
  -3   0   2 113.101 11.4184  17
   3   0  -2 126.042 8.54041  16
   3   0  -2 127.228 10.6990  14
  -3   0   2 147.995 13.0983  13
  -3   0   2 142.936 10.7696  14
   3   0  -2 138.462 13.7785  13
  -3   0  -2 132.276 16.5306   8
   3   0   2 158.417 17.2697   8
   3   0   2 136.900 20.7580   4
   3   0   2 100.981 16.9882   6
  -3   0   2 153.445 20.1898   6
   4   0   2 11736.1 194.260   4
  -4   0   2 10648.1 147.145   6
   4   0   2 10518.0 152.291   6
  -4   0   2 10618.0 79.2042  16
  -4   0   2 11132.7 102.451  14
   4   0  -2 11356.1 130.109  13
   4   0  -2 11861.2 111.788  14
   4   0   2 10751.2 128.334  12
  -4   0   2 10046.3 83.2345  12
  -4   0  -2 10632.7 141.958   8
   5   0   2 44057.8 398.026   4
   5   0  -2 42929.0 257.004  17
  -5   0   2 41682.3 169.564  16
   5   0   2 39595.0 281.633   6
   5   0  -2 40235.6 263.026  13
   5   0  -2 40085.4 226.560  14
   5   0   2 39808.2 272.875  12
   5   0  -2 43097.0 238.712   9
  -5   0  -2 42653.1 290.514   8
   6   0   2 3550.91 116.862   4
   6   0  -2 3611.88 79.0081  17
  -6   0   2 3518.00 68.5367   6
   6   0   2 3105.51 74.1785   6
  -6   0   2 3516.60 62.8321   2
   6   0  -2 3596.07 82.1024  13
   6   0  -2 3636.79 73.0415  14
   6   0  -2 3291.99 77.5857  10
  -6   0  -2 3377.25 67.9040  10
   6   0   2 3392.96 84.5382  12
   6   0  -2 3509.95 72.0250   9
  -6   0  -2 3367.53 82.8974   8
   7   0  -2 61.7076 8.36564   4
   7   0  -2 47.5539 9.97324  17
  -7   0  -2 51.5405 10.9495   8
   7   0   2 68.6204 11.2497   6
  -7   0   2 68.8927 9.88500   6
   7   0   2 52.9215 16.1704   4
  -7   0   2 40.1744 7.56614   2
   7   0  -2 62.0601 10.6630  14
   7   0  -2 85.7841 14.3172  13
  -7   0  -2 57.0042 8.76194  10
   7   0   2 38.4513 10.2950  12
   7   0  -2 59.4613 5.65491   8
   7   0  -2 40.2890 8.67313   9
   7   0  -2 50.5385 9.99846  10
   8   0  -2 59.9599 8.61309   4
   8   0  -2 74.0769 12.7628  17
  -8   0  -2 51.1210 11.1553   8
  -8   0   2 66.3828 8.36330   6
   8   0   2 65.5916 9.91029   6
  -8   0   2 54.2619 9.10406   2
   8   0   2 94.8861 21.0612   4
   8   0  -2 85.8943 14.3476  13
   8   0  -2 82.8551 12.8950  14
   8   0  -2 60.3321 9.37319  10
   8   0   2 69.3560 14.3640  12
  -8   0  -2 79.0269 9.26702  10
   8   0  -2 76.0655 12.2811   9
   8   0  -2 70.1264 6.23837   8
   9   0  -2 4228.96 72.8853   4
   9   0   2 4431.23 139.140   4
   9   0  -2 4297.67 100.057  17
   9   0   2 4391.21 68.4134   6
   9   0  -2 4444.11 99.2525  14
  -9   0  -2 4483.76 101.206   8
   9   0  -2 4354.56 55.2737   8
   9   0  -2 4692.74 100.672   9
   9   0   2 4425.61 115.032  12
   9   0  -2 4370.69 68.1352  10
  -9   0  -2 4485.94 62.6930  10
  -9   0   2 4618.04 86.3933   2
  10   0  -2 26076.7 191.892   4
  10   0   2 28911.5 359.753   4
 -10   0   2 28385.0 225.790   2
  10   0  -2 27080.9 262.048  17
  10   0  -2 28253.8 261.640  14
  10   0  -2 26473.7 152.892  10
  10   0   2 26338.9 295.520  12
  10   0  -2 28243.4 261.539   9
 -10   0  -2 26759.1 256.107   8
  11   0   2 1736.41 90.4494   4
  11   0  -2 1616.78 50.5641   4
 -11   0   2 1575.63 56.4596   2
  11   0  -2 1689.50 68.1719  14
  11   0  -2 1695.37 68.3755  17
  11   0   2 1715.14 78.5470  12
 -11   0  -2 1563.13 62.4161   8
  11   0  -2 1682.92 67.7718   9
  12   0   2 2993.09 120.643   4
  12   0  -2 2956.15 94.3164  17
  12   0  -2 3098.43 91.1529  18
  12   0  -2 3022.76 95.0499  14
  12   0   2 2936.13 105.773  12
 -12   0  -2 2851.33 85.3280   8
  12   0  -2 3149.75 96.9841   9
  13   0   2 347.898 42.2474   4
  13   0  -2 359.944 32.3929  18
  13   0  -2 314.737 32.4155  17
 -13   0   2 316.344 27.0762   3
  13   0  -2 329.286 33.7439  14
  13   0   2 341.856 37.9440  12
 -13   0  -2 326.984 30.1557   8
  13   0  -2 297.592 31.3673   9
  14   0  -2 11.9997 7.82995  17
  14   0  -2 16.1621 8.11826  18
 -14   0  -2 9.46251 6.17439   8
  14   0  -2 10.2181 7.05612  14
  14   0  -2-2.02582 3.73880   9
  14   0   2 22.8891 10.4955  12
 -14   0   2 4.19643 4.08190   3
  15   0   2 6047.93 183.089   4
 -15   0   2 5687.55 124.839   3
  15   0  -2 5777.73 139.763  18
  15   0  -2 6083.40 153.773  17
  15   0  -2 5660.20 148.760  14
  15   0   2 5576.16 163.748  12
 -15   0  -2 5621.73 128.802   8
  15   0  -2 5580.91 149.667   9
  16   0   2 3642.38 144.090   4
 -16   0   2 3410.97 99.2407   3
  16   0  -2 3196.93 116.956  14
  16   0  -2 3225.98 115.436  17
  16   0  -2 3116.05 107.512  18
  16   0   2 3091.95 128.891  12
  16   0  -2 3405.26 119.628   9
 -16   0  -2 3347.12 101.603   8
  17   0   2 209.341 35.9104   4
  17   0  -2 168.775 27.9426  14
  17   0  -2 126.613 24.0274  17
  17   0   2 181.229 31.8173  12
  17   0  -2 103.695 21.8935   9
  18   0   2 3454.79 142.735   4
  18   0   2 3343.65 123.843  18
  18   0  -2 3305.27 124.887  17
  18   0   2 3418.59 140.158  12
  18   0  -2 3320.64 126.693   9
  18   0  -2 3366.97 128.350  14
  19   0   2 688.483 57.8390  18
  19   0  -2 693.217 59.6688  17
  19   0   2 523.150 57.1687  12
  19   0  -2 535.611 51.9283   9
  19   0  -2 632.030 58.1124  14
  20   0  -2 129.902 27.5972  17
  20   0   2 88.6621 21.8177  18
  20   0   2 162.843 33.3933  12
  20   0  -2 100.193 23.7734   9
  20   0  -2 83.3878 22.9249  14
  21   0   2 25.4775 13.7842  18
  21   0   2 15.2355 12.1756  12
  21   0  -2 22.4543 12.5586   9
  21   0  -2 13.6881 10.9389  14
  21   0   2 3.53501 7.99042  14
  22   0   2 50.6518 19.2087  18
  22   0   2 67.4970 23.1723  12
  22   0   2 66.9952 22.2587  14
  22   0  -2 72.8557 23.2893  14
  22   0  -2 101.385 26.0919   9
  23   0   2 886.390 79.4365  14
  23   0  -2 1054.36 85.9788  14
  23   0  -2 845.304 73.2865   9
  24   0   2 545.203 63.9724  14
  24   0  -2 596.030 66.5419  14
  24   0  -2 536.051 60.8710   9
  24   0   2 585.172 63.0712  18
  25   0  -2 43.0352 20.2494  14
  25   0  -2 54.4936 21.5512   9
  25   0   2 31.3897 17.7380  18
  26   0  -2 1112.65 95.7233  14
  26   0   2 1078.42 93.2072  14
  26   0  -2 1026.42 87.5040   9
  27   0  -2 2714.49 152.817  14
  27   0   2 2963.12 157.938  14
  27   0  -2 2791.15 145.086   9
  27   0   2 2844.07 153.808   9
  28   0  -2 660.176 76.8848  14
  28   0   2 629.174 74.5956  14
  28   0   2 656.605 75.7942   9
  28   0  -2 734.348 76.5620   9
  28   0   2 892.198 82.6312  18
  29   0   2 116.448 32.9020  14
  29   0  -2 71.2917 29.7197  14
  29   0   2 113.136 33.9681   9
  29   0  -2 59.1829 23.7646   9
  29   0   2 86.7478 27.1463  18
  30   0  -2 190.434 45.7917  14
  30   0   2 163.722 39.9119  14
  30   0  -2 215.648 45.3720   9
  30   0   2 151.581 39.0099   9
  30   0   2 128.083 33.1106  18
  31   0   2 460.133 66.6438  14
  31   0  -2 503.977 73.1539  14
  31   0  -2 524.422 67.9150   9
  31   0   2 527.863 72.4248   9
  31   0   2 460.893 61.8002  18
  32   0  -2 1422.31 119.114  14
  32   0   2 996.826 95.7495  14
  32   0   2 1214.57 101.064  18
  32   0  -2 1279.78 107.296   9
  32   0   2 1186.17 105.669   9
   0   0   3 9.44519 3.45380  14
   0   0   3 12.1476 5.58824   4
   0   0  -3 6.36213 5.17765   8
   0   0  -3 2.68214 2.88638  16
   0   0  -3 8.26315 4.15917  15
   1   0  -3 3121.84 69.5777  13
   1   0  -3 3105.13 69.4183   8
  -1   0  -3 2942.23 78.4859   8
  -1   0   3 2744.24 57.7503   4
   1   0   3 2757.43 80.7555   4
  -1   0   3 3116.86 49.4638  14
   1   0  -3 3123.29 52.8881  14
  -1   0   3 3056.30 47.9184  16
   1   0  -3 3090.96 51.0026  16
   1   0  -3 3097.77 64.5763  15
   2   0  -3 3758.81 59.8968  14
  -2   0   3 3685.42 51.9073  16
  -2   0   3 3571.04 55.8733  14
   2   0  -3 3390.37 53.3599  16
   2   0  -3 3750.00 78.4681  13
   2   0  -3 3620.14 67.1844   8
  -2   0  -3 3475.79 90.7384   8
  -2   0   3 3249.57 53.4511   4
   3   0   3 6140.16 140.730   4
  -3   0   3 5411.75 55.4651   4
   3   0  -3 5889.33 80.8910  14
  -3   0   3 5711.56 62.5814  16
   3   0  -3 5957.02 67.6613  16
   3   0  -3 5432.36 99.2022  13
  -3   0   3 5744.89 40.7238  11
  -3   0  -3 5578.33 119.601   8
   4   0  -3 2410.00 43.9663  16
  -4   0   3 2347.12 40.7063  16
   4   0  -3 2301.75 53.6118  14
   4   0  -3 2270.04 67.3869  13
  -4   0  -3 2314.49 77.0244   8
  -5   0   3 69.2569 7.55766  16
   5   0  -3 105.888 12.5900  14
   5   0  -3 88.3669 14.1118  13
   5   0   3 92.2352 19.1909   4
  -5   0   3 74.6026 7.98023  12
   5   0   3 99.0057 14.5510  12
  -5   0  -3 60.1851 13.1332   8
  -6   0  -3 11925.3 177.218   8
   6   0  -3 11923.1 164.827  13
   6   0  -3 11564.7 139.264  14
  -6   0   3 12509.4 63.0916   7
   6   0   3 11779.9 164.551  12
   6   0  -3 12675.9 66.5705  11
  -6   0   3 11123.4 105.239  12
  -6   0  -3 12436.2 166.639  10
   6   0   3 12258.9 222.797   4
  -7   0  -3 10621.4 168.796   8
  -7   0   3 10985.4 69.1953   7
   7   0  -3 10110.2 137.879  14
   7   0  -3 10631.9 162.541  13
   7   0   3 10729.5 168.617  12
   7   0  -3 9783.66 162.694  10
  -7   0  -3 11000.0 145.527  10
   7   0   3 11388.1 222.976   4
  -8   0   3 2953.29 70.2997   2
  -8   0  -3 2726.42 86.8866   8
   8   0  -3 2780.58 79.1703   9
   8   0  -3 2907.94 77.8441  14
   8   0  -3 2928.72 89.0970  13
   8   0  -3 2828.63 80.7720  10
   8   0   3 2781.39 90.7758  12
  -8   0  -3 2874.22 70.5059  10
   8   0   3 3044.13 117.716   4
   9   0   3 3126.98 122.561   4
  -9   0   3 2910.03 74.5994   2
   9   0  -3 3178.44 92.8391  17
   9   0  -3 2957.55 82.8886  14
   9   0  -3 2877.87 92.4374  13
   9   0  -3 2770.86 75.6198  10
   9   0   3 2757.67 93.8310  12
  -9   0  -3 3007.24 68.8659  10
  -9   0  -3 2891.39 90.5018   8
   9   0  -3 2827.69 82.5465   9
  10   0   3 25853.5 357.451   4
 -10   0   3 25693.1 224.878   2
  10   0  -3 25673.1 281.146  17
  10   0  -3 25577.7 277.634  13
  10   0  -3 24056.1 250.492  14
 -10   0  -3 25606.8 190.313  10
  10   0   3 24303.4 290.577  12
  10   0  -3 23917.7 206.831  10
 -10   0  -3 25459.5 271.198   8
  10   0  -3 25816.0 258.551   9
  11   0   3 126.685 26.3020   4
 -11   0   3 194.598 21.0049   2
  11   0  -3 142.565 21.4557  17
  11   0  -3 132.378 21.1908  13
  11   0  -3 175.131 22.2892  14
  11   0   3 162.812 25.0054  12
  11   0  -3 137.815 14.8534  10
 -11   0  -3 170.007 22.8421   8
  11   0  -3 132.031 19.5992   9
  12   0   3 918.792 69.9435   4
 -12   0   3 733.981 41.8654   2
  12   0  -3 777.985 52.1963  17
  12   0  -3 714.443 47.1195  14
  12   0   3 748.064 55.4768  12
  12   0  -3 767.291 48.7153   9
 -12   0  -3 755.742 48.5374   8
  13   0   3 1676.12 96.4713   4
 -13   0   3 1515.36 62.9254   2
  13   0  -3 1631.26 73.9147  14
  13   0  -3 1808.25 81.6435  17
  13   0   3 1579.39 83.2475  12
  13   0  -3 1589.39 73.8287   9
 -13   0  -3 1576.18 71.0668   8
  14   0  -3 1718.04 81.9388  17
  14   0  -3 1820.95 81.6172  14
  14   0   3 1847.16 92.6647  12
 -14   0  -3 1937.52 79.7433   8
  14   0  -3 1785.39 81.0481   9
  15   0  -3 2.37742 5.37383  17
 -15   0  -3 11.4911 7.90365   8
  15   0   3 42.4488 17.0451   4
  15   0  -3 29.3619 11.7901  14
  15   0   3 25.3559 12.1941  12
  15   0  -3 20.1527 10.1228   9
  16   0  -3 266.400 34.8838  17
  16   0  -3 246.231 33.0637  14
  16   0  -3 402.471 41.9610   9
  17   0  -3 3621.62 129.106  14
  17   0  -3 3696.89 132.893  17
  17   0   3 3557.93 139.965  12
 -17   0  -3 3744.72 116.967   8
  17   0  -3 3763.63 130.995   9
  18   0   3 224.321 38.0350   4
  18   0  -3 143.861 27.3005  14
  18   0  -3 143.470 27.7710  17
  18   0   3 143.794 29.9184  12
  18   0  -3 170.946 29.2319   9
  19   0  -3 673.274 60.1427  14
  19   0  -3 712.393 60.9745   9
  19   0   3 549.332 59.2083  12
  19   0   3 800.169 72.8029   4
  20   0   3 3981.74 160.542  12
  20   0  -3 3840.14 145.750   9
  20   0  -3 3602.04 143.332  14
  21   0   3 68.5861 20.8805  18
  21   0   3 46.5950 18.9601  12
  21   0  -3 39.4368 17.6833   9
  21   0  -3 54.9740 20.0526  14
  22   0   3 16147.2 317.871  18
  22   0   3 15626.0 337.421  12
  22   0  -3 16042.9 314.688   9
  22   0  -3 14918.8 312.575  14
  23   0   3 205.847 37.4662  18
  23   0   3 147.572 35.2327  12
  23   0  -3 193.505 37.7949  14
  23   0   3 166.547 35.7413  14
  23   0  -3 189.052 36.1335   9
  24   0  -3 3450.57 158.347  14
  24   0   3 3245.45 155.499  14
  24   0  -3 3363.74 150.954   9
  24   0   3 2914.78 141.928  18
  25   0   3 155.934 35.6437  14
  25   0  -3 235.252 43.5966  14
  25   0  -3 198.598 39.1346   9
  25   0   3 151.689 34.6732  18
  26   0   3 8636.11 261.777  14
  26   0  -3 8973.72 272.714  14
  26   0   3 9319.68 267.900  18
  27   0  -3 226.463 46.0752  14
  27   0   3 225.927 44.1275  14
  27   0  -3 202.247 40.4953   9
  27   0   3 307.694 50.0086  18
  28   0  -3 280.942 51.0540  14
  28   0   3 269.701 48.5469  14
  28   0  -3 320.373 50.9550   9
  28   0   3 297.580 50.2736  18
  29   0  -3 82.2515 30.7434  14
  29   0   3 95.0894 30.3966  14
  29   0   3 69.7544 26.0088   9
  29   0  -3 115.101 32.3560   9
  29   0   3 87.0803 28.6845  18
  30   0   3 2550.58 150.397  14
  30   0  -3 2606.14 158.886  14
  30   0   3 2749.14 160.185   9
  30   0   3 2350.61 139.213  18
  31   0  -3 289.375 55.1923  14
  31   0  -3 370.789 58.7003   9
  31   0   3 224.806 47.2691   9
  31   0   3 348.836 53.5760  18
  32   0  -3 400.818 64.9797  14
  32   0   3 355.021 57.0824  18
  32   0   3 397.716 64.1770   9
   0   0  -4 432.470 29.4433  13
   0   0  -4 489.001 29.9867  15
   0   0  -4 425.722 23.5689  16
   0   0  -4 464.243 34.8235   8
   1   0  -4 106.791 15.4223  13
   1   0  -4 94.9629 10.7146  16
   1   0  -4 100.361 13.6740  15
  -1   0   4 127.067 14.9355   4
   1   0   4 105.596 16.9657   4
   1   0  -4 102.306 15.7635   8
  -1   0  -4 117.967 18.4910   8
   2   0  -4 2305.56 51.0037  16
   2   0  -4 2445.33 55.3457  14
   2   0  -4 2378.23 64.7035  15
   2   0  -4 2418.52 74.3407  13
  -2   0   4 2297.85 55.8402   4
  -2   0  -4 2495.73 86.3653   8
   2   0  -4 2389.27 69.4544   8
   3   0  -4 6073.38 79.1501  16
   3   0  -4 5901.11 89.3967  14
  -3   0   4 6101.35 46.4767   5
   3   0  -4 5911.32 118.644  13
   3   0  -4 5924.55 99.3454   8
  -3   0  -4 6227.68 141.790   8
  -3   0   4 6149.91 77.8183   4
   3   0   4 6383.44 147.867   4
   4   0   4 2006.82 87.0043   4
   4   0  -4 1927.32 54.0242  14
   4   0  -4 1968.41 45.1322  16
   4   0  -4 1888.78 69.7782  13
  -4   0   4 2017.41 26.1870  11
  -4   0  -4 2126.91 81.6268   8
   4   0  -4 1983.42 53.5516   8
   5   0   4 35561.6 370.680   4
   5   0  -4 33587.8 236.015  14
   5   0  -4 31713.6 290.460  13
   5   0   4 33527.1 273.447  12
  -5   0  -4 34822.8 327.970   8
  -6   0  -4 27455.9 296.034   8
   6   0  -4 28931.7 288.841  13
   6   0  -4 28028.3 227.141  14
   6   0   4 28355.3 264.473  12
   6   0  -4 26098.3 328.051  10
  -6   0   4 26783.4 161.364  12
  -6   0  -4 29728.0 298.207  10
   6   0   4 27865.5 340.791   4
  -7   0  -4 227.981 27.2423   8
   7   0  -4 288.479 29.5284  13
   7   0  -4 313.782 25.5219  14
   7   0  -4 276.273 33.5111  10
  -7   0  -4 283.139 27.8551  10
   7   0   4 245.074 26.5608  12
   7   0   4 231.913 33.2242   4
  -8   0  -4 407.218 37.0407   8
   8   0  -4 376.523 29.5959  14
   8   0  -4 422.381 36.9300  13
   8   0   4 408.193 35.6977  12
  -8   0  -4 419.649 31.7044  10
   8   0  -4 442.895 40.0941  10
   8   0   4 415.748 44.5395   4
  -9   0  -4 37.9424 11.6125   8
   9   0  -4 59.3006 14.5564  13
   9   0  -4 33.0434 9.56008  14
   9   0   4 67.5404 19.4334   4
   9   0   4 30.3385 11.0664  12
   9   0  -4 35.8243 11.1313  10
  -9   0  -4 61.5751 12.2722  10
 -10   0  -4 27019.8 305.051   8
  10   0  -4 27261.3 309.380  13
  10   0  -4 27186.7 276.451  14
 -10   0   4 27294.3 242.972   2
  10   0  -4 25294.2 265.284  10
  10   0   4 27137.4 314.124  12
 -10   0  -4 27769.8 239.784  10
  10   0   4 29206.3 391.171   4
 -11   0  -4 2177.20 87.3486   8
  11   0  -4 2130.29 90.4639  13
  11   0  -4 2238.08 81.6368  14
 -11   0   4 2111.25 69.7326   2
  11   0  -4 2072.29 71.3017  10
  11   0   4 2090.55 90.3577  12
  11   0   4 2380.66 113.684   4
  12   0  -4 162.057 23.3006  14
  12   0  -4 147.074 24.5040  13
 -12   0   4 140.629 19.2300   2
  12   0   4 130.845 27.3101   4
  12   0   4 122.446 23.2366  12
 -12   0  -4 163.663 24.6143   8
 -13   0  -4 947.972 59.5258   8
  13   0  -4 899.750 57.6471   9
 -13   0   4 930.109 51.7135   2
  13   0  -4 1046.77 60.6802  14
  13   0   4 920.291 65.0421  12
  13   0   4 1009.21 76.6022   4
 -14   0  -4 21.5194 10.5078   8
  14   0  -4 51.5336 14.8278  14
  14   0  -4 29.0294 11.2865   9
  14   0   4 24.5615 11.8121  12
 -14   0   4 63.4510 13.5481   2
  15   0  -4 2084.45 93.9928   9
 -15   0  -4 1972.88 88.4843   8
  15   0   4 2029.99 102.037  12
  15   0   4 2192.50 115.779   4
  16   0  -4 2124.01 96.8846  14
  16   0  -4 2003.85 94.8138   9
 -16   0  -4 1978.43 89.2655   8
  16   0   4 2001.69 103.783  12
  16   0   4 2288.03 120.403   4
  17   0  -4 106.697 23.3515  14
  17   0  -4 122.289 24.5704   9
 -18   0  -4 866.455 61.2193   8
  18   0  -4 879.868 66.6104   9
  18   0   4 928.227 74.7872  12
  18   0   4 933.256 79.2143   4
  19   0  -4 326.410 43.0617  14
  19   0  -4 368.662 45.0038   9
  19   0   4 376.424 49.2910  12
  19   0   4 396.171 53.1614   4
  20   0  -4 893.734 71.8512  14
  20   0  -4 981.218 74.8951   9
  20   0   4 885.720 77.6151  12
  20   0   4 998.584 83.6920   4
  21   0  -4 523.926 57.8102  14
  21   0  -4 698.884 65.5559   9
  21   0   4 578.882 63.9818  12
  21   0   4 697.156 71.3363   4
  22   0   4 8545.25 248.870  12
  22   0  -4 8866.23 238.395   9
  22   0  -4 8392.49 234.241  14
  23   0   4 59.9065 21.8518  18
  23   0   4 21.3659 15.7730  12
  23   0  -4 34.1312 17.8443   9
  23   0  -4 35.1051 19.0462  14
  24   0   4 237.089 41.8939  18
  24   0   4 238.013 43.8065  12
  24   0  -4 225.671 40.3536   9
  24   0  -4 238.752 43.3105  14
  24   0   4 235.315 41.6395  14
  25   0   4 99.6132 28.6617  18
  25   0   4 45.5260 20.9185  14
  25   0  -4 65.1877 24.7211  14
  26   0   4 30.4732 18.8423  18
  26   0  -4 17.1623 13.7154   9
  26   0  -4 59.2932 24.5417  14
  26   0   4 25.7140 16.7786  14
  27   0   4 18.1463 15.6637  18
  27   0  -4 30.9826 19.1573   9
  27   0   4 17.6828 15.2637  14
  27   0  -4 28.5687 18.6414  14
  28   0   4 8800.48 269.287  18
  28   0  -4 7396.85 257.305  14
  29   0   4 583.633 71.1442  18
  29   0  -4 997.419 96.2703  14
  30   0   4 163.322 39.1487  18
  30   0  -4 226.275 47.5780  14
  31   0  -4 1066.42 103.302  14
  31   0   4 1252.57 104.213  18
  31   0   4 970.600 96.5857   9
   0   0  -5 7.90350 5.70141  15
   0   0  -5 5.54435 4.17742  16
   0   0   5 21.5201 8.41792   4
   0   0  -5 20.0242 10.3552   8
  -1   0  -5 1633.17 65.3325  13
   1   0  -5 1663.77 67.3440  13
  -1   0  -5 1762.40 78.6047   8
   1   0  -5 1546.09 67.4105   8
  -1   0  -5 1698.80 29.5789   5
   1   0   5 1637.32 68.3678   4
  -1   0   5 1573.02 57.5782   4
  -1   0  -5 1835.25 65.9167  15
   1   0  -5 1847.34 64.7985  15
   1   0  -5 1706.07 51.0254  16
  -1   0  -5 1648.39 54.8884  16
   2   0  -5 13891.1 176.440  15
   2   0  -5 14560.1 142.974  16
   2   0  -5 14471.4 202.175  13
  -2   0   5 13636.8 150.622   4
   2   0   5 14177.9 217.876   4
  -2   0  -5 14584.5 232.117   8
   2   0  -5 13466.9 190.117   8
   3   0  -5 8153.39 116.690  14
   3   0  -5 8403.16 106.537  16
   3   0  -5 8338.19 160.079  13
  -3   0   5 8278.65 106.467   4
   3   0   5 8497.82 176.845   4
  -3   0  -5 8780.62 181.967   8
   3   0  -5 7936.65 140.336   8
   4   0  -5 8806.20 125.115  14
   4   0  -5 9140.94 108.963  16
   4   0  -5 8833.14 166.035  13
  -4   0  -5 9230.78 184.061   8
  -4   0   5 9055.30 99.2441   4
   4   0   5 9163.85 187.213   4
   5   0   5 7837.31 179.262   4
   5   0  -5 7698.46 121.713  14
   5   0  -5 7521.90 99.1985  16
   5   0  -5 7562.16 156.810  13
   5   0  -5 7248.85 197.622  10
  -5   0  -5 7735.05 167.965   8
   5   0  -5 7555.78 122.510   8
   6   0   5 2347.43 101.555   4
   6   0  -5 2363.88 70.8521  14
   6   0  -5 2388.35 56.8670  16
   6   0  -5 2387.09 91.0936  13
  -6   0  -5 2522.47 95.9163  10
   6   0  -5 2336.41 108.203  10
   6   0   5 2419.33 80.5649  12
  -6   0  -5 2315.32 92.6386   8
   6   0  -5 2397.09 65.2332   8
   7   0  -5 6493.74 121.865  14
  -7   0  -5 7029.85 161.386   8
   7   0  -5 6748.66 102.744   8
   7   0  -5 6789.37 153.485  13
  -7   0  -5 7123.92 154.305  10
   7   0  -5 6647.73 176.320  10
   7   0   5 6828.01 142.969  12
   7   0   5 6467.03 172.671   4
   8   0  -5 1950.61 69.5987  14
  -8   0  -5 1765.14 81.5899   8
   8   0  -5 2002.41 85.3066  13
   8   0  -5 1832.95 89.7758  10
  -8   0  -5 1841.76 74.8779  10
   8   0   5 1937.53 78.8634  12
   8   0   5 1902.84 95.6741   4
   9   0  -5 4439.59 109.958  14
  -9   0  -5 4198.16 126.075   8
   9   0  -5 4283.28 129.240  13
   9   0  -5 4399.25 132.315  10
   9   0   5 4540.33 125.770  12
  -9   0  -5 4329.67 111.796  10
   9   0   5 4377.96 148.602   4
  10   0  -5 685.793 44.8351  14
 -10   0  -5 628.145 49.5759   8
  10   0  -5 690.531 53.5947  13
 -10   0  -5 658.854 42.2399  10
  10   0   5 683.465 51.1598  12
  10   0  -5 778.228 53.8331  10
  10   0   5 701.917 60.9122   4
 -11   0   5 3163.03 90.9937   2
  11   0  -5 3492.55 105.372  14
 -11   0  -5 3429.92 116.774   8
  11   0  -5 3262.72 118.422  13
  11   0   5 3219.90 114.444  12
  11   0  -5 3422.70 105.871  10
  11   0   5 3464.19 138.243   4
 -12   0   5 929.731 50.6280   2
  12   0  -5 955.368 57.7536  14
 -12   0  -5 965.641 63.6150   8
  12   0  -5 864.140 62.0276  13
  12   0   5 867.370 62.1060  12
  12   0   5 998.205 76.6997   4
 -13   0   5 10356.9 171.960   2
 -13   0  -5 10520.7 210.711   8
  13   0  -5 10202.7 216.989  13
  13   0  -5 10008.9 192.894  14
  13   0   5 10294.6 218.274  12
  13   0   5 10833.0 256.372   4
 -14   0  -5 1312.02 75.4410   8
  14   0  -5 1223.04 77.1702  13
  14   0  -5 1245.12 71.0404  14
  14   0   5 1310.92 80.9018  12
  14   0   5 1274.53 90.0903   4
 -15   0  -5 5948.19 162.334   8
  15   0   5 5924.87 176.673  12
  15   0   5 6447.40 204.942   4
  15   0  -5 5923.76 160.880  14
 -16   0  -5 11712.8 230.604   8
  16   0   5 11719.8 253.256  12
  16   0  -5 11172.7 226.653  14
 -17   0  -5 4366.61 142.742   8
  17   0  -5 3934.29 141.130  14
  17   0   5 4226.02 157.289  12
  17   0   5 4396.42 174.006   4
  18   0  -5 26.7881 13.4558  14
  18   0   5-3.97316 8.98079   4
  18   0   5 6.90821 9.01536  12
 -18   0  -5 37.5631 14.8555   8
 -19   0  -5 415.814 45.5987   8
  19   0   5 507.395 61.5840   4
  19   0   5 473.602 55.6247  12
  20   0  -5 1053.24 80.0144  14
  20   0   5 1241.79 96.9759   4
  20   0   5 1234.17 91.1107  12
  21   0  -5 6096.31 198.709  14
  21   0   5 6491.29 212.725  12
  22   0   5 2672.75 140.167  12
  22   0  -5 2864.87 139.401  14
  22   0   5 2956.67 150.136   4
  23   0  -5 516.155 61.5268  14
  23   0   5 517.745 63.6678  12
  24   0  -5 954.094 85.9693  14
  24   0   5 967.234 87.7908  12
  25   0   5 1932.88 121.508  18
  25   0  -5 1825.29 120.887  14
  25   0   5 1942.27 125.069  12
  26   0   5 896.877 84.4926  18
  26   0  -5 1216.74 100.222  14
  27   0   5 4985.14 202.086  18
  27   0  -5 4988.27 205.495  14
  28   0  -5 39.2117 20.2276  14
  28   0   5 75.5766 26.1530  18
  29   0  -5 278.129 51.1183  14
  29   0   5 339.164 54.7596  18
  30   0  -5 217.825 45.9046  14
  30   0   5 254.184 48.9992  18
  31   0   5 1429.28 112.650  18
  31   0  -5 1543.03 121.837  14
   0   0  -6 34188.9 332.119  13
   0   0  -6 34054.7 359.819   8
   0   0   6 32376.0 295.889   4
   0   0  -6 32726.2 260.404  16
  -1   0  -6 124.880 19.4503  15
   1   0  -6 115.047 18.0589  15
  -1   0  -6 147.496 18.2889  16
   1   0  -6 133.621 16.0712  16
  -1   0  -6 120.348 22.3726   8
   1   0  -6 122.857 21.9906   8
  -1   0  -6 135.382 21.0294  13
   1   0  -6 171.279 24.2070  13
   1   0   6 165.009 23.0228   4
  -1   0   6 124.449 17.4756   4
   2   0   6 2811.32 100.345   4
  -2   0   6 2647.03 76.2204   4
   2   0  -6 2860.29 70.3599  16
   2   0  -6 2957.52 89.5365  15
  -2   0  -6 2837.12 93.8537  15
  -2   0  -6 2887.20 83.5277  16
   2   0  -6 2915.43 100.271  13
   2   0  -6 2980.45 132.945  10
  -2   0  -6 3248.98 127.899  10
  -2   0  -6 2900.39 110.168   8
   2   0  -6 2665.43 95.9556   8
   3   0  -6 22.5196 6.59426  16
   3   0   6 57.3754 15.5085   4
   3   0  -6 43.5110 13.2466  13
  -3   0  -6 61.3809 16.5912   8
   3   0  -6 23.1484 10.6489   8
   3   0  -6 13.6751 9.97637  10
  -3   0  -6 16.3950 10.6979  10
  -3   0   6 24.8846 7.57438   4
   4   0   6 10192.0 203.793   4
  -4   0   6 10073.0 123.017   4
   4   0  -6 10067.6 144.633  14
   4   0  -6 9751.83 127.474  16
   4   0  -6 9947.85 193.147  13
   4   0  -6 10947.1 263.208  10
  -4   0  -6 10709.2 221.872  10
   4   0  -6 9497.04 167.997   8
  -4   0  -6 10675.9 210.092   8
   5   0   6 3764.97 127.350   4
   5   0  -6 3954.55 94.5821  14
   5   0  -6 3609.78 78.0525  16
   5   0  -6 3862.05 123.320  13
  -5   0  -6 4004.80 132.421  10
   5   0   6 3792.90 97.4405  12
   5   0  -6 3965.17 154.985  10
  -5   0  -6 3940.04 127.484   8
   6   0   6 2964.81 115.499   4
   6   0  -6 2797.69 66.9330  16
   6   0  -6 3019.67 84.2672  14
   6   0  -6 2815.90 107.555  13
   6   0   6 3013.13 91.9232  12
  -6   0  -6 3117.40 114.271  10
   6   0  -6 3071.54 132.947  10
  -6   0  -6 3003.60 111.806   8
   6   0  -6 2928.52 86.7035   8
  -7   0  -6 17.7500 9.60334  10
   7   0  -6 24.8222 12.8047  10
   7   0  -6 14.3552 5.36560  16
  -7   0  -6 4.76358 6.95034   8
   7   0  -6 32.9786 12.6749  13
   7   0  -6 28.9261 9.24664  14
   7   0   6 11.9167 7.36841  12
  -8   0  -6 370.286 39.5670   8
   8   0  -6 322.309 37.2973  13
   8   0  -6 371.011 32.3585  14
   8   0  -6 314.571 40.9643  10
  -8   0  -6 301.728 33.9008  10
   8   0   6 346.836 33.8071  12
   8   0   6 361.628 42.5203   4
  -9   0  -6 230.771 31.8593   8
   9   0  -6 235.923 26.6540  14
   9   0  -6 244.039 33.6685  13
   9   0  -6 286.861 38.6359  10
  -9   0  -6 251.031 29.6159  10
   9   0   6 228.215 28.7512  12
   9   0   6 239.844 35.6263   4
  10   0  -6 125.395 25.2835  10
  10   0  -6 121.642 19.9459  14
 -10   0  -6 96.3110 21.6190   8
  10   0  -6 140.795 26.4023  13
 -10   0  -6 119.177 20.0191  10
  10   0   6 104.324 21.4139  12
  10   0   6 127.473 27.8163   4
 -11   0  -6 6611.29 171.692   8
  11   0  -6 6695.41 179.647  13
  11   0  -6 6693.06 151.003  14
  11   0   6 7016.73 171.165  12
  11   0  -6 6718.33 170.058  10
  11   0   6 6984.68 200.251   4
 -12   0  -6 338.693 39.3360   8
  12   0  -6 333.879 35.1594  14
  12   0  -6 264.900 37.3575  13
  12   0   6 339.571 38.9653  12
  12   0   6 296.866 42.7123   4
 -13   0  -6 3711.44 130.662   8
  13   0  -6 3383.36 114.610  14
 -13   0   6 3433.13 103.186   2
  13   0  -6 3781.34 140.310  13
  13   0   6 3636.02 131.263  12
  13   0   6 3796.58 153.731   4
 -14   0  -6 1357.25 81.2117   8
  14   0  -6 1182.92 80.0697  13
  14   0   6 1448.02 85.1161  12
  14   0   6 1403.18 95.9138   4
  14   0  -6 1212.44 71.9789  14
 -15   0  -6 269.518 36.6012   8
  15   0   6 244.174 36.6605  12
  15   0   6 327.145 47.6497   4
  15   0  -6 235.935 32.9187  14
 -16   0  -6 6086.32 174.032   8
  16   0   6 5975.53 181.977  12
  16   0   6 6569.02 215.017   4
  16   0  -6 5917.49 167.694  14
 -17   0  -6 2868.08 122.761   8
  17   0   6 2758.58 127.168  12
  17   0  -6 2677.17 117.557  14
 -18   0  -6 2399.12 112.665   8
  18   0   6 2392.86 121.606  12
  18   0   6 2454.83 135.093   4
  18   0  -6 2041.80 106.618  14
 -19   0  -6 1609.78 93.7070   8
  19   0   6 1493.60 98.2187  12
  19   0   6 1694.66 113.864   4
  19   0  -6 1482.42 92.3324  14
 -20   0  -6 679.449 62.0675   8
  20   0  -6 787.689 69.6536  14
  20   0   6 728.539 75.7427   4
  20   0   6 753.388 71.4261  12
  21   0  -6 320.630 46.0646  14
  21   0   6 344.240 50.0638  12
  21   0   6 367.572 54.8282   4
  22   0  -6 15.1884 14.0157  14
  22   0   6 20.5326 15.1578  12
  22   0   6 8.94849 13.0564   4
  23   0  -6 2131.91 123.073  14
  23   0   6 2009.20 123.607  12
  23   0   6 2253.56 134.514   4
  24   0   6 13.1810 15.1703  12
  24   0  -6 4.17652 9.44045  14
  25   0   6 89.9968 29.3619  12
  25   0  -6 47.9746 21.2961  14
  26   0  -6 13.6253 14.5184  14
  26   0   6 4.38625 12.7996  18
  27   0  -6 2634.73 149.026  14
  27   0   6 2315.50 137.188  18
  28   0  -6 428.567 62.5951  14
  28   0   6 511.708 66.2684  18
  29   0   6 173.745 41.3011  18
  29   0  -6 170.359 40.8352  14
  30   0   6 4.91915 12.8392  18
  30   0  -6 5.13172 16.4043  14
   0   0  -7 35.1737 12.5053  13
   0   0   7 31.4029 11.1537   4
   0   0  -7 27.2719 10.7855  15
   0   0  -7 24.2607 8.43554  16
   0   0  -7 23.1867 12.2265  10
  -1   0  -7 50.8220 14.6230  13
   1   0  -7 68.2997 17.0676  13
   1   0   7 9.70938 7.16777   4
  -1   0   7 12.4551 6.73864   4
   1   0  -7 35.3091 12.6659   8
  -1   0  -7 53.8377 16.2843   8
   1   0  -7 34.1865 16.0858  10
  -1   0  -7 51.2861 17.7474  10
  -1   0  -7 16.1255 8.72445  15
  -1   0  -7 18.6962 7.96277  16
   1   0  -7 19.1806 9.69449  15
   1   0  -7 17.5526 7.13193  16
   2   0   7 2287.32 94.4965   4
  -2   0   7 2253.28 75.3202   4
   2   0  -7 2193.61 85.1240  15
  -2   0  -7 2301.17 92.0538  15
  -2   0  -7 2259.24 79.0372  16
   2   0  -7 2261.93 68.9746  16
   2   0  -7 2439.88 100.834  13
  -2   0  -7 2380.18 93.2046  13
  -2   0  -7 2441.64 115.348  10
   2   0  -7 2456.85 122.647  10
   2   0  -7 2395.89 99.1874   8
  -2   0  -7 2209.49 99.8646   8
   3   0   7 1090.71 67.5454   4
  -3   0  -7 1031.42 55.5137  16
  -3   0  -7 955.485 61.0886  15
  -3   0  -7 1091.01 61.8544  13
   3   0  -7 1093.20 69.2203  13
   3   0  -7 1085.62 46.6120  16
  -3   0  -7 1124.05 77.1188  10
   3   0  -7 1128.35 84.9430  10
  -3   0  -7 933.967 65.3339   8
   3   0  -7 993.779 61.5921   8
   4   0   7 957.533 64.5610   4
   4   0  -7 878.072 41.1033  16
   4   0  -7 996.393 66.5994  13
   4   0  -7 1004.64 81.2422  10
  -4   0  -7 1002.85 70.9284  10
   4   0  -7 943.714 58.1813   8
  -4   0  -7 925.537 65.1674   8
   5   0  -7 3.79302 6.54819   8
  -5   0  -7 16.3437 10.0545  10
   5   0  -7 7.50897 9.79937  10
   5   0  -7 3.18330 3.66373  16
  -5   0  -7 7.85519 6.83413   8
   5   0  -7 21.7249 8.01901  14
   5   0  -7 10.5150 7.67100  13
   5   0   7 14.7621 7.70595  12
   5   0   7 20.4834 10.5665   4
   6   0   7 5621.73 163.030   4
   6   0  -7 5334.55 120.074  14
   6   0  -7 5716.07 102.426  16
   6   0  -7 5356.97 159.021  13
   6   0  -7 5789.73 191.654  10
  -6   0  -7 5734.11 163.036  10
   6   0   7 5762.83 130.751  12
  -6   0  -7 5820.21 165.123   8
  -7   0  -7 511.811 48.9423   8
   7   0  -7 481.127 48.5362  13
   7   0  -7 439.238 35.5029  14
   7   0  -7 472.447 54.2308  10
   7   0   7 439.827 37.3751  12
  -7   0  -7 483.745 46.7429  10
   7   0   7 416.003 45.6686   4
  -8   0  -7 5673.81 163.279   8
   8   0  -7 5894.85 133.119  14
   8   0  -7 5811.32 168.910  13
   8   0  -7 5512.20 182.664  10
  -8   0  -7 5942.74 159.467  10
   8   0   7 6238.83 146.189  12
   8   0   7 6037.64 176.669   4
   9   0  -7 142.587 29.9040  10
   9   0  -7 152.826 22.5247  14
  -9   0  -7 123.813 24.8377   8
   9   0  -7 102.018 23.7551  13
  -9   0  -7 136.879 24.3692  10
   9   0   7 140.315 23.1649  12
   9   0   7 169.039 30.5461   4
  10   0  -7 1129.99 63.2941  14
 -10   0  -7 1161.16 74.7845   8
  10   0  -7 1056.17 75.5553  13
  10   0  -7 1098.79 77.7714  10
  10   0   7 1138.51 67.1721  12
 -10   0  -7 1185.34 67.5006  10
  10   0   7 1143.41 79.7520   4
  11   0  -7 4745.80 131.930  14
 -11   0  -7 4866.01 154.105   8
  11   0  -7 4795.81 161.832  13
  11   0  -7 4774.65 156.760  10
  11   0   7 5179.79 147.793  12
  11   0   7 5285.23 176.588   4
  12   0  -7 21719.0 290.544  14
 -12   0  -7 21681.7 330.084   8
  12   0   7 22427.2 319.742  12
  12   0   7 22671.3 372.325   4
  13   0  -7 1282.66 73.3523  14
 -13   0  -7 1417.70 85.1571   8
  13   0  -7 1441.26 92.4230  13
  13   0   7 1536.65 85.8759  12
  13   0   7 1556.71 99.9190   4
  14   0  -7 754.839 57.6770  14
 -14   0  -7 895.976 68.0335   8
  14   0  -7 751.522 67.4487  13
  14   0   7 800.525 63.8443  12
  14   0   7 775.822 72.4478   4
  15   0  -7 939.112 66.1964  14
 -15   0  -7 927.302 70.3643   8
  15   0  -7 949.992 76.8233  13
  15   0   7 940.328 71.3165  12
  15   0   7 1078.59 87.0560   4
 -16   0  -7 13678.8 271.773   8
  16   0   7 14174.8 281.349  12
  16   0   7 14086.7 320.015   4
 -17   0  -7 252.711 37.9766   8
  17   0   7 264.565 40.7151  12
  17   0   7 212.568 40.7702   4
  17   0  -7 191.266 33.0338  14
 -18   0  -7 3662.65 145.794   8
  18   0  -7 3627.26 142.748  14
  18   0   7 3727.90 151.988  12
  18   0   7 3866.93 172.196   4
 -19   0  -7 29.4515 14.7936   8
  19   0  -7 32.9039 16.6307  14
  19   0   7 46.9915 18.8692  12
  19   0   7 44.6109 20.1674   4
  20   0  -7 3953.42 155.934  14
  20   0   7 4251.78 168.896  12
  20   0   7 4411.17 188.414   4
 -20   0  -7 4058.30 157.024   8
  21   0  -7 3801.96 157.588  14
  21   0   7 4056.68 168.110  12
  21   0   7 4241.33 185.916   4
 -21   0  -7 4092.40 158.917   8
  22   0   7 777.615 80.6162   4
  22   0  -7 800.002 74.1095  14
  22   0   7 679.269 70.2202  12
  23   0   7 2221.96 137.065   4
  23   0   7 2133.43 126.293  12
  23   0  -7 1810.25 114.067  14
  24   0   7 329.016 57.5410   4
  24   0   7 346.721 54.8367  12
  25   0  -7 695.389 74.8882  14
  25   0   7 762.366 77.3890  12
  26   0  -7 31.9609 19.7622  14
  27   0  -7 193.924 41.8644  14
  28   0   7 492.157 64.9777  18
  28   0  -7 399.334 59.2789  14
  29   0  -7 5.00743 13.0696  14
  29   0   7 14.2395 16.3886  18
  30   0   7 29.1441 21.0239  18
   0   0  -8 17615.5 221.886  16
   0   0  -8 18239.4 288.689   8
   0   0  -8 17304.1 281.214  13
   0   0  -8 18576.7 342.624  10
   0   0   8 17240.0 247.179   4
  -1   0   8 13968.1 208.295   4
   1   0   8 13955.0 229.764   4
  -1   0  -8 13777.6 239.384  15
  -1   0  -8 13713.3 202.424  16
   1   0  -8 13448.4 230.579  15
   1   0  -8 13860.5 191.829  16
   1   0  -8 13970.7 256.694  13
  -1   0  -8 13742.8 246.734  13
   1   0  -8 15545.5 311.765  10
  -1   0  -8 15572.4 303.688  10
  -1   0  -8 14245.5 256.681   8
   1   0  -8 14805.9 254.393   8
   2   0   8 1683.91 83.6318   4
  -2   0  -8 1495.65 80.4409  15
  -2   0  -8 1480.20 68.8121  16
   2   0  -8 1395.73 74.9000  15
   2   0  -8 1512.84 60.8210  16
  -2   0  -8 1561.17 81.1926  13
   2   0  -8 1503.46 86.0469  13
   2   0  -8 1591.06 101.855  10
  -2   0  -8 1674.74 98.6654  10
   2   0  -8 1484.90 79.8690   8
  -2   0  -8 1465.05 83.6309   8
   3   0   8 1988.90 93.7269   4
  -3   0  -8 1923.86 91.8474  15
  -3   0  -8 1859.65 78.6579  16
   3   0  -8 1789.88 65.7130  16
  -3   0  -8 1870.65 87.5785  13
   3   0  -8 1846.45 96.7122  13
  -3   0  -8 2085.04 108.164  10
   3   0  -8 2061.24 117.528  10
   3   0  -8 2034.91 92.0341   8
  -3   0  -8 1931.30 96.5490   8
   4   0   8 411.965 43.3090   4
  -4   0  -8 422.239 39.5608  16
  -4   0  -8 463.123 46.7309  15
  -4   0  -8 446.904 42.4706  13
   4   0  -8 411.788 47.0335  13
   4   0  -8 357.497 28.7028  16
   4   0  -8 376.520 51.1604  10
  -4   0  -8 412.643 48.0569  10
  -4   0  -8 361.233 42.5792   8
   4   0  -8 387.732 40.1689   8
  -5   0  -8 10011.9 222.340   8
   5   0  -8 9506.81 226.111  13
   5   0  -8 10389.8 268.866  10
  -5   0  -8 10009.4 228.591  10
   5   0   8 10062.4 219.933   4
  -6   0  -8 6163.85 177.028   8
   6   0  -8 6076.99 182.664  13
   6   0  -8 6009.32 134.683  14
   6   0  -8 6193.82 208.866  10
  -6   0  -8 5990.49 175.409  10
   6   0   8 5982.17 172.003   4
  -7   0  -8 3071.20 126.207   8
   7   0  -8 2714.60 122.974  13
   7   0  -8 2977.01 96.6872  14
   7   0  -8 2913.19 140.837  10
  -7   0  -8 3025.04 123.392  10
   7   0   8 2995.37 124.930   4
  -8   0  -8 3702.57 137.825   8
   8   0  -8 3722.88 111.734  14
   8   0  -8 3577.47 144.161  13
   8   0  -8 3538.94 153.104  10
  -8   0  -8 3721.85 133.611  10
   8   0   8 3735.71 142.521   4
  -9   0  -8 2.94744 6.66228   8
   9   0  -8 23.3178 13.7470  13
   9   0  -8 27.5987 10.6072  14
  -9   0  -8 10.3731 9.57219  10
   9   0  -8 25.4726 15.0173  10
   9   0   8 22.5892 12.6340   4
 -10   0  -8 379.016 45.4194   8
  10   0  -8 387.591 49.4417  13
  10   0  -8 409.816 39.3414  14
 -10   0  -8 411.189 42.5071  10
  10   0  -8 413.910 51.5551  10
  10   0   8 433.385 50.5624   4
 -11   0  -8 8137.67 207.545   8
  11   0  -8 7425.30 170.585  14
  11   0  -8 8111.59 224.598  13
  11   0  -8 7489.61 211.985  10
  11   0   8 7678.66 182.352  12
  11   0   8 8070.92 222.351   4
 -12   0  -8 3.06082 7.98887   8
  12   0   8 22.9039 11.5047  12
  12   0   8 18.1326 12.5215   4
  12   0  -8 6.99350 8.04896  14
  12   0  -8 10.8786 11.5916  13
 -13   0  -8 3.11066 7.03122   8
  13   0  -8 24.6627 11.6046  14
  13   0  -8 3.70376 9.66697  13
  13   0   8 8.08670 9.30716  12
  13   0   8 11.3789 12.1247   4
 -14   0  -8 2906.82 127.968   8
  14   0  -8 2782.35 136.012  13
  14   0  -8 2747.05 113.631  14
  14   0   8 3084.86 125.113  12
  14   0   8 2813.70 140.718   4
 -15   0  -8 453.510 51.2364   8
  15   0  -8 441.033 47.0399  14
  15   0  -8 423.131 54.3269  13
  15   0   8 455.267 50.0567  12
  15   0   8 432.960 56.6629   4
 -16   0  -8 22.9226 12.0873   8
  16   0   8 18.8835 12.3217  12
  16   0   8 29.7159 19.1911   4
 -17   0  -8 170.484 32.3528   8
  17   0  -8 153.698 30.0200  14
  17   0   8 207.557 35.9719  12
  17   0   8 135.443 33.2470   4
 -18   0  -8 2707.83 128.221   8
  18   0  -8 2356.69 116.541  14
  18   0   8 2656.22 128.274  12
  18   0   8 2598.83 145.186   4
 -19   0  -8 34.8923 17.0377   8
  19   0  -8 30.7325 15.4370  14
  19   0   8 50.2173 18.7242  12
  19   0   8 60.1381 24.1482   4
  20   0  -8 1856.31 109.479  14
  20   0   8 1803.23 109.617  12
  20   0   8 1878.92 126.094   4
 -20   0  -8 1847.75 108.962   8
  21   0  -8 1803.88 109.894  14
  21   0   8 1794.96 111.315  12
  21   0   8 1891.05 126.802   4
 -21   0  -8 1863.68 110.489   8
  22   0  -8 256.455 43.6900  14
  22   0   8 389.738 52.9565  12
  22   0   8 380.918 58.0139   4
 -22   0  -8 322.576 47.1144   8
  23   0  -8 1804.26 115.298  14
  23   0   8 2016.12 132.215   4
  23   0   8 2095.53 123.732  12
  24   0  -8 386.203 55.1540  14
  24   0   8 379.474 58.1895   4
  24   0   8 332.853 51.0406  12
  25   0  -8 299.702 49.8762  14
  25   0   8 383.108 58.3473   4
  25   0   8 334.914 51.7129  12
  26   0  -8 356.262 55.3397  14
  27   0  -8 5091.05 208.748  14
  28   0  -8 773.737 83.3256  14
  29   0   8 83.8982 29.1717  18
  29   0  -8 59.9511 26.0792  14
   0   0  -9 2.95700 7.71789  13
   0   0  -9 10.7315 9.90294   8
   0   0  -9 11.1741 11.9065  10
   0   0  -9 8.83047 6.51894  16
   0   0  -9 10.6110 8.47992  15
   1   0   9 834.160 59.1580   4
   1   0  -9 966.810 66.2031  15
  -1   0  -9 891.894 54.6330  16
  -1   0  -9 972.602 68.1978  15
   1   0  -9 844.920 50.1717  16
   1   0  -9 872.361 69.3156  13
  -1   0  -9 860.827 66.4502  13
  -1   0  -9 988.224 79.3384  10
   1   0  -9 867.298 77.5654  10
   1   0  -9 917.181 65.4963   8
  -1   0  -9 796.768 62.3096   8
   2   0  -9 3572.68 126.683   8
  -2   0  -9 3445.18 131.822   8
  -2   0  -9 3317.52 127.408  13
   2   0  -9 3524.67 140.974  13
  -2   0  -9 3340.28 108.914  16
   2   0  -9 3353.58 123.026  15
  -2   0  -9 3192.48 124.939  15
  -2   0  -9 3542.67 148.573  10
   2   0   9 3507.85 125.595   4
  -3   0  -9 3067.16 124.805   8
   3   0  -9 2853.62 128.639  13
  -3   0  -9 2889.92 117.170  13
  -3   0  -9 3029.05 107.525  16
  -3   0  -9 3208.68 127.563  15
   3   0  -9 3455.60 156.916  10
  -3   0  -9 3135.77 137.988  10
   3   0   9 3154.28 122.219   4
  -4   0  -9 4638.35 155.325   8
  -4   0  -9 4579.57 156.603  15
  -4   0  -9 4333.04 131.237  16
  -4   0  -9 4090.35 137.185  13
   4   0  -9 4576.67 164.098  13
   4   0  -9 4727.74 185.058  10
  -4   0  -9 4727.31 166.538  10
   4   0   9 4626.70 151.585   4
  -5   0  -9 100.933 25.4942  10
   5   0  -9 129.756 33.2265  10
  -5   0  -9 118.833 26.7613  15
  -5   0  -9 132.782 23.9687  16
  -5   0  -9 113.260 25.5061   8
   5   0  -9 127.639 28.4728  13
  -5   0  -9 112.392 23.0476  13
   5   0   9 178.903 30.5926   4
  -6   0  -9 8246.85 211.554   8
   6   0  -9 8100.40 225.315  13
  -6   0  -9 8210.44 191.138  16
   6   0  -9 8619.79 257.215  10
  -6   0  -9 8346.33 216.300  10
   6   0   9 8175.33 207.907   4
  -7   0  -9 213.585 34.7501   8
   7   0  -9 185.556 38.5246  10
   7   0  -9 251.591 40.6205  13
  -7   0  -9 242.433 37.1391  10
   7   0   9 206.100 34.0958   4
  -8   0  -9 4325.46 155.801   8
   8   0  -9 4062.35 121.976  14
   8   0  -9 3958.62 159.807  13
  -8   0  -9 4193.39 148.459  10
   8   0  -9 3748.95 166.454  10
   8   0   9 4182.24 154.138   4
  -9   0  -9 48.0317 17.7293   8
   9   0  -9 23.6549 10.8690  14
   9   0  -9 22.5867 15.5353  13
  -9   0  -9 37.4663 15.0444  10
   9   0  -9 7.96963 11.6282  10
   9   0   9 27.1104 13.9850   4
 -10   0  -9 2971.00 131.345   8
  10   0  -9 2871.86 140.795  13
  10   0  -9 2702.00 103.974  14
  10   0  -9 3029.19 143.903  10
 -10   0  -9 2765.06 116.244  10
  10   0   9 3065.65 136.950   4
 -11   0  -9 657.620 63.1857   8
  11   0  -9 592.399 65.0123  13
  11   0  -9 552.745 48.4367  14
  11   0  -9 561.045 60.9090  10
  11   0   9 590.838 61.8749   4
  12   0  -9 1369.63 77.2874  14
  12   0  -9 1408.71 101.217  13
 -12   0  -9 1631.48 98.4816   8
  12   0   9 1591.72 103.288   4
  13   0  -9 12.9327 9.54735  14
  13   0   9 7.87062 10.2713   4
 -13   0  -9 30.1604 15.7683   8
  14   0  -9 309.961 39.3525  14
 -14   0  -9 356.506 47.1015   8
  14   0   9 304.794 47.7315   4
  14   0  -9 289.288 46.4265  13
  15   0  -9 9864.37 224.193  14
 -15   0  -9 9726.68 245.372   8
  15   0   9 10586.2 282.243   4
  15   0  -9 9874.77 273.308  13
  16   0  -9 741.178 63.4003  14
 -16   0  -9 695.684 66.2702   8
  16   0   9 813.026 79.8386   4
  16   0  -9 717.682 74.6800  13
  17   0  -9 3676.26 143.747  14
  17   0   9 3745.57 173.190   4
 -17   0  -9 3753.14 155.379   8
  18   0  -9 2113.96 112.042  14
 -18   0  -9 2207.04 119.927   8
  18   0   9 2300.14 138.402   4
  19   0  -9 164.661 33.2850  14
  19   0   9 176.484 39.8578   4
 -19   0  -9 140.581 31.2885   8
  20   0  -9 940.945 78.6717  14
 -20   0  -9 884.344 77.9599   8
  20   0   9 877.576 87.4462   4
  21   0  -9 184.836 36.2379  14
  21   0   9 187.304 42.6685   4
 -21   0  -9 218.760 39.7540   8
  22   0  -9 5877.71 204.343  14
 -22   0  -9 6189.47 207.583   8
  22   0   9 6616.39 241.790   4
 -23   0  -9 23.0745 14.1952   8
  23   0  -9 33.4750 21.1492  14
  23   0   9 25.0041 20.6376   4
  23   0   9 16.2570 15.0018  12
  24   0  -9 34.7367 17.9191  14
  24   0   9 29.1771 18.8431  12
  24   0   9 24.9897 20.6257   4
  25   0  -9 1958.00 126.920  14
  25   0   9 1797.53 127.004   4
  26   0  -9 12785.1 323.962  14
  26   0   9 13162.1 341.944   4
  27   0  -9 788.367 82.2232  14
  28   0  -9 731.513 80.4675  14
   0   0 -10 2888.73 125.074  15
   0   0 -10 3374.59 154.550  10
   0   0 -10 3175.14 126.678   8
   0   0 -10 2992.56 133.667  13
  -1   0 -10 2033.78 105.892  15
   1   0 -10 2226.32 107.275  15
  -1   0 -10 2234.70 91.5520  16
  -1   0 -10 2148.54 110.681  13
   1   0 -10 2091.00 113.420  13
   1   0 -10 2397.51 131.705  10
  -1   0 -10 2689.58 134.669  10
  -1   0 -10 2212.75 106.973   8
   1   0 -10 2419.55 108.758   8
  -2   0 -10 171.391 31.8155  15
  -2   0 -10 139.894 24.0714  16
  -2   0 -10 154.141 28.9486   8
   2   0 -10 197.451 36.2903  13
  -2   0 -10 146.545 29.9011  13
  -2   0 -10 154.961 33.4530  10
   2   0 -10 161.239 34.9661  10
   2   0  10 88.5464 22.4216   4
  -3   0 -10 5086.49 171.155  15
  -3   0 -10 5261.28 149.130  16
  -3   0 -10 5365.83 171.315   8
  -3   0 -10 4981.89 164.273  13
   3   0 -10 5157.78 183.087  13
   3   0 -10 5709.52 206.332  10
  -3   0 -10 5575.87 191.340  10
   3   0  10 5406.15 165.847   4
  -4   0 -10 550.049 49.8346  16
  -4   0 -10 635.234 62.6939  15
  -4   0 -10 662.503 61.2711   8
   4   0 -10 717.814 69.8995  13
  -4   0 -10 623.507 63.1029  10
   4   0 -10 669.711 71.7468  10
   4   0  10 636.135 57.9188   4
  -5   0 -10 2579.80 126.157  15
  -5   0 -10 2536.83 108.332  16
  -5   0 -10 2549.32 119.542   8
   5   0 -10 2634.67 134.327  13
  -5   0 -10 2770.25 131.038  10
   5   0 -10 2525.44 140.388  10
   5   0  10 2614.80 119.619   4
  -6   0 -10 9588.28 215.082  16
  -6   0 -10 9135.18 242.103  15
  -6   0 -10 9618.38 234.743   8
   6   0 -10 9578.89 257.828  13
  -6   0 -10 9725.63 243.259  10
   6   0 -10 10153.1 283.660  10
   6   0  10 9686.38 232.946   4
  -7   0 -10 598.930 55.3177  16
  -7   0 -10 713.862 64.9504   8
   7   0 -10 618.788 67.1523  13
  -7   0 -10 637.030 61.8431  10
   7   0 -10 730.757 76.7304  10
   7   0  10 655.568 62.3164   4
   8   0 -10 147.937 33.9173  13
  -8   0 -10 240.927 38.8136   8
  -8   0 -10 128.965 28.2250  10
   8   0 -10 144.753 35.2878  10
   8   0  10 110.010 26.5420   4
  -8   0 -10 152.116 29.3874  16
  -9   0 -10 3164.12 139.287   8
   9   0 -10 3322.33 158.901  10
  -9   0 -10 3196.42 133.205  10
   9   0  10 3318.11 145.925   4
   9   0 -10 3500.39 161.206  13
 -10   0 -10 15291.9 306.227   8
  10   0 -10 15450.2 336.662  10
 -10   0 -10 15302.7 286.775  10
  10   0  10 15351.2 316.243   4
  10   0 -10 14826.5 338.691  13
 -11   0 -10 7914.81 223.136   8
  11   0 -10 8178.62 241.639  10
  11   0 -10 8516.72 257.187  13
  11   0  10 8317.53 236.806   4
  12   0 -10 234.408 44.0232  13
  12   0  10 273.672 44.5260   4
 -12   0 -10 188.449 35.6420   8
  13   0 -10 402.215 45.1667  14
  13   0 -10 530.137 66.4138  13
 -13   0 -10 427.756 52.2370   8
  13   0  10 520.264 62.3458   4
  14   0 -10 71.1766 19.6605  14
  14   0 -10 23.1639 15.9959  13
  14   0  10 101.325 28.6288   4
 -14   0 -10 72.5103 22.6909   8
  15   0 -10 875.944 68.4462  14
 -15   0 -10 938.546 79.1969   8
  15   0  10 852.116 81.2512   4
  15   0 -10 1050.70 94.2599  13
 -16   0 -10 260.143 42.2804   8
  16   0  10 269.345 46.4992   4
  16   0 -10 196.717 42.0031  13
  16   0 -10 170.673 31.3687  14
  17   0 -10 438.097 50.4660  14
 -17   0 -10 418.586 54.5798   8
  17   0  10 546.284 67.8172   4
  18   0 -10 10.1728 10.8395  14
 -18   0 -10 26.7807 15.7885   8
  18   0  10 14.2882 17.5800   4
  19   0 -10 31.9178 16.6870  14
 -19   0 -10 38.8861 18.2972   8
  19   0  10 4.85885 14.1787   4
  20   0 -10 92.7554 26.9586  14
 -20   0 -10 110.903 28.7795   8
  20   0  10 158.824 38.3193   4
  21   0 -10-3.87059 10.1024  14
 -21   0 -10 4.01097 9.06625   8
  22   0 -10 1578.27 106.261  14
 -22   0 -10 1714.27 111.526   8
  22   0  10 1815.95 129.101   4
  23   0 -10 183.875 38.5632  14
 -23   0 -10 204.059 39.7666   8
  23   0  10 205.782 45.0371   4
  24   0 -10 38.8809 21.0948  14
 -24   0 -10 75.1116 25.2742   8
  24   0  10 41.0850 22.2283   4
  25   0 -10 128.999 34.3431  14
  25   0  10 179.191 42.2567   4
  26   0  10 691.183 79.8649   4
  26   0 -10 619.931 72.1242  14
  27   0  10 55.2756 27.0385   4
   0   0 -11 7.46962 12.8954  13
   0   0 -11 2.95036 6.66888   8
   0   0 -11 3.40089 8.87647  15
   0   0 -11 4.17077 9.42745  10
   1   0 -11 454.030 54.4158  15
  -1   0 -11 579.436 60.7750  15
  -1   0 -11 413.342 55.2455  10
   1   0 -11 459.155 59.4980  10
  -1   0 -11 548.291 54.4913   8
   1   0 -11 517.312 60.6665  13
  -1   0 -11 498.516 57.7382  13
  -2   0 -11 632.325 64.2872  15
   2   0 -11 653.884 71.4828  10
  -2   0 -11 580.709 65.6957  10
   2   0 -11 623.218 67.1449  13
  -2   0 -11 568.027 60.1615  13
  -2   0 -11 677.648 61.6555   8
   3   0 -11 219.709 40.7847  13
  -3   0 -11 183.957 37.1855  10
   3   0 -11 215.650 41.8129  10
  -3   0 -11 206.667 35.2080   8
  -3   0 -11 186.520 35.3960  15
  -4   0 -11 80.4602 21.0005  16
  -4   0 -11 33.7384 16.2254  15
  -4   0 -11 26.0356 14.0861   8
   4   0 -11 33.3408 17.1990  13
   4   0 -11 26.8440 16.5142  10
  -4   0 -11 34.4839 17.3214  10
   4   0  11 96.2425 23.9694   4
  -5   0 -11 3570.95 145.975   8
   5   0 -11 3770.56 169.823  13
  -5   0 -11 3542.33 155.796  15
  -5   0 -11 3218.16 126.422  16
   5   0 -11 3470.46 167.575  10
  -5   0 -11 3578.13 154.067  10
   5   0  11 3769.85 146.531   4
  -6   0 -11 843.972 71.8701   8
  -6   0 -11 868.609 67.9082  16
  -6   0 -11 998.686 84.5088  15
   6   0 -11 951.479 85.6131  13
  -6   0 -11 899.863 76.6626  10
   6   0 -11 1066.08 93.6918  10
   6   0  11 1011.75 78.2092   4
  -7   0 -11 202.190 39.1371  15
  -7   0 -11 184.654 32.3358  16
  -7   0 -11 155.566 31.5804   8
   7   0 -11 239.835 44.8964  13
   7   0 -11 168.453 39.1007  10
  -7   0 -11 156.171 32.7529  10
   7   0  11 170.743 33.1057   4
  -8   0 -11 400.880 50.4801   8
  -8   0 -11 398.421 54.4313  15
  -8   0 -11 385.398 47.5437  16
   8   0 -11 422.402 59.2735  13
  -8   0 -11 380.017 49.1815  10
   8   0 -11 402.164 58.7982  10
   8   0  11 359.475 48.0708   4
   9   0 -11 158.235 40.8765  10
  -9   0 -11 89.0525 25.0980  16
  -9   0 -11 71.6461 22.4204   8
   9   0 -11 204.892 43.3985  13
  -9   0 -11 208.664 36.4836  10
   9   0  11 59.5988 21.7395   4
 -10   0 -11 4312.06 167.917   8
  10   0 -11 4231.79 189.147  13
 -10   0 -11 4181.71 159.873  16
 -10   0 -11 4181.45 156.671  10
  10   0 -11 4410.20 186.744  10
  10   0  11 4685.10 180.335   4
 -11   0 -11 2502.58 129.024   8
 -11   0 -11 2280.06 120.444  16
  11   0 -11 2508.28 149.488  13
  11   0 -11 2385.27 136.304  10
  11   0  11 2563.46 135.281   4
  12   0  11 193.517 38.3728   4
 -12   0 -11 151.190 32.7195   8
  12   0 -11 197.465 42.7341  13
 -13   0 -11 2899.36 140.287   8
  13   0  11 2860.55 147.687   4
  13   0 -11 2926.68 161.107  13
 -14   0 -11 254.328 42.9665   8
  14   0  11 325.350 50.6738   4
  14   0 -11 258.536 49.5065  13
 -15   0 -11 272.307 44.5475   8
  15   0  11 352.080 53.9889   4
  15   0 -11 288.077 52.4327  13
 -16   0 -11 4620.68 180.351   8
  16   0  11 4960.57 203.089   4
  16   0 -11 4844.38 211.746  13
  17   0  11 256.828 48.0775   4
 -17   0 -11 274.175 44.9083   8
  18   0  11 3910.97 183.649   4
 -18   0 -11 3576.51 160.512   8
  19   0  11 417.201 61.1475   4
 -19   0 -11 391.479 54.0099   8
  20   0  11 1299.74 108.449   4
 -20   0 -11 1240.90 96.2417   8
  21   0  11 8220.65 274.515   4
 -21   0 -11 7575.31 239.225   8
  22   0  11 5265.56 220.711   4
 -22   0 -11 4835.30 190.656   8
 -23   0 -11 32.9539 17.8292   8
  23   0  11 15.6723 15.2446   4
 -24   0 -11 698.248 72.8333   8
  24   0  11 603.057 76.2060   4
  25   0  11 397.734 62.9660   4
   0   0 -12 9836.33 274.867  10
   0   0 -12 9369.31 248.382  15
   0   0 -12 9172.21 260.094  13
  -1   0 -12 363.665 53.8446  10
   1   0 -12 349.253 53.1913  10
  -1   0 -12 345.207 48.8145  15
   1   0 -12 315.174 50.8577  13
  -2   0 -12 3988.62 166.793  15
   2   0 -12 3798.03 171.939  13
  -2   0 -12 3864.10 171.590  10
   2   0 -12 3917.95 178.814  10
  -2   0 -12 4300.27 160.258   8
   3   0 -12 123.720 32.1056  13
  -3   0 -12 99.6469 25.2755   8
  -3   0 -12 57.2024 21.3287  15
   3   0 -12 118.529 32.5858  10
  -3   0 -12 86.5142 26.3385  10
   4   0 -12 7032.33 239.160  13
  -4   0 -12 7009.90 229.033  15
  -4   0 -12 7316.17 228.462  10
   4   0 -12 7635.47 251.540  10
  -4   0 -12 7037.61 206.920   8
   5   0 -12 11530.9 310.202  13
  -5   0 -12 11970.2 300.218  15
   5   0 -12 12658.8 326.231  10
  -5   0 -12 12776.2 299.783  10
  -5   0 -12 12391.0 278.322   8
  -6   0 -12 921.845 77.2867   8
   6   0 -12 928.219 88.9196  13
  -6   0 -12 799.843 79.9924  15
   6   0 -12 857.843 86.3702  10
  -6   0 -12 861.381 77.1109  10
   6   0  12 850.760 73.1035   4
  -7   0 -12 2018.97 114.791   8
   7   0 -12 2042.96 132.536  13
  -7   0 -12 2157.00 111.616  16
  -7   0 -12 2031.21 126.670  15
  -7   0 -12 2061.92 118.268  10
   7   0 -12 2312.26 141.243  10
   7   0  12 2178.66 118.451   4
  -8   0 -12 3601.23 155.044   8
  -8   0 -12 3594.80 146.792  16
  -8   0 -12 3766.59 174.390  15
   8   0 -12 3501.71 176.091  13
  -8   0 -12 3591.36 154.198  10
   8   0 -12 3802.81 182.204  10
   8   0  12 3776.96 158.924   4
  -9   0 -12 6.90670 10.0773  16
  -9   0 -12 13.6665 13.2934  15
  -9   0 -12 3.75197 9.79281   8
   9   0 -12 25.4541 19.9309  13
   9   0 -12 4.74074 12.3735  10
  -9   0 -12-3.59603 10.4936  10
   9   0  12 42.8066 19.6690   4
 -10   0 -12 1179.58 90.3614   8
  10   0 -12 1082.30 100.490  13
 -10   0 -12 961.879 89.5357  15
 -10   0 -12 1137.29 85.4112  16
 -10   0 -12 1143.91 84.8082  10
  10   0 -12 1053.29 94.1992  10
  10   0  12 1128.86 90.3329   4
 -11   0 -12 360.670 50.3573   8
 -11   0 -12 314.894 46.5743  16
  11   0 -12 317.406 54.7965  13
  11   0 -12 321.327 51.8266  10
  11   0  12 397.131 55.0550   4
  12   0 -12 112.304 34.8950  13
 -12   0 -12 86.5758 25.6780   8
  12   0  12 55.3883 22.9254   4
 -12   0 -12 90.2271 25.9611  16
 -13   0 -12 213.192 40.1509  16
  13   0 -12 341.664 57.4975  13
 -13   0 -12 271.672 44.5466   8
  13   0  12 308.548 49.8166   4
  14   0 -12 10.9719 14.3185  13
 -14   0 -12 12.1616 14.9634   8
  14   0  12 9.05703 11.8196   4
 -14   0 -12 3.99188 10.4190  16
  15   0 -12 2887.42 168.716  13
  15   0  12 2642.61 147.966   4
 -15   0 -12 2503.30 135.685   8
  16   0 -12 1545.22 125.331  13
 -16   0 -12 1609.31 109.719   8
  16   0  12 1619.69 117.774   4
  17   0  12 107.039 32.3759   4
 -17   0 -12 99.8754 28.7372   8
 -18   0 -12 75.6071 25.7110   8
  18   0  12 173.399 40.3765   4
  19   0  12 596.144 74.8827   4
 -19   0 -12 616.149 69.0401   8
 -20   0 -12 12.8171 14.7515   8
  20   0  12 10.2553 16.3913   4
  21   0  12 1420.90 115.048   4
 -21   0 -12 1480.27 106.829   8
  22   0  12 1023.81 98.3416   4
 -22   0 -12 842.876 80.2678   8
 -23   0 -12 37.4367 18.8046   8
  23   0  12 63.2258 27.5037   4
   0   0 -13 9.01616 13.1551  10
  -1   0 -13 8.47584 13.5471  15
   1   0 -13 27.4188 17.8911  10
  -1   0 -13 8.88819 12.9684  10
   1   0 -13 17.9742 16.5864  13
   2   0 -13 2768.10 151.637  10
  -2   0 -13 2742.69 147.100  10
  -2   0 -13 2853.55 148.910  15
   2   0 -13 2697.19 150.318  13
  -3   0 -13 262.976 46.5341  15
  -3   0 -13 279.453 47.6079  10
   3   0 -13 164.264 38.2493  10
  -3   0 -13 240.579 39.1006   8
   3   0 -13 227.026 45.3576  13
  -4   0 -13 796.386 80.9953  15
   4   0 -13 836.157 85.6860  10
  -4   0 -13 803.029 77.8076  10
  -4   0 -13 816.526 72.3312   8
   4   0 -13 882.661 88.1538  13
  -5   0 -13 1653.42 116.418  15
   5   0 -13 1626.69 120.408  13
  -5   0 -13 1756.10 113.904  10
   5   0 -13 1635.31 118.763  10
  -5   0 -13 1495.14 98.5106   8
   6   0 -13 66.3471 25.7954  13
  -6   0 -13 14.7284 13.5913   8
  -6   0 -13 42.1044 20.2488  15
   6   0 -13 14.5700 16.7689  10
  -6   0 -13 16.2927 14.0637  10
  -7   0 -13 2546.29 146.577  15
   7   0 -13 2469.25 151.895  13
   7   0 -13 2637.09 152.602  10
  -7   0 -13 2440.48 132.166  10
  -7   0 -13 2448.70 129.129   8
   8   0 -13 227.452 46.5321  10
  -8   0 -13 150.150 37.3951  15
  -8   0 -13 168.560 34.9959   8
  -8   0 -13 230.123 40.4014  10
   8   0  13 182.203 36.4819   4
  -9   0 -13 68.7418 26.4201  15
  -9   0 -13 112.975 29.6443   8
   9   0 -13 98.9268 32.8677  13
  -9   0 -13 118.411 29.9088  10
   9   0  13 132.117 32.2073   4
 -10   0 -13 1463.91 102.489   8
  10   0 -13 1503.19 122.246  13
 -10   0 -13 1416.06 112.102  15
  10   0 -13 1351.39 108.753  10
  10   0  13 1331.59 99.5112   4
 -11   0 -13 2420.75 133.887  16
 -11   0 -13 2464.80 134.295   8
  11   0  13 2359.30 135.925   4
  11   0 -13 1996.30 142.365  13
 -12   0 -13 506.515 59.9168  16
 -12   0 -13 623.509 75.9610  15
  12   0 -13 480.898 71.2708  13
 -12   0 -13 480.973 59.7092   8
  12   0  13 491.950 62.7930   4
  13   0 -13 52.1786 26.2094  13
 -13   0 -13 53.8342 20.9304   8
  13   0  13 31.5872 18.6222   4
 -13   0 -13 35.6787 17.9215  16
 -13   0 -13 15.2336 17.5326  15
 -14   0 -13 1264.67 95.2271  16
 -14   0 -13 1238.03 96.8944   8
  14   0 -13 1372.09 120.020  13
  14   0  13 1299.47 103.126   4
  15   0  13 284.019 52.7808   4
 -15   0 -13 191.406 41.9081   8
 -16   0 -13 11672.3 298.412  16
  16   0 -13 12170.3 360.695  13
 -16   0 -13 12100.9 305.151   8
  16   0  13 12683.1 330.165   4
  17   0  13 118.854 34.8032   4
 -17   0 -13 78.0694 26.5483   8
 -17   0 -13 96.6458 30.3359  16
  18   0  13 141.361 38.4174   4
 -18   0 -13 144.542 35.2364   8
 -18   0 -13 153.123 36.7038  16
  19   0  13 25.6373 20.0744   4
 -19   0 -13 30.7183 20.6485   8
 -19   0 -13 18.4665 15.9401  16
 -20   0 -13 7182.85 238.616   8
  20   0  13 7622.85 265.074   4
 -20   0 -13 7366.57 248.489  16
 -21   0 -13 922.934 85.3839   8
  21   0  13 766.129 87.4300   4
 -21   0 -13 994.882 92.3950  16
   0   0 -14 16438.8 366.504  10
  -1   0 -14 2814.41 153.594  10
   1   0 -14 2756.14 152.227  10
   2   0 -14 381.518 58.0500  10
  -2   0 -14 404.135 59.5545  10
  -2   0 -14 488.116 64.8211  15
   3   0 -14 534.893 68.8894  10
  -3   0 -14 648.591 71.9685  10
  -3   0 -14 595.052 71.6781  15
   3   0 -14 609.980 73.8207  13
   4   0 -14 715.907 79.8888  10
  -4   0 -14 775.867 78.6707  10
  -4   0 -14 714.217 79.2237  15
   4   0 -14 740.274 82.9839  13
  -5   0 -14 4276.93 194.496  15
   5   0 -14 4130.64 191.137  10
  -5   0 -14 4095.70 176.979  10
  -5   0 -14 4439.02 171.143   8
   5   0 -14 4192.32 200.299  13
  -6   0 -14 1264.57 107.864  15
   6   0 -14 1185.06 108.287  13
  -6   0 -14 1093.75 91.1070  10
   6   0 -14 1119.45 99.9574  10
  -6   0 -14 1137.20 88.4743   8
   7   0 -14 27.8722 19.2472  13
  -7   0 -14 46.2903 21.3581   8
  -7   0 -14 30.5795 21.0328  15
   7   0 -14 65.1300 27.7390  10
  -7   0 -14 58.8724 22.6269  10
  -8   0 -14 972.277 96.3132  15
   8   0 -14 970.789 99.7057  13
   8   0 -14 897.218 90.7029  10
  -8   0 -14 786.667 76.7698  10
  -8   0 -14 987.316 83.7223   8
   9   0 -14 127.969 37.9550  13
  -9   0 -14 196.002 38.7135   8
   9   0 -14 122.509 34.6144  10
  -9   0 -14 145.710 33.8218  10
  -9   0 -14 180.947 41.5904  15
 -10   0 -14 231.110 46.9930  15
  10   0 -14 242.106 52.2660  13
 -10   0 -14 264.584 44.7608   8
  10   0 -14 252.080 49.2358  10
  10   0  14 241.237 43.4893   4
  11   0 -14 41.9401 24.7258  13
 -11   0 -14 41.3307 19.4474   8
  11   0  14 69.8244 24.8246   4
 -11   0 -14 31.8527 20.7842  15
 -12   0 -14 290.514 53.8378  15
 -12   0 -14 306.314 49.5872   8
  12   0  14 402.926 57.5421   4
  12   0 -14 405.021 66.9402  13
 -13   0 -14 3353.01 177.834  15
 -13   0 -14 3268.13 158.830   8
  13   0  14 3403.55 168.599   4
  13   0 -14 3217.01 186.685  13
 -14   0 -14 624.274 78.1117  15
 -14   0 -14 580.953 68.3212   8
  14   0  14 557.061 69.1551   4
  14   0 -14 563.646 79.6102  13
 -15   0 -14 266.507 52.0535  15
  15   0 -14 338.206 63.3113  13
 -15   0 -14 266.370 46.2962   8
  15   0  14 366.190 56.9400   4
  16   0  14 78.7484 28.7246   4
 -16   0 -14 88.2146 28.1990   8
 -16   0 -14 77.0591 26.2048  16
 -16   0 -14 75.2444 29.7577  15
 -17   0 -14 2472.48 139.893   8
  17   0  14 2661.67 155.472   4
 -17   0 -14 2369.37 151.608  15
 -17   0 -14 2419.17 137.479  16
 -18   0 -14 933.092 87.2279   8
  18   0  14 993.745 96.1460   4
 -18   0 -14 968.924 88.3714  16
 -19   0 -14 918.284 86.3116   8
  19   0  14 929.600 94.1150   4
 -19   0 -14 918.947 86.4420  16
   0   0 -15-4.78396 12.4863  10
   1   0 -15 33.8389 19.9497  10
  -1   0 -15 42.6261 22.2855  10
  -2   0 -15 1758.13 120.529  10
   2   0 -15 1787.39 125.213  10
   3   0 -15 69.2108 27.3716  10
  -3   0 -15 41.7745 21.8403  10
  -3   0 -15 15.3224 16.3267  15
   4   0 -15 827.063 87.4757  10
  -4   0 -15 989.552 89.8787  10
  -4   0 -15 1008.49 97.1042  15
   5   0 -15 27.6657 22.8344  13
  -5   0 -15 20.9996 16.7820  15
  -5   0 -15 36.2640 18.7070  10
   5   0 -15 50.2912 25.4188  10
  -6   0 -15 4025.27 179.512  10
   6   0 -15 4020.33 191.909  10
   6   0 -15 4265.15 207.271  13
  -6   0 -15 4281.26 200.936  15
   7   0 -15 537.412 75.4658  13
  -7   0 -15 614.380 76.7226  15
  -7   0 -15 505.364 60.2754   8
  -7   0 -15 492.771 62.8978  10
   7   0 -15 583.977 73.5363  10
   8   0 -15 47.6124 25.7599  13
   8   0 -15 46.4531 23.3335  10
  -8   0 -15 77.7158 30.8614  10
   9   0 -15 284.690 55.8954  13
  -9   0 -15 386.316 61.9027  15
  -9   0 -15 338.863 50.9638  10
   9   0 -15 337.443 57.4873  10
  -9   0 -15 309.925 49.3526   8
  10   0 -15 1192.48 115.133  13
 -10   0 -15 1160.87 107.396  15
  10   0 -15 1068.08 99.9036  10
 -10   0 -15 1038.06 88.8743   8
 -11   0 -15 2218.96 130.958   8
 -11   0 -15 2157.95 146.633  15
 -12   0 -15 5289.41 227.175  15
 -12   0 -15 4977.45 195.846   8
  12   0  15 5341.91 210.016   4
  12   0 -15 5022.05 237.051  13
 -13   0 -15 1279.22 112.123  15
 -13   0 -15 1173.64 95.9134   8
  13   0  15 1362.20 106.844   4
  13   0 -15 1198.19 117.036  13
 -14   0 -15 394.698 65.5676  15
 -14   0 -15 534.986 65.4992   8
  14   0  15 606.218 71.8404   4
  14   0 -15 560.307 81.4871  13
 -15   0 -15 4032.67 200.831  15
 -15   0 -15 3913.66 175.220   8
  15   0  15 4162.00 192.878   4
 -16   0 -15 218.171 44.2519   8
  16   0  15 331.122 55.8549   4
 -16   0 -15 317.090 59.2649  15
   0   0 -16 886.575 89.0659  10
   1   0 -16 963.174 93.6686  10
  -1   0 -16 800.709 83.8054  10
  -2   0 -16 4.83346 15.4508  10
   2   0 -16 20.0271 16.0049  10
   3   0 -16 3076.99 167.572  10
  -3   0 -16 3171.07 164.907  10
   4   0 -16 55.8567 26.5070  10
  -4   0 -16 56.6919 23.8783  10
  -5   0 -16 42.0587 20.2268  10
   5   0 -16 15.3297 18.8615  10
  -5   0 -16 16.3127 17.3819  15
  -6   0 -16 3365.96 183.874  15
  -6   0 -16 3382.13 166.537  10
   6   0 -16 3240.79 173.261  10
  -7   0 -16 27.8703 19.2459  15
  -7   0 -16-4.54265 11.8565  10
   7   0 -16 15.5311 20.2684  10
   8   0 -16 1927.57 145.216  13
  -8   0 -16 1761.11 119.101  10
   8   0 -16 1571.57 121.863  10
  -8   0 -16 1701.90 130.897  15
   9   0 -16 209.505 50.8584  13
  -9   0 -16 204.261 40.2505   8
   9   0 -16 198.779 45.2826  10
  -9   0 -16 191.639 45.3434  15
  10   0 -16 5805.19 253.742  13
 -10   0 -16 5527.92 236.860  15
 -10   0 -16 5687.92 207.090   8
 -11   0 -16 50.4410 27.3667  15
 -11   0 -16 101.551 30.7449   8
  11   0 -16 114.396 38.9017  13
 -12   0 -16 439.641 68.1288  15
 -12   0 -16 523.982 64.1520   8
  12   0 -16 592.254 83.1670  13
 -13   0 -16 1660.29 129.771  15
 -13   0 -16 1560.23 111.719   8
  13   0 -16 1626.80 137.718  13
   0   0 -17-4.98478 13.0105  10
   1   0 -17 1421.44 112.774  10
  -1   0 -17 1711.45 122.987  10
   2   0 -17 823.345 86.7032  10
  -2   0 -17 745.606 81.2262  10
  -3   0 -17 2175.41 137.236  10
   3   0 -17 2319.44 145.582  10
   4   0 -17 311.285 55.3184  10
  -4   0 -17 370.167 58.5173  10
   5   0 -17 1559.91 120.163  10
  -5   0 -17 1487.15 113.488  10
  -6   0 -17 1072.13 95.6609  10
   6   0 -17 1057.42 99.6172  10
  -7   0 -17 1351.58 118.504  15
  -7   0 -17 1263.80 103.058  10
   7   0 -17 1428.71 117.041  10
   8   0 -17 286.142 52.1509  10
   0  -1   0 9.94197 2.46721  16
   0   1   0 8.90713 2.36291  16
   0   1   0 7.66068 3.06811   5
   0  -1   0 22.2748 4.31528   5
   0   1   0 10.3457 3.14063   7
   0  -1   0 9.09416 2.87298  11
   0   1   0 27.4339 4.69586  11
   1   1   0 17.9763 4.37918   1
  -1  -1   0 20.3357 3.70062   2
   1   1   0 17.5911 3.49566   2
   1  -1   0 6.82226 2.17990  16
  -1   1   0 27.9222 3.76152  14
  -1  -1   0 10.6475 2.73401  16
  -1   1   0 45.4730 4.67206  16
   1  -1   0 3.55175 1.46372  18
   1   1   0 65.5800 7.29794   5
   1   1   0 31.3635 4.91918   7
  -1  -1   0 32.6103 5.11145   7
   1  -1   0 17.0932 3.91660  11
   1   1   0 15.0946 3.75249  11
  -1   1   0 10.4495 3.40920   5
  -1  -1   0 14.5724 3.77696   5
   1  -1   0 13.2381 3.80240   5
   2  -1   0 3061.81 40.4959  18
  -2   1   0 3235.19 40.2800  16
   2  -1   0 3228.15 43.4809  14
  -2   1   0 3282.65 41.0184  14
  -2  -1   0 3138.26 49.4297   2
  -2  -1   0 3209.91 52.6032   1
   2   1   0 3133.17 46.7949   2
   2   1   0 3315.09 56.4254   1
  -2   1   0 3356.32 53.8622   5
  -2  -1   0 3285.34 50.8051   5
  -2  -1   0 3255.66 49.9866   7
   2   1   0 3453.18 54.7081   5
   3  -1   0 5.81296 2.48311  14
   3  -1   0 10.6624 3.21108  18
   3   1   0 20.0391 4.59161   2
  -3  -1   0 14.7822 4.19082   2
  -3  -1   0 14.2174 4.51440   1
   4  -1   0 1537.94 38.0055  14
   4   1   0 1553.65 30.5180  13
  -4   1   0 1480.83 33.7725  14
   4   1   0 1526.74 38.7658   2
   5   1   0 19.3060 4.48466  13
   5  -1   0 7.78826 4.31880  14
  -5   1   0 6.11464 3.82001  14
  -5   1   0 9.60779 3.31637  17
   5  -1   0 23.4827 5.64663  18
  -5   1   0 8.79785 3.55143   4
   5  -1   0 12.6986 2.79525   3
   6  -1   0 10446.1 120.262  14
   6   1   0 10266.4 94.4306  13
  -6   1   0 10366.8 88.0078  17
  -6   1   0 10234.3 103.824   4
  -6  -1   0 10115.5 124.910   3
   6  -1   0 10411.7 76.6563   3
   7   1   0 15.0399 4.76688  13
  -7  -1   0 19.6300 5.51662  13
   7  -1   0 17.3727 5.84570  14
  -7   1   0 9.76278 3.31012  17
   7  -1   0 9.13506 4.61716  18
   7   1   0 8.40241 3.87683  18
  -7   1   0 18.3845 5.68836   8
  -7   1   0 21.9103 6.00306   4
   7  -1   0 12.4131 3.65791   3
  -7  -1   0 25.3269 7.03222   3
  -8  -1   0 417.179 27.9268   3
   8  -1   0 473.262 29.9440  18
  -8  -1   0 411.046 24.0398  13
   8   1   0 426.796 22.0901  13
   8  -1   0 442.771 28.8286  14
   8  -1   0 400.138 31.4929  12
  -8   1   0 425.323 25.5676   8
   9  -1   0 19.8084 6.71612   4
  -9  -1   0 12.6827 5.42509   3
   9  -1   0 4.78019 4.12622  18
   9  -1   0 17.0898 6.06997  17
   9   1   0 15.3649 5.87814  18
   9  -1   0 32.5872 8.76963  14
   9  -1   0 22.2723 8.22107  12
  -9   1   0 7.70865 4.53396   8
  10  -1   0 26250.5 228.833   4
  10  -1   0 25524.3 223.959  17
 -10  -1   0 27078.4 244.224   3
  10  -1   0 26116.7 249.864  14
  10  -1   0 25893.5 273.033  12
 -10   1   0 26508.6 208.613   8
  11  -1   0 24.3775 7.62852  17
  11  -1   0 5.99017 5.17066  18
 -11   1   0 34.0260 7.75125   8
  11  -1   0 10.6802 6.29647  14
  11  -1   0 22.6644 8.05000   4
  11  -1   0 14.2999 7.73671  12
 -11  -1   0 16.4857 6.94369   3
 -12  -1   0 972.695 50.6916   3
  12  -1   0 1074.76 51.6136  17
  12   1   0 770.087 43.4963  18
  12  -1   0 1276.06 61.4302  18
  12  -1   0 954.595 53.3782  14
  12  -1   0 1029.98 59.2575  12
  12  -1   0 900.499 47.2912   4
 -13  -1   0 6.42684 4.68857   3
  13   1   0 1.53613 4.00936  18
  13  -1   0 7.56689 5.92497  17
  13  -1   0 1.81333 4.09879  18
  13  -1   0 3.73554 5.45037  14
  13  -1   0 6.28810 6.70026  12
  13  -1   0 15.1621 8.15833   4
 -14  -1   0 2794.49 92.4199   3
  14  -1   0 3254.32 107.445  18
  14  -1   0 2868.60 92.0685  17
  14   1   0 3489.37 102.171  18
  14  -1   0 2725.29 99.7013  14
  14  -1   0 2923.93 107.973  12
  14  -1   0 2698.02 88.9236   4
  15  -1   0 8.95075 7.72620  14
  15   1   0 18.3476 8.29446  18
  15  -1   0 16.8306 9.92247  12
 -15  -1   0 11.1790 7.29445   3
  16  -1   0 226.149 31.4154  14
  16   1   0 264.255 30.8982  18
  16  -1   0 153.214 25.4978  18
  16  -1   0 228.073 32.5960  12
 -16  -1   0 202.691 27.0748   3
  17  -1   0 5.26409 8.41370  14
  17   1   0 2.13453 6.22881  18
  17   1   0 4.98463 7.27286  17
  17  -1   0 12.2216 9.02240  18
  17  -1   0 16.3550 11.2491  12
 -17  -1   0 19.0043 9.13952   3
  18  -1   0 531.572 51.9358  14
  18  -1   0 675.274 56.4241  18
  18   1   0 588.378 52.9090  17
  18  -1   0 565.192 53.4851  12
 -18  -1   0 526.666 45.9657   3
 -19  -1   0 52.1481 15.1544   3
  19   1   0 9.72756 8.39674  18
  19  -1   0 2.76108 8.05715  18
  19   1   0 19.6500 10.9901  17
  19  -1   0 48.7725 17.7905  12
  19  -1   0 5.72961 7.47726   9
  19  -1   0 3.05790 5.64359  14
  20   1   0 6861.15 190.220  17
  20  -1   0 8054.28 202.396  18
  20   1   0 8677.32 197.532  18
  20  -1   0 6678.32 197.162  12
  20   1   0 6323.37 183.743   9
  20  -1   0 6624.00 188.857   9
  20  -1   0 6582.69 195.684  14
  21   1   0 13.4914 11.1354  18
  21  -1   0 12.1684 10.5037  18
  21  -1   0 13.5315 13.2441  12
  21   1   0 9.55560 10.9977   9
  21  -1   0-3.22657 9.41551   9
  21  -1   0 10.5192 12.9427  14
  21   1   0 3.56551 8.05935  14
  22   1   0 14258.4 268.703  18
  22  -1   0 15100.7 290.041  18
  22  -1   0 14558.0 303.843  12
  22   1   0 14599.7 296.140   9
  22  -1   0 14871.9 300.562   9
  22   1   0 14567.5 313.212  14
  22  -1   0 14354.2 311.064  14
  23   1   0 23.7739 13.4344  18
  23  -1   0 9.98419 11.4910  18
  23  -1   0 17.9705 14.0712   9
  23   1   0 17.8029 13.9399   9
  23   1   0 19.7440 16.2960  14
  23  -1   0 11.8996 12.6796  14
  24   1   0 6422.40 188.840  18
  24  -1   0 6210.42 196.250  18
  24  -1   0 6212.97 208.183  12
  24   1   0 6411.48 220.250  14
  24  -1   0 6227.06 217.764  14
  24  -1   0 6115.98 202.965   9
  24   1   0 6380.56 207.687   9
  25  -1   0 39.9298 20.8759  14
  25   1   0-4.33446 12.6485  14
  25   1   0 3.94128 12.5989   9
  25  -1   0 7.93466 12.6821   9
  25  -1   0 28.9760 16.3741  18
  25   1   0 16.2751 13.4330  18
  26  -1   0 6024.96 225.849  14
  26   1   0 6046.27 222.264  14
  26  -1   0 5703.21 205.749   9
  26   1   0 5770.65 207.516   9
  26  -1   0 6473.90 210.119  18
  26   1   0 6142.34 193.734  18
  27   1   0 14.0353 14.9553  14
  27  -1   0 4.85470 15.5187  14
  27   1   0 17.1689 17.7133   9
  27  -1   0 47.2778 21.7234   9
  27   1   0 35.6830 19.2001  18
  27  -1   0 19.7431 14.5750  18
  28  -1   0 1092.77 100.248  14
  28   1   0 946.580 91.3332  14
  28   1   0 911.842 85.5093   9
  28  -1   0 804.881 80.8299   9
  28  -1   0 742.258 74.5410  18
  29   1   0 4.96513 11.2230  14
  29  -1   0 15.4820 17.8186  14
  29   1   0 13.7736 15.8523   9
  29  -1   0 22.8950 16.9018   9
  30   1   0 5170.46 220.151  14
  30  -1   0 5490.63 229.404  14
  30  -1   0 4876.77 203.674   9
  30   1   0 5431.38 214.078   9
  31   1   0 15.5846 17.9367  14
  31  -1   0 32.5812 22.4095  14
  31  -1   0 4.83406 14.1063   9
  31   1   0 4.86724 15.5588   9
  32   1   0 864.684 91.7997  14
  32  -1   0 759.810 89.1670  14
  32   1   0 920.548 90.4468   9
  32  -1   0 812.928 85.2987   9
   0   1  -1 920.082 25.9089  16
   0  -1   1 943.508 24.9323  16
   0  -1  -1 895.116 19.2726  15
   0   1  -1 839.911 18.6970  15
   0  -1  -1 894.660 24.7669   7
   0   1   1 860.135 24.2505   5
   0  -1   1 915.770 25.5873   5
   0   1  -1 868.872 26.0409   5
   0  -1  -1 902.064 23.4110   5
   0   1   1 810.953 20.2167   3
   1   1   1 23.7876 4.88655   1
   1   1  -1 39.2609 6.22035   1
  -1   1   1 30.4341 3.55615   3
  -1  -1  -1 13.5405 3.53959   3
   1   1   1 18.3046 4.05644   3
   1   1  -1 29.7729 4.96462  16
  -1   1   1 20.0813 3.06008  15
  -1   1  -1 19.3288 4.11915  16
  -1  -1   1 25.5694 3.48523  15
   1  -1   1 43.5056 5.72196  16
  -1  -1   1 18.5589 3.95425  16
   1  -1  -1 17.2937 3.70821   7
  -1   1   1 18.7343 3.72353   7
   1   1  -1 13.0392 3.84429   7
  -1   1   1 22.8970 4.34108  14
   1  -1  -1 25.8930 4.25474  11
   1   1  -1 17.0343 4.20109  11
  -1  -1   1 42.3504 6.05342  11
  -1   1   1 31.9847 4.62863  11
   1  -1   1 20.1267 4.57823   5
   1   1   1 22.5848 4.38640   5
   1  -1  -1 14.0446 3.87540   5
  -1   1   1 18.5205 3.96484   5
   1   1  -1 11.7862 3.83392   5
  -1  -1   1 19.3373 4.27114   5
  -1   1  -1 19.8983 4.52309   5
  -2   1  -1 851.292 28.8448   5
  -2   1   1 871.650 26.1769   5
  -2  -1  -1 899.356 27.8093   1
   2   1  -1 882.666 28.6795   1
  -2  -1   1 877.460 27.1101   1
   2   1   1 870.415 28.3030   1
  -2  -1  -1 820.338 26.3488   3
   2   1   1 775.086 25.4755   3
   2   1  -1 860.134 26.2607  16
  -2  -1   1 885.549 25.4083  16
   2  -1  -1 849.699 26.9820  14
  -2   1  -1 863.840 26.8473  16
   2  -1   1 849.286 17.3626  14
  -2   1   1 791.847 24.4376  14
   2   1  -1 941.203 29.0226   5
   2   1  -1 861.696 24.8613   7
  -2  -1  -1 831.492 25.5728   5
  -2  -1   1 883.237 26.8952   5
  -2  -1   1 871.770 26.0768   7
  -2   1  -1 836.991 16.5717  14
  -2  -1   1 866.646 26.5420  11
   2  -1  -1 908.492 22.9435  11
   2   1  -1 855.752 25.7438  11
  -2   1   1 855.643 20.7812   9
  -2  -1   1 905.157 21.7168   9
  -3   1  -1 23.8520 5.21483   4
  -3  -1   1 33.7437 6.02387   5
  -3  -1   1 24.0337 5.17381   2
  -3  -1   1 52.1386 7.62624   1
   3   1   1 11.5397 3.87362   3
  -3  -1  -1 25.7939 5.93736   1
  -3  -1  -1 19.4948 4.79125   3
  -3  -1   1 15.8934 3.02216  18
  -3   1   1 23.0228 4.50362  18
  -3  -1   1 20.2126 4.40462  16
  -3   1   1 30.5423 5.32096  14
  -3  -1   1 20.0355 4.46835   7
   3   1  -1 21.0054 4.50409   7
   3  -1   1 24.0023 3.88823  14
   3  -1  -1 30.8479 5.75102  14
   3   1  -1 54.8999 6.93225  11
   3   1  -1 19.3742 4.14759   9
   3  -1  -1 25.4900 4.64651   9
  -3  -1   1 21.5784 4.23268   9
  -3   1   1 31.4349 4.92184   9
  -4   1  -1 7149.10 87.6924   4
  -4  -1  -1 6658.50 88.9348   3
  -4  -1   1 7417.58 93.1266   2
  -4   1   1 7009.84 79.7807  18
   4  -1  -1 7288.85 84.5248  18
   4  -1  -1 7297.71 91.8634  14
  -4  -1   1 7114.76 81.3982   7
   4  -1   1 7233.87 75.1907  14
   4   1  -1 7359.38 87.2596  13
  -4  -1  -1 7047.22 85.1178  12
   4   1  -1 7040.27 79.8159   9
   4  -1  -1 6979.23 80.3856   9
   5  -1  -1 44034.4 241.085  14
   5  -1   1 48945.8 225.159  14
   5   1  -1 46579.6 227.829  13
   5  -1  -1 45624.7 231.415  18
   5   1  -1 47064.0 232.136   9
   5  -1  -1 45747.6 227.859   9
  -5   1   1 46409.2 129.492   3
  -5  -1   1 49223.1 256.390   2
  -6  -1   1 9531.50 119.927   2
  -6  -1  -1 9121.25 119.462   3
  -6   1   1 9020.13 69.6142   3
   6   1  -1 9340.64 98.1428  18
   6  -1  -1 9510.32 113.905  18
   6  -1   1 8993.53 77.1356  17
  -6  -1  -1 9463.09 76.2581  13
   6  -1  -1 9176.21 120.670  14
   6   1  -1 9393.17 108.617  13
   6  -1   1 9264.53 108.485  14
   6  -1  -1 9675.26 115.816   9
   6   1  -1 9088.74 110.897   9
  -6   1   1 9594.67 82.5796   4
   6  -1   1 8885.22 122.177   4
   7  -1   1 707.305 37.4905   4
  -7   1   1 719.912 24.7871   4
  -7   1   1 724.174 22.5944   3
   7  -1  -1 702.807 20.5904   2
  -7  -1  -1 670.319 34.8389   3
  -7  -1   1 710.732 34.9708   2
   7  -1  -1 695.266 33.7909  18
   7   1  -1 745.843 30.7594  18
   7  -1   1 732.099 25.6117  17
   7  -1   1 748.351 34.1355  14
   7   1  -1 738.573 32.2350  13
   7  -1  -1 696.484 35.5040  14
  -7  -1  -1 697.655 24.0450  13
   7  -1  -1 756.536 37.6326  12
   7   1  -1 721.217 34.1794   9
  -7   1  -1 724.700 35.6316   8
   7  -1  -1 726.255 34.6295   9
  -7   1   1 746.739 24.2191   8
   8  -1   1 161.123 19.3264   4
  -8   1   1 96.7171 10.4951   4
   8  -1   1 99.1587 10.5670  17
   8   1  -1 131.156 13.9152  18
   8  -1  -1 100.369 13.9250  18
  -8   1   1 96.3163 9.54947   3
   8  -1  -1 93.6483 8.57819   2
  -8  -1  -1 111.018 14.9866   3
  -8  -1   1 102.137 13.9460   2
   8  -1   1 97.7632 13.6181  14
  -8  -1  -1 107.708 10.6788  13
   8  -1  -1 92.2194 13.7786  14
   8   1  -1 113.505 13.6350  13
   8  -1  -1 115.277 16.1340  12
  -8   1  -1 125.351 16.6445   8
  -8   1   1 121.376 11.0805   8
   8  -1  -1 114.444 15.0855   9
   8   1  -1 105.400 14.2183   9
   9  -1   1 2673.26 83.7195   4
   9   1  -1 2729.76 68.4885  18
   9  -1   1 2900.01 62.3533  17
   9   1  -1 2866.93 52.2955   6
  -9   1  -1 3051.83 47.8935   6
  -9  -1  -1 2740.84 76.9337   3
  -9   1   1 3035.04 56.9332   3
   9  -1  -1 2828.36 50.1138   2
   9   1  -1 2959.13 72.0913  13
   9  -1   1 2737.78 75.9345  14
  -9  -1  -1 2855.99 57.2590  13
   9  -1  -1 2831.45 79.5340  14
   9  -1   1 2793.61 89.8794  12
   9   1   1 2813.35 45.7656  10
   9  -1  -1 2992.47 85.6734  12
  -9   1  -1 2882.13 80.2555   8
  -9   1   1 2952.11 51.1886   8
   9  -1  -1 3006.86 80.5176   9
   9   1  -1 2988.82 80.7353   9
  10  -1   1 24347.7 270.002   4
  10  -1   1 27098.8 203.913  17
  10   1  -1 25684.1 158.812   6
  10  -1   1 27164.2 252.928  14
  10   1  -1 27106.1 224.286  13
  10  -1  -1 25541.1 256.510  14
  10   1  -1 26008.5 249.222   9
 -10   1  -1 28458.5 261.543   8
 -10   1   1 26104.1 153.716   8
  10  -1  -1 25991.3 251.622   9
  10  -1  -1 26558.8 263.980  12
  10  -1   1 26733.1 291.972  12
 -10   1   1 25464.7 189.544   3
 -10  -1  -1 27672.5 255.154   3
  11  -1   1 256.831 29.2354   4
 -11  -1   1 260.328 25.3574   3
 -11   1   1 277.003 20.1227   3
 -11  -1  -1 206.091 23.3616   3
  11  -1   1 286.791 23.0469  17
  11  -1  -1 240.756 25.2944  18
  11   1  -1 229.380 22.6385  18
  11  -1   1 272.050 27.2591  14
  11  -1  -1 346.781 31.1971  14
  11   1  -1 281.337 24.0240  13
  11  -1  -1 271.625 28.8372  12
  11  -1   1 232.079 28.4291  12
 -11   1  -1 294.996 26.2667   8
  11   1  -1 247.589 25.7490   9
  11  -1  -1 276.083 27.3659   9
  12  -1   1 324.479 34.6085   4
  12  -1   1 370.541 27.5685  17
  12  -1  -1 448.667 36.0805  18
 -12  -1   1 310.371 28.4826   3
 -12  -1  -1 313.671 29.8882   3
 -12   1   1 328.695 23.2793   3
  12  -1  -1 453.514 37.0530  14
  12  -1   1 371.396 33.7008  14
  12  -1  -1 347.561 33.9885  12
  12  -1   1 394.118 38.2829  12
  12   1  -1 340.755 32.2241   9
 -12   1  -1 379.357 29.4333   8
  12  -1  -1 360.810 33.0046   9
  13   1  -1 171.666 21.8670  18
  13   1  -1 251.534 29.7700  17
  13  -1  -1 176.218 23.8028  18
  13  -1  -1 197.952 26.5214  14
  13   1  -1 350.800 33.4560   9
  13  -1  -1 408.636 36.8332   9
  13  -1  -1 266.594 31.1215  12
 -13  -1   1 267.668 27.9733   3
  14  -1   1 4.70277 6.13721   4
 -14  -1   1 34.1579 10.4542   3
 -14  -1  -1 7.35470 6.34850   3
  14  -1   1 5.79549 5.63731  18
  14   1  -1 19.5576 8.23755  18
  14   1   1 16.7748 7.58345  18
  14   1  -1 35.6345 12.2336  17
  14  -1  -1 9.64553 6.16665  18
  14  -1  -1 14.5229 8.12261  14
  14  -1   1 12.4073 8.09589  14
  14  -1   1 9.52828 7.61461  12
  14  -1  -1 21.1542 9.56326  12
  14  -1  -1 18.1743 8.74035   9
  14   1  -1 19.6822 8.89777   9
  15  -1   1 7444.92 181.590   4
 -15  -1  -1 8509.44 172.973   3
 -15  -1   1 7812.56 158.901   3
  15   1  -1 8216.87 182.224  17
  15   1   1 6828.36 149.535  18
  15  -1  -1 8204.57 171.560  18
  15  -1   1 8450.65 176.312  18
  15  -1   1 7735.84 177.271  14
  15  -1  -1 7807.65 176.218  14
  15  -1  -1 7996.95 178.859  12
  15  -1   1 8102.17 191.214  12
  15   1  -1 7597.97 168.483   9
  15  -1  -1 8421.83 180.657   9
  16  -1   1 59.9589 18.0021   4
 -16  -1   1 21.2429 9.42981   3
  16   1   1 34.1393 11.4235  18
  16   1  -1 11.9723 8.26749  17
  16  -1  -1 37.7639 12.9647  18
  16   1  -1 11.4337 7.46063  18
  16  -1   1 120.634 22.2283  18
  16  -1  -1 87.9533 19.9113  14
  16  -1   1 39.5187 14.4150  14
  16  -1   1 48.5403 16.5066  12
  16  -1  -1 29.1585 12.2814  12
  16   1  -1 13.7986 8.48878   9
  16  -1  -1 14.1471 9.23114   9
  17   1   1 791.292 66.6042   4
 -17  -1   1 853.611 56.7323   3
  17  -1  -1 751.686 59.3181  14
  17  -1   1 828.384 62.6821  14
  17  -1   1 855.865 60.9025  18
  17   1   1 766.642 54.6935  18
  17   1  -1 777.133 53.5109  18
  17  -1  -1 852.864 59.3893  18
  17   1  -1 841.310 62.1545  17
  17  -1   1 850.123 65.9702  12
  17  -1  -1 870.652 63.4446  12
  17  -1  -1 970.220 65.9457   9
  17   1  -1 750.533 57.5452   9
 -18  -1   1 23.8577 10.2053   3
  18  -1  -1 96.5221 22.5355  14
  18  -1   1 34.7685 15.1245  14
  18   1  -1 34.5161 14.0450  14
  18   1  -1 30.4819 11.7154  18
  18  -1   1 23.8618 12.4753  18
  18  -1  -1 27.6943 11.8464  18
  18   1  -1 37.8719 14.1210  17
  18   1   1 28.3695 12.3410  18
  18  -1   1 54.2457 18.0227  12
  18  -1  -1 44.0540 15.6624  12
  18   1  -1 21.1427 10.9066   9
  18  -1  -1 86.4407 21.1513   9
 -19  -1   1 1057.01 65.9040   3
  19  -1  -1 1008.39 74.1663  14
  19  -1   1 1086.22 77.7049  14
  19   1  -1 1177.32 79.9301  14
  19  -1   1 1050.42 73.4473  18
  19   1  -1 1152.15 76.3708  17
  19   1  -1 897.310 60.8943  18
  19   1   1 1009.32 67.9955  18
  19  -1  -1 840.513 63.4484  18
  19  -1   1 1081.55 78.4258  12
  19  -1  -1 1129.04 76.5334  12
  19   1  -1 882.836 66.3502   9
  19  -1  -1 1056.82 74.0234   9
 -20  -1   1 81.8454 19.1088   3
  20  -1  -1 137.052 29.1946  14
  20   1  -1 101.594 24.9382  14
  20  -1   1 116.689 26.8208  14
  20  -1  -1 120.799 25.1340  18
  20  -1   1 111.409 25.4659  18
  20   1  -1 117.774 25.8427  17
  20   1   1 102.799 23.1504  18
  20   1  -1 96.0786 21.0821  18
  20  -1  -1 129.623 27.6121  12
  20  -1   1 113.321 27.1633  12
  20   1  -1 113.636 24.6821   9
  20  -1  -1 100.701 24.2235   9
 -21  -1   1 798.513 60.8068   3
  21   1  -1 671.505 56.5458  18
  21  -1  -1 814.922 65.1719  18
  21   1  -1 838.216 69.5980  17
  21   1   1 668.887 59.1173  18
  21  -1   1 714.421 63.1230  18
  21  -1   1 739.062 68.1072  12
  21  -1  -1 768.353 67.5813  12
  21  -1  -1 761.760 67.3975   9
  21   1  -1 665.216 62.0087   9
  21   1  -1 795.832 71.2996  14
  21  -1   1 819.467 72.7788  14
  21  -1  -1 815.834 71.2175  14
  22  -1  -1 2277.55 112.029  18
  22   1  -1 2438.82 121.964  17
  22  -1   1 2067.10 110.700  18
  22   1  -1 2497.96 111.912  18
  22   1   1 2608.34 119.392  18
  22  -1   1 2412.71 126.050  12
  22  -1  -1 2732.25 129.620  12
  22   1  -1 2528.39 122.752   9
  22  -1  -1 2410.76 120.880   9
  22  -1   1 2670.88 134.502  14
  22  -1  -1 2418.74 126.903  14
  22   1  -1 2401.19 126.288  14
  23   1   1 44.5234 16.6011  18
  23   1  -1 46.7611 17.0568  18
  23  -1   1 52.9098 20.0650  18
  23  -1  -1 19.7375 12.8789  18
  23  -1  -1 14.1927 12.2510  12
  23  -1   1 68.8957 23.9553  12
  23  -1  -1 49.9940 19.2146   9
  23   1  -1 63.2487 20.5074   9
  23   1  -1 78.2750 25.0217  14
  23  -1  -1 63.0515 22.4166  14
  23   1   1 31.5733 17.0822  14
  23  -1   1 48.3058 21.0133  14
  24  -1  -1 34.5552 16.8731  18
  24  -1   1 18.3085 13.5159  18
  24   1   1 53.0060 18.8452  18
  24  -1   1 79.8169 24.9773  12
  24   1   1 49.9172 19.4075   9
  24  -1   1 49.9287 20.6657   9
  24   1  -1 47.8568 20.3823   9
  24  -1  -1 59.7418 21.7917   9
  24  -1   1 51.1547 20.8154  14
  24   1   1 53.6652 21.5490  14
  24   1  -1 49.5190 20.8571  14
  24  -1  -1 29.1229 17.1694  14
  25  -1   1 204.501 37.9617  18
  25   1   1 307.489 43.6858  18
  25  -1   1 165.117 36.1372  12
  25   1  -1 215.173 39.1635   9
  25  -1   1 140.988 32.8296   9
  25   1   1 209.761 40.4357   9
  25  -1  -1 206.192 38.3310   9
  25   1   1 167.883 37.6848  14
  25  -1  -1 209.631 41.8822  14
  25  -1   1 142.434 35.3331  14
  25   1  -1 178.113 38.8667  14
  26  -1   1 231.266 40.9230  18
  26   1   1 269.556 41.6577  18
  26  -1   1 293.071 48.0033  12
  26   1   1 295.986 49.0461   9
  26  -1   1 245.035 43.7611   9
  26  -1  -1 296.043 47.0396   9
  26   1  -1 296.980 47.4264   9
  26  -1  -1 252.798 47.2308  14
  26   1   1 224.420 43.8333  14
  26   1  -1 380.077 56.6374  14
  26  -1   1 370.363 56.9968  14
  27   1   1 77.3221 24.0255  18
  27  -1   1 113.503 30.8465  18
  27  -1  -1 109.624 29.6311   9
  27   1  -1 171.475 36.6134   9
  27   1   1 150.397 36.0503   9
  27  -1   1 215.777 43.3875   9
  27   1   1 102.191 32.6442  14
  27  -1   1 139.213 36.5292  14
  27  -1  -1 150.001 38.4105  14
  27   1  -1 131.360 35.1706  14
  28   1   1 2214.41 122.726  18
  28  -1   1 2514.35 137.135  18
  28   1  -1 2453.05 138.440   9
  28  -1  -1 2698.76 144.847   9
  28   1   1 2510.88 144.797   9
  28  -1   1 2598.67 146.858   9
  28  -1   1 2644.63 153.762  14
  28  -1  -1 2515.82 151.939  14
  28   1   1 2524.29 148.715  14
  28   1  -1 2555.33 149.744  14
  29  -1   1 392.184 57.6317  18
  29   1   1 341.223 52.1979  18
  29   1   1 581.424 72.2633   9
  29  -1   1 521.025 69.9341   9
  29   1  -1 269.853 46.9551   9
  29  -1  -1 261.720 47.1104   9
  29  -1   1 406.406 63.9336  14
  29   1  -1 195.039 42.7966  14
  29  -1  -1 311.360 55.9500  14
  29   1   1 339.877 60.3021  14
  30   1   1 4.91945 12.8400   9
  30  -1   1 24.3469 19.0640   9
  30  -1  -1 4.65623 14.8843   9
  30   1  -1 51.1667 25.0286   9
  30  -1  -1 21.6645 18.7006  14
  30   1  -1 5.13852 13.4118  14
  30  -1   1 10.3340 15.0779  14
  30   1   1 30.1720 20.7525  14
  31   1  -1 1096.96 102.972  14
  31  -1   1 1213.98 108.474  14
  31   1   1 1078.87 101.417  14
  31  -1  -1 1075.51 95.6274   9
  31   1   1 1099.92 100.477   9
  31  -1   1 1141.82 102.026   9
  31   1  -1 1163.16 100.919   9
  31  -1  -1 1126.28 106.381  14
  32  -1  -1 22.3182 26.2536  14
  32   1  -1 117.377 37.4952  14
  32   1   1 36.2706 22.4270  14
  32  -1   1-5.01777 11.3420   9
  32   1   1 20.3295 16.2465   9
  32   1  -1 161.840 41.9686   9
  32  -1  -1 244.261 49.7928   9
   0   1  -2 16.6771 3.92605  17
   0  -1  -2 9.59640 3.59710  15
   0  -1   2 8.97970 3.38290  16
   0   1  -2 4.84522 2.82779  15
   0   1  -2 6.97787 3.12884  16
   0   1  -2 31.8370 6.76041   6
   0   1   2 21.1154 4.23939   8
   0   1   2 13.0755 3.49672  13
   0   1   2 14.7240 3.49012   5
   0  -1  -2 6.73506 2.67998   5
   0   1  -2 12.4599 3.80416   5
   0  -1   2 19.9067 4.35226   5
   0   1   2 17.6122 4.76440  10
   1   1   2 454.731 19.3288   1
   1   1  -2 497.780 20.2168   1
  -1  -1   2 464.418 20.1813  16
   1   1  -2 454.973 21.4275  16
   1   1  -2 495.736 20.3874  17
  -1   1  -2 479.932 15.5671  17
  -1   1  -2 483.391 22.8843  16
  -1   1   2 494.102 21.5590  14
  -1  -1   2 480.538 19.2744  15
   1   1  -2 443.960 19.4082  15
   1  -1  -2 414.293 19.1057  15
  -1   1   2 500.115 19.4124  15
   1  -1   2 456.139 20.7467  16
   1   1  -2 473.644 23.8649   6
  -1  -1  -2 414.264 17.7915   5
   1  -1  -2 460.220 16.8672   7
  -1   1  -2 433.580 22.7170   6
   1   1  -2 458.927 20.1186   5
   1   1   2 479.511 16.5382  13
   1   1  -2 476.744 12.7591  14
  -1   1   2 507.532 21.0774  13
   1   1   2 490.883 21.9043  10
   1   1   2 521.457 20.6717   8
  -1   1   2 436.152 20.9858  10
  -1   1   2 473.654 17.0459   8
  -1   1  -2 427.334 20.4346   5
   1  -1  -2 453.893 16.9288   5
   1  -1   2 454.771 19.4419   5
  -1   1   2 466.950 16.5376   5
  -1  -1   2 477.515 18.6668   5
  -2   1  -2 8419.12 97.6158   5
  -2   1   2 8390.82 77.5113   5
  -2  -1  -2 8780.66 86.9461   1
   2   1   2 8974.47 89.6585   1
  -2  -1   2 8529.10 85.6798   1
   2   1  -2 8991.77 95.6627  16
   2  -1   2 8228.11 54.0262  17
   2   1  -2 8830.57 96.3631  17
  -2   1  -2 8774.42 102.685  16
  -2   1   2 8445.23 82.5304  15
  -2  -1   2 9030.95 84.6777  15
   2  -1  -2 9118.05 102.954  14
  -2  -1   2 8734.06 83.7357   5
   2   1  -2 8780.74 89.7886   5
   2  -1  -2 8974.58 67.2052   7
   2   1  -2 8699.08 103.291   6
  -2   1  -2 8922.53 102.050   6
  -2   1   2 8925.31 94.0067  13
   2   1   2 8616.96 60.0570  13
  -2   1   2 8544.16 91.1182  10
  -2   1   2 8758.42 64.1285  11
  -2  -1   2 8667.95 90.9557  11
  -2  -1  -2 8718.10 78.2863  12
   2   1   2 9025.57 91.0791   8
  -2   1   2 8800.21 66.7769   8
   2   1   2 9040.71 93.6994  10
  -3   1   2 1983.50 41.9730   5
  -3  -1  -2 1855.21 43.0857   1
  -3  -1   2 1988.76 43.6310   1
   3   1  -2 1998.71 46.0967  16
   3   1  -2 2052.42 49.8978  17
   3  -1  -2 2119.38 50.7372  14
   3   1  -2 2086.39 39.5262   7
  -3   1   2 2065.30 29.0031   7
  -3  -1   2 2110.88 43.1489   5
  -3   1  -2 2013.12 48.0632   6
   3   1  -2 2003.80 50.4023   6
   3   1   2 1927.69 43.7263  10
   3   1  -2 1977.19 41.3907  11
  -3   1   2 1981.68 44.4731  10
  -3  -1  -2 1941.70 40.5377  12
   3  -1  -2 2108.13 30.8758  11
  -3  -1   2 2087.48 43.4938  11
  -3   1   2 2009.44 42.0543   9
  -3  -1   2 2114.11 44.2088   9
   4  -1   2 3817.84 81.7228   4
   4   1  -2 4028.77 67.5348  16
   4   1  -2 3737.41 73.3098  17
   4  -1  -2 4000.68 74.0214  14
   4   1  -2 3888.71 71.4950   6
  -4  -1   2 3877.13 63.2292   5
  -4  -1   2 3849.99 59.6002   7
  -4   1  -2 3929.28 67.6189   6
   4   1  -2 4021.06 55.2999   7
   4   1  -2 3828.73 77.2121  13
  -4  -1  -2 3765.09 63.6103  12
  -4   1   2 3835.24 61.2315  10
   4   1   2 3878.54 61.7309  10
   4   1  -2 3854.21 58.9677  11
   4  -1  -2 4087.60 43.8714  11
  -4  -1  -2 4082.87 78.6575   8
   5  -1   2 6471.56 115.371   4
   5   1  -2 6869.43 106.105  17
   5  -1  -2 6840.06 102.220  14
  -5  -1   2 6791.45 79.5620   7
   5   1  -2 6477.02 91.9215   6
  -5   1  -2 6783.40 89.4677   6
   5   1  -2 5996.50 98.8875  13
   5  -1  -2 6557.84 84.5246  12
   5   1  -2 6448.57 76.9665  11
  -5   1   2 6289.61 78.5423  10
   5   1   2 6411.46 80.6778  10
   5   1  -2 6610.43 95.4704   9
  -5  -1  -2 6649.32 106.174   8
   5  -1  -2 5623.69 89.0206   9
   6  -1   2 1666.16 63.2989   4
  -6  -1   2 1853.12 56.6669   2
  -6   1   2 1826.81 34.4916   2
   6   1  -2 1883.04 58.5709  17
   6  -1  -2 1801.25 56.6391  14
   6   1  -2 1893.49 51.2025   6
  -6  -1   2 2020.51 45.4682   7
  -6   1  -2 2028.93 49.2145   6
   6   1  -2 1813.45 57.0015  13
  -6   1   2 1869.93 43.4881  10
   6   1   2 1901.53 44.7589  10
   6  -1  -2 1898.37 51.2047  12
   6   1  -2 1879.21 53.2565   9
  -6   1  -2 1932.96 61.7969   8
   6  -1  -2 1956.74 54.7997   9
  -6  -1  -2 1937.84 60.0676   8
   7  -1   2 2353.74 81.0022   4
  -7   1   2 2683.27 38.5998   4
  -7   1   2 2619.40 45.4749   2
  -7  -1   2 2652.31 70.4414   2
   7   1  -2 2788.97 75.9800  17
   7  -1  -2 2408.28 68.9305  14
  -7   1  -2 2588.70 55.9172   6
  -7  -1   2 2637.27 54.1558   7
   7   1  -2 2559.56 60.6794   6
  -7  -1  -2 2521.42 33.6158  13
   7   1  -2 2677.21 70.6210  13
   7  -1  -2 2755.31 64.3979  12
   7   1   2 2428.73 50.6813  10
   7   1   2 2485.76 76.3186  12
  -7   1   2 2535.76 51.9530  10
   7  -1  -2 2522.15 65.6347   9
  -7  -1  -2 2747.12 73.7144   8
   7   1  -2 2419.52 64.0118   9
  -7   1  -2 2522.14 75.2678   8
   8  -1   2 825.861 51.8126   4
  -8  -1   2 866.646 41.9519   2
  -8   1   2 932.175 29.3102   2
   8   1  -2 911.739 46.6742  17
   8  -1  -2 985.353 46.3903  14
   8   1  -2 886.962 36.4274   6
  -8   1  -2 940.656 34.3361   6
   8   1  -2 921.328 43.0446  13
  -8  -1  -2 874.671 23.5202  13
  -8   1   2 884.613 31.7139  10
   8   1   2 851.925 47.6246  12
   8   1   2 843.624 30.2969  10
   8  -1  -2 1069.43 43.6447  12
  -8  -1  -2 884.144 43.5737   8
   8   1  -2 945.182 42.3831   9
  -8   1  -2 914.276 48.9532   8
   8  -1  -2 989.661 43.5797   9
   9   1  -2 94.1736 16.0435  17
   9  -1   2 119.353 11.4809  17
   9   1  -2 126.479 14.6074   6
  -9   1  -2 103.983 11.8591   6
  -9  -1   2 108.562 15.4421   2
   9  -1   2 102.143 20.1748   4
   9   1  -2 114.633 15.9039  13
   9  -1  -2 119.561 17.2120  14
   9   1   2 112.615 18.7629  12
   9  -1  -2 115.692 16.1001  12
   9   1  -2 120.161 16.0756   9
  -9   1  -2 87.2146 16.1625   8
   9  -1  -2 119.768 16.3428   9
  10  -1   2 269.439 33.4943   4
  10   1  -2 273.351 27.9799  17
  10  -1   2 283.115 19.5384  17
  10   1  -2 254.028 21.5543   6
 -10   1  -2 258.621 19.1954   6
  10   1  -2 279.218 25.6672  13
  10  -1  -2 292.310 28.0980  14
  10   1  -2 301.144 27.3104   9
 -10   1  -2 278.927 29.3727   8
  10  -1  -2 214.904 22.8762   9
  10  -1   2 266.047 30.0573  12
  10   1   2 271.458 30.6564  12
  10  -1  -2 276.351 25.9322  12
 -10  -1   2 243.502 24.1239   2
 -10   1   2 294.424 19.1164   3
  11  -1   2 1236.54 75.5569   4
 -11   1   2 1300.12 43.0839   3
 -11  -1   2 1251.31 56.0791   2
  11   1  -2 1191.28 60.3731  17
  11   1  -2 1376.67 58.6850  13
  11  -1  -2 1282.98 61.2278  14
  11  -1   2 1332.64 69.0307  12
  11  -1  -2 1258.36 56.2340  12
  11   1   2 1234.10 67.7266  12
  11   1  -2 1303.02 58.8776   9
 -11   1  -2 1271.76 61.9640   8
  11  -1  -2 1325.80 59.9594   9
  12  -1   2 1670.47 90.9346   4
 -12  -1   2 1807.22 70.6892   2
  12   1  -2 1763.40 68.1593  13
  12   1  -2 1778.43 77.7461  17
  12  -1  -2 1702.36 70.0917  18
  12   1   2 1751.76 84.3540  12
  12  -1  -2 1736.23 71.1961  12
  12  -1   2 1872.94 85.7571  12
  12  -1  -2 1863.42 74.1076   9
  12   1  -2 1739.49 71.3276   9
 -12   1  -2 1797.04 72.2174   8
  13  -1   2 1564.55 92.7637   4
  13   1  -2 1703.55 77.5999  17
  13  -1  -2 1865.36 75.9095  18
  13   1  -2 1781.45 77.4801  14
  13   1  -2 1760.32 69.9854  13
  13  -1  -2 1832.38 79.4605  14
  13  -1   2 1798.22 78.0453  14
  13  -1   2 1766.15 86.4192  12
  13  -1  -2 1793.27 75.1379  12
 -13   1  -2 1838.91 73.0333   8
  13   1  -2 1841.24 77.0594   9
  13  -1  -2 1683.64 74.9401   9
  14  -1   2 2208.14 113.060   4
 -14  -1   2 2465.65 87.2298   3
  14   1  -2 2553.98 98.2915  17
  14  -1  -2 2856.77 98.7545  18
  14  -1  -2 2335.67 93.1189  14
  14   1  -2 2246.36 91.7244  14
  14  -1   2 2601.65 98.3727  14
  14  -1  -2 2401.74 90.0823  12
  14  -1   2 2531.43 105.268  12
  14   1  -2 2083.20 85.6445   9
  14  -1  -2 2423.07 93.8095   9
 -14   1  -2 2308.37 81.9450   8
  15  -1   2 10902.4 259.450   4
 -15  -1   2 11366.7 193.124   3
  15  -1  -2 11706.3 206.908  18
  15   1  -2 11249.1 213.979  17
  15   1  -2 11403.8 212.710  14
  15  -1  -2 11179.5 213.773  14
  15  -1   2 11804.5 220.379  14
  15  -1   2 11525.8 232.104  12
  15  -1  -2 11570.9 207.366  12
  15  -1  -2 11503.6 211.366   9
  15   1  -2 10984.4 203.495   9
  16  -1   2 12091.8 273.461   4
 -16  -1   2 12344.7 207.587   3
  16   1  -2 12717.8 234.535  17
  16  -1  -2 10883.6 208.909  18
  16   1  -2 11569.3 223.656  14
  16  -1   2 12892.0 241.433  14
  16  -1  -2 12339.0 232.083  14
  16  -1   2 12610.9 251.089  12
  16  -1  -2 12825.9 227.076  12
  16   1  -2 13644.4 237.463   9
  16  -1  -2 12738.9 229.889   9
  17   1   2 4625.97 167.268   4
  17  -1   2 3864.43 156.879   4
 -17  -1   2 4246.41 125.000   3
  17  -1  -2 3964.17 136.445  14
  17  -1   2 4152.38 143.532  14
  17   1  -2 4510.80 144.375  14
  17  -1   2 4822.66 144.959  18
  17   1  -2 4534.80 144.992  17
  17  -1   2 4604.32 154.139  12
  17  -1  -2 4592.79 140.620  12
  17  -1  -2 4360.92 139.472   9
  17   1  -2 4330.47 137.175   9
  18   1   2 30.3991 15.8931   4
 -18  -1   2 10.8185 7.98660   3
  18  -1  -2 5.73008 8.36052  14
  18  -1   2 2.97178 7.75648  14
  18   1  -2 25.5082 12.2674  14
  18   1   2 16.9746 10.4958  18
  18   1  -2 8.39835 8.16912  17
  18  -1   2 2.68029 6.05844  18
  18  -1  -2 25.6148 11.5798  12
  18  -1  -2 8.11448 7.89300   9
  18   1  -2 2.64200 5.97187   9
 -19  -1   2 1947.55 89.0590   3
  19  -1   2 1941.49 105.680  14
  19   1  -2 1965.76 102.702  14
  19  -1  -2 2027.40 105.067  14
  19   1  -2 1984.60 102.873  17
  19  -1   2 2106.09 104.512  18
  19   1   2 1786.97 91.6040  18
  19  -1  -2 2209.85 103.819  12
  19  -1   2 2005.63 108.448  12
  19  -1  -2 1917.07 98.8892   9
  19   1  -2 1973.52 99.1253   9
 -20  -1   2 6780.37 168.299   3
  20   1   2 5955.19 172.088  18
  20  -1   2 5517.11 175.901  18
  20   1  -2 6791.67 195.876  17
  20  -1   2 6790.13 203.783  12
  20  -1  -2 7144.62 194.956  12
  20  -1  -2 6095.80 182.978   9
  20   1  -2 7334.57 196.750   9
  20   1  -2 7021.79 202.516  14
  20  -1  -2 6670.88 196.555  14
  20  -1   2 7359.98 213.264  14
  21   1  -2 3209.10 138.091  17
  21  -1   2 2694.50 126.422  18
  21  -1   2 2860.68 135.443  12
  21  -1  -2 2823.40 126.954   9
  21   1  -2 3102.26 131.397   9
  21   1  -2 2992.24 135.622  14
  21  -1   2 3012.47 141.301  14
  21  -1  -2 2885.51 135.339  14
  22  -1   2 1342.38 91.3653  18
  22   1  -2 1258.10 88.7744  17
  22   1   2 1168.58 82.0998  18
  22  -1   2 1218.62 90.3736  12
  22  -1  -2 1262.71 87.1433   9
  22   1  -2 1155.05 82.5265   9
  22  -1  -2 1127.39 87.2490  14
  22   1  -2 1233.57 89.6122  14
  22  -1   2 1349.64 96.3923  14
  23   1   2 60.9010 20.2339  18
  23   1  -2 87.6521 25.6666  17
  23  -1   2 62.6955 21.5238  18
  23  -1   2 43.0430 19.1070  12
  23   1  -2 69.7938 22.3105   9
  23  -1  -2 92.6709 25.0488   9
  23  -1   2 80.6538 26.3137  14
  23   1  -2 38.5182 18.1241  14
  23  -1  -2 78.6783 25.1506  14
  24   1   2 2028.35 113.931  18
  24  -1   2 2219.24 127.093  12
  24  -1  -2 2212.37 122.012   9
  24   1  -2 2465.61 126.489   9
  24  -1   2 2423.15 135.941  14
  24  -1  -2 2299.19 131.259  14
  24   1  -2 2329.89 130.508  14
  25  -1   2 4256.45 175.181  18
  25   1   2 4077.42 165.878  18
  25  -1   2 4135.64 176.037  12
  25   1  -2 4098.64 167.362   9
  25  -1  -2 4107.41 169.131   9
  25   1   2 4312.31 182.795  14
  25  -1   2 4447.69 187.526  14
  25  -1  -2 4411.03 186.857  14
  25   1  -2 4332.51 182.894  14
  26   1   2 1354.91 96.8852  18
  26  -1   2 1450.81 104.830  18
  26  -1   2 1216.90 97.7447  12
  26   1  -2 1290.16 96.4147   9
  26  -1  -2 1205.43 94.7724   9
  26   1   2 1286.65 103.088  14
  26  -1   2 1388.87 107.980  14
  26  -1  -2 1332.72 105.660  14
  26   1  -2 1601.92 114.431  14
  27  -1   2 3234.10 158.059  18
  27   1   2 3339.02 154.273  18
  27  -1   2 4237.94 182.967  12
  27   1  -2 3986.47 172.439   9
  27  -1  -2 3711.79 168.167   9
  27   1   2 4255.99 187.792   9
  27  -1   2 3816.80 177.233   9
  27   1   2 4154.50 187.079  14
  27  -1  -2 4122.71 191.393  14
  27   1  -2 4283.66 189.769  14
  27  -1   2 4115.90 188.165  14
  28   1   2 427.899 56.6913  18
  28  -1   2 526.225 64.9984  18
  28   1   2 493.160 66.6501   9
  28   1  -2 451.066 60.9613   9
  28  -1   2 557.563 69.7166   9
  28  -1  -2 381.680 55.5089   9
  28  -1   2 476.818 65.6804  14
  28   1  -2 521.585 68.5154  14
  28  -1  -2 548.283 72.5754  14
  28   1   2 383.506 60.5398  14
  29  -1  -2 2144.53 143.721  14
  29  -1   2 2221.62 133.507  18
  29   1   2 1757.00 113.729  18
  29  -1   2 2213.36 139.302   9
  29   1  -2 2078.09 128.328   9
  29  -1  -2 1680.36 117.177   9
  29   1   2 2086.04 134.642   9
  29   1  -2 1880.08 133.029  14
  29   1   2 1869.71 129.574  14
  30  -1   2 195.113 42.7008  18
  30  -1  -2 218.641 44.6116   9
  30   1   2 230.477 46.6953   9
  30  -1   2 213.155 44.3500   9
  30   1  -2 231.075 44.3198   9
  30   1   2 247.817 49.2598  14
  30  -1  -2 249.411 51.0242  14
  30   1  -2 289.716 54.0122  14
  31  -1  -2 350.282 61.9950  14
  31  -1   2 266.739 47.6373  18
  31   1  -2 299.568 51.9184   9
  31  -1   2 369.412 59.4358   9
  31   1   2 297.606 54.4006   9
  31  -1  -2 291.207 50.6130   9
  31   1  -2 290.765 53.4407  14
  31   1   2 342.503 58.4233  14
  32  -1  -2 2033.28 143.639  14
  32   1   2 1891.83 132.236  14
  32   1  -2 1686.67 128.088  14
  32  -1   2 1862.65 125.869  18
  32   1   2 1728.72 127.309   9
  32   1  -2 1871.09 128.285   9
  32  -1  -2 1788.84 125.296   9
  32  -1   2 1864.01 131.807   9
   0  -1   3 103363. 289.119   5
   0  -1  -3 101768. 229.682   5
   0   1  -3 102036. 305.258   5
   0   1  -3 102100. 372.453  16
   0  -1  -3 99769.8 364.216  15
   0   1  -3 102499. 375.053  15
   0   1  -3 102256. 430.492   6
   0   1   3 101268. 235.939   5
   0  -1   3 101744. 183.170  14
   0  -1  -3 99073.9 370.677  13
   0  -1  -3 100461. 434.420  10
   0  -1  -3 97559.6 364.611   8
   1  -1  -3 713.267 19.1440   5
  -1   1  -3 729.836 27.5573   5
  -1  -1   3 693.300 23.2726   5
   1   1   3 721.964 24.0931   1
   1   1  -3 735.100 24.5856   1
   1  -1   3 633.415 23.7481  17
  -1  -1   3 631.924 27.4484  17
   1   1  -3 730.255 30.9755  16
   1  -1  -3 644.980 29.6216  15
   1   1  -3 697.279 18.1756  14
   1   1  -3 651.107 29.7691  15
  -1   1  -3 691.153 31.5678  16
   1   1  -3 704.476 36.3506   6
  -1  -1  -3 677.090 21.5179   5
  -1   1  -3 719.482 36.1310   6
   1   1  -3 650.750 25.1608   5
  -1   1   3 670.126 18.5097   5
  -1  -1   3 778.712 19.4295  14
  -1  -1  -3 718.800 29.3762  13
   1  -1  -3 725.813 33.7185  13
   1   1   3 707.239 24.5623  13
  -1  -1  -3 690.610 19.3892  12
  -1   1   3 712.402 25.7408   8
   1  -1  -3 707.937 27.8567   8
   1  -1  -3 636.740 34.8048  10
  -1  -1  -3 769.654 33.9413   8
  -2   1  -3 373.791 21.3440   5
  -2  -1   3 393.112 17.9985   5
  -2   1   3 416.032 15.4091   5
  -2  -1  -3 420.542 18.8960   1
  -2  -1   3 414.328 18.5233   1
   2  -1   3 431.327 17.6971  17
   2   1  -3 397.078 23.2788  17
   2   1  -3 390.719 22.7097  16
  -2   1  -3 390.074 24.9482  16
   2  -1  -3 409.881 11.8674  16
   2   1  -3 401.506 16.2933  14
   2   1  -3 469.687 29.4671   6
  -2  -1  -3 447.781 19.4729   5
  -2   1  -3 367.651 26.1912   6
   2   1  -3 383.705 19.6408   5
   2  -1  -3 401.385 14.8873   7
  -2  -1  -3 390.227 20.1372  13
   2  -1  -3 405.521 26.6773  13
  -2  -1   3 407.049 20.4663  11
  -2  -1  -3 375.590 16.7451  12
  -2   1   3 380.283 17.5565   8
  -2  -1  -3 414.300 26.4330   8
   3  -1   3 154.052 18.2876   4
  -3   1   3 124.495 9.62347   5
  -3  -1  -3 140.540 12.4502   1
  -3  -1   3 129.582 11.3078   1
   3   1  -3 136.180 13.5656  16
   3   1  -3 144.424 14.9209  17
   3  -1  -3 133.344 14.4813  14
  -3   1  -3 143.189 15.9508  16
  -3  -1   3 118.138 10.4812   5
  -3   1  -3 156.197 17.5601   6
   3  -1  -3 132.055 7.60141   7
   3   1  -3 125.453 16.0158   6
   3   1  -3 122.517 10.2717  14
   3  -1  -3 129.585 16.1601  13
  -3  -1  -3 141.548 12.0411  12
  -3   1   3 132.770 7.18843  11
  -3  -1   3 121.585 11.3694  11
  -3   1   3 127.765 9.76459   8
  -3  -1  -3 149.119 16.9104   8
   4  -1   3 3947.08 98.0311   4
  -4  -1  -3 3819.06 70.1778   1
   4   1  -3 4023.07 73.2910  16
   4   1  -3 4196.35 83.7821  17
  -4   1   3 4203.44 33.8411  16
   4  -1  -3 4301.66 84.0171  14
  -4  -1   3 4066.37 63.8885   5
   4   1  -3 3897.21 58.8139   7
   4   1  -3 4155.76 90.7291   6
  -4   1  -3 4117.90 86.5936   6
   4  -1  -3 4191.42 94.8623  13
   4   1  -3 4118.35 91.3027  13
  -4  -1  -3 4098.69 55.6960  13
   4   1  -3 4134.38 65.1543  14
   4   1   3 3966.44 78.6820  12
  -4  -1   3 4174.47 63.6422  11
   4  -1  -3 4238.33 46.6709  12
  -4  -1  -3 4219.78 93.1444   8
  -4   1   3 4129.13 51.5831   8
   5   1  -3 167.536 17.8883  17
   5   1  -3 150.264 14.8555  16
  -5   1   3 166.002 7.48432  16
   5  -1  -3 174.614 17.9339  14
   5   1  -3 209.339 21.2830  13
  -5  -1  -3 159.177 10.3510  13
   5   1  -3 205.108 16.0689  14
  -5   1   3 154.895 9.35451   8
  -5   1  -3 175.870 20.3215   8
  -5  -1  -3 168.168 19.7422   8
   5  -1  -3 171.482 11.4449  12
   5   1   3 160.577 18.1444  12
   5   1  -3 178.484 13.1098  11
  -5   1  -3 161.360 17.6177   6
   5   1  -3 165.348 19.1614   6
   5   1  -3 184.982 12.3138   7
   6  -1   3 39.7194 12.3416   4
  -6   1   3 46.7552 4.78438  16
   6   1  -3 23.6769 7.56863  17
  -6   1  -3 43.2395 9.87499   6
  -6  -1  -3 32.9062 9.80042   8
  -6  -1   3 30.6290 5.87525   7
   6   1  -3 33.3423 9.25777   6
  -6   1   3 30.4887 3.19158   7
   6  -1  -3 19.1347 6.73133  14
   6   1  -3 23.6800 7.96804  13
   6   1  -3 24.3367 6.47912  14
   6   1   3 47.2771 11.2383  12
   6  -1  -3 28.8991 5.84731  12
   6  -1  -3 25.7991 3.11862  11
   6   1  -3 37.6877 6.24804  11
  -6   1  -3 51.8684 12.0395   8
   7  -1   3 178.210 26.6265   4
   7   1  -3 144.643 18.5509  17
   7  -1  -3 159.256 18.9946  14
   7   1  -3 171.459 20.4501  13
   7   1  -3 148.143 16.1387  14
  -7  -1  -3 188.172 22.2083   8
  -7   1  -3 209.932 24.5767   8
   7  -1  -3 158.896 14.1407  12
   7   1   3 186.767 22.8785  12
  -7  -1   3 162.454 13.3517   7
  -7   1  -3 152.111 17.8280   6
   7   1  -3 156.942 19.6372   6
   8  -1   3 15.1438 9.31634   4
  -8  -1   3 30.9955 8.71315   2
  -8   1   3 28.0370 6.03001   2
   8   1  -3 51.4840 11.8037  17
  -8  -1   3 31.1185 6.21717   7
   8   1  -3 22.0472 8.79001   6
  -8   1  -3 45.2726 10.6591   6
  -8  -1  -3 23.4136 8.87914   8
   8   1  -3 33.6611 9.85674  13
   8  -1  -3 36.6862 9.54894  14
   8   1  -3 32.3507 8.23527  14
   8   1   3 26.6202 9.82593  12
   8  -1  -3 40.6013 8.09199  12
  -8   1  -3 38.9238 11.7733   8
   9  -1   3 236.910 34.9433   4
  -9  -1   3 236.393 23.7703   2
  -9   1   3 267.009 18.1446   2
   9   1  -3 218.571 24.7863  17
   9  -1  -3 158.406 20.5469  14
  -9   1  -3 195.523 21.4117   6
  -9  -1   3 216.976 16.7973   7
   9   1  -3 218.167 25.4193   6
   9   1  -3 189.773 22.5529  13
   9   1  -3 214.571 22.0992  14
   9  -1  -3 193.918 18.7252  12
   9   1   3 192.032 26.6218  12
   9  -1  -3 188.989 21.4465   9
   9   1  -3 185.329 21.4144   9
  -9   1  -3 203.437 26.2587   8
  -9  -1  -3 219.046 25.4401   8
  10  -1   3 3763.57 145.280   4
 -10   1   3 4738.52 80.5265   2
 -10  -1   3 4406.83 107.773   2
  10   1  -3 4421.61 117.563  17
  10  -1  -3 4454.06 113.264  14
  10   1  -3 4153.93 115.215   6
 -10   1  -3 4502.10 105.912   6
 -10  -1   3 4375.08 77.1993   7
  10   1  -3 4767.92 108.604  14
  10   1  -3 4222.28 108.868  13
  10   1   3 4422.82 130.685  12
  10  -1   3 4500.58 125.672  12
  10  -1  -3 4205.09 92.4919  12
  10  -1  -3 4528.82 108.765   9
 -10  -1  -3 4609.03 118.022   8
  10   1  -3 4679.49 110.841   9
 -10   1  -3 4265.21 123.434   8
  11  -1   3 2869.14 132.684   4
 -11  -1   3 3228.92 94.5059   2
  11   1  -3 3159.85 100.694  17
  11  -1  -3 3202.41 100.176  14
 -11  -1   3 3251.03 68.0699   7
  11   1  -3 3241.10 94.9307  14
  11   1  -3 3252.76 97.6705  13
  11  -1  -3 3200.32 85.2569  12
  11  -1   3 3220.90 109.416  12
  11   1   3 3245.77 118.691  12
  11  -1  -3 3432.40 98.2365   9
 -11  -1  -3 3268.64 101.860   8
 -11   1  -3 3329.88 109.364   8
  11   1  -3 2976.92 91.7169   9
  12   1  -3 137.095 22.3052  17
  12  -1  -3 108.536 19.5921  14
  12  -1  -3 170.635 23.5239   9
 -12  -1  -3 127.725 20.7995   8
 -12   1  -3 99.2443 19.5565   8
  12  -1   3 168.852 26.2990  12
  12   1   3 99.2326 22.1361  12
  12  -1   3 82.2236 24.3872   4
  13  -1   3 1534.25 103.872   4
 -13  -1   3 1595.52 69.9689   2
  13   1  -3 1736.86 81.1876  17
  13   1  -3 1595.71 73.2068  14
  13   1  -3 1546.92 71.8354  13
  13  -1  -3 1753.00 79.8718  14
  13  -1  -3 1718.92 69.0355  12
  13  -1   3 1593.63 83.1176  12
  13   1   3 1601.37 91.1201  12
 -13   1  -3 1647.83 76.2454   8
  13  -1  -3 1446.78 70.1513   9
  13   1  -3 1545.74 71.7334   9
 -13  -1  -3 1624.02 75.0922   8
  14  -1   3 4441.22 176.303   4
  14   1  -3 5235.46 145.377  17
 -14  -1   3 4961.72 127.951   2
  14   1  -3 4657.90 131.111  14
  14   1  -3 5032.53 132.808  13
  14  -1  -3 5190.78 144.659  14
  14  -1   3 5101.29 153.687  12
  14  -1  -3 5102.47 124.646  12
  14   1   3 5161.69 170.335  12
  14  -1  -3 5735.62 144.604   9
 -14   1  -3 5316.40 136.096   8
  14   1  -3 5256.83 136.980   9
  15   1  -3 36.6791 13.1574  17
 -15   1  -3 15.6518 8.84469   8
  15  -1  -3 14.4921 9.45622  14
  15   1  -3 22.1300 10.0044   9
  15  -1  -3 47.1715 14.3610   9
  15  -1   3 38.4220 15.1952  12
  15  -1  -3 28.0955 10.6547  12
  15   1   3 29.6887 14.9127  12
  15  -1   3 39.8230 18.7380   4
  16  -1   3 1635.10 108.592   4
  16   1   3 1727.90 106.759   4
  16   1  -3 2089.55 98.4225  17
  16   1  -3 1981.41 92.8263  14
  16  -1  -3 2052.93 97.2153  14
  16  -1   3 1984.28 100.948  12
  16  -1  -3 2235.84 90.6929  12
  16   1  -3 2368.94 99.6648   9
 -16   1  -3 1828.00 79.6847   8
  16  -1  -3 2069.23 94.5399   9
  17   1   3 2098.24 115.526   4
  17  -1   3 1835.98 116.030   4
 -17  -1   3 1969.55 86.2257   3
  17   1  -3 2048.52 100.383  17
  17  -1   3 1992.57 101.470  14
  17  -1  -3 1812.88 94.1888  14
  17   1  -3 1949.69 94.7126  14
  17  -1  -3 2010.95 87.9642  12
  17  -1   3 1971.34 102.856  12
  17  -1  -3 1825.23 92.1714   9
  17   1  -3 2105.20 97.0813   9
  18  -1   3 2058.97 123.368   4
  18   1   3 2297.34 121.337   4
 -18  -1   3 2075.46 90.7264   3
  18   1  -3 2142.54 105.533  17
  18  -1   3 2337.67 113.480  14
  18   1  -3 2080.48 102.921  14
  18  -1  -3 2145.15 105.882  14
  18  -1   3 2082.99 110.262  12
  18  -1  -3 2069.02 100.956   9
  18   1  -3 2269.30 104.427   9
  19   1   3 410.039 51.8150   4
  19  -1   3 382.102 54.2013   4
 -19  -1   3 348.484 38.2153   3
  19   1  -3 318.457 42.0447  14
  19  -1  -3 292.869 40.8908  14
  19  -1   3 323.926 43.7276  14
  19   1  -3 317.701 42.8251  17
  19  -1   3 315.939 44.2990  12
  19   1  -3 291.287 38.5667   9
  19  -1  -3 333.380 42.1764   9
  20   1   3 3353.63 145.625   4
  20   1  -3 3500.33 143.159  17
  20  -1   3 3192.16 140.438  12
  20   1  -3 3222.84 132.761   9
  20  -1  -3 3309.29 135.383   9
  20  -1   3 3228.95 141.500  14
  20  -1  -3 3253.71 140.557  14
  20   1  -3 2974.46 130.938  14
  21   1  -3 900.376 75.0797  17
  21   1   3 904.094 71.5324  18
  21  -1   3 968.315 76.5166  18
  21  -1   3 989.443 80.8775  12
  21   1  -3 1020.80 76.8140   9
  21  -1  -3 887.005 72.6611   9
  21  -1   3 1003.77 81.5183  14
  21   1  -3 1031.12 79.3198  14
  21  -1  -3 858.617 74.2455  14
  22  -1   3 559.056 60.7983  18
  22   1  -3 664.867 66.5730  17
  22   1   3 669.986 63.4674  18
  22  -1   3 640.746 66.5919  12
  22  -1  -3 533.080 58.0514   9
  22   1  -3 646.134 62.7627   9
  22  -1  -3 551.748 61.0031  14
  22   1  -3 588.018 61.5629  14
  22  -1   3 565.562 63.4737  14
  23   1  -3 1217.58 91.4553  17
  23  -1   3 1226.36 91.9327  18
  23   1   3 1337.20 92.8084  18
  23  -1   3 1175.92 91.4286  12
  23   1  -3 1218.93 88.6328   9
  23  -1  -3 1241.11 90.1477   9
  23  -1  -3 1259.28 95.4884  14
  23   1  -3 1382.34 97.5266  14
  23  -1   3 1256.93 96.1834  14
  24  -1   3 184.357 38.0766  18
  24   1   3 260.716 42.0938  18
  24   1  -3 184.633 38.1335  17
  24  -1  -3 181.340 38.5249  14
  24   1  -3 140.958 33.2407  14
  24  -1   3 183.633 38.8956  14
  24  -1   3 218.042 40.8879  12
  24   1  -3 171.862 35.1593   9
  24  -1  -3 118.550 29.1003   9
  25  -1   3 184.888 38.3858  18
  25   1  -3 225.527 42.2181  17
  25   1   3 230.316 41.3868  18
  25   1  -3 211.646 40.9675  14
  25  -1  -3 230.569 43.6871  14
  25  -1   3 196.121 40.1224  12
  25   1  -3 202.916 38.7834   9
  25  -1  -3 211.480 39.9979   9
  26   1   3 383.913 54.0407  18
  26  -1   3 296.121 49.2163  18
  26   1   3 338.021 54.3491  14
  26   1  -3 252.577 46.2622  14
  26  -1  -3 246.051 47.3186  14
  26  -1   3 435.849 60.8034  12
  26  -1  -3 240.305 43.2556   9
  26   1  -3 235.382 42.3694   9
  27   1   3 2161.28 127.219  18
  27  -1   3 1885.50 123.726  18
  27   1   3 1816.81 121.893  14
  27   1  -3 2041.87 131.274  14
  27  -1  -3 1833.35 126.906  14
  27  -1   3 1852.99 121.864  12
  27   1  -3 1812.15 117.328   9
  27  -1  -3 1945.27 122.664   9
  28  -1   3 700.111 76.2701  18
  28   1   3 874.293 82.1768  18
  28   1   3 847.967 85.9885  14
  28   1  -3 761.102 81.9649  14
  28  -1  -3 872.611 89.7736  14
  28  -1   3 844.768 83.6670  12
  28   1  -3 803.172 79.7767   9
  28  -1  -3 727.303 76.3677   9
  29  -1  -3 302.211 53.9723  14
  29  -1   3 228.431 46.7308  18
  29   1   3 206.505 41.6378  18
  29  -1   3 263.440 49.3153   9
  29   1   3 312.534 54.5512   9
  29   1  -3 231.742 43.9777   9
  29  -1  -3 267.307 47.7387   9
  29   1  -3 253.789 49.4578  14
  29   1   3 243.828 47.5166  14
  30  -1   3 18.7544 16.1886  18
  30   1   3 60.9487 26.5131   9
  30  -1   3 69.8637 27.6298   9
  30   1  -3 4.66408 12.1734   9
  30  -1  -3-4.74044 13.8332   9
  30  -1  -3-10.7447 15.6772  14
  30   1   3 38.9837 21.0915  14
  30   1  -3 10.2191 14.9102  14
  31  -1  -3 649.828 81.6261  14
  31   1  -3 591.232 77.3291  14
  31   1   3 548.349 70.9161  14
  31  -1  -3 748.541 82.6544   9
  31   1  -3 612.668 73.9089   9
  31   1   3 601.233 75.6236   9
  31  -1   3 581.082 74.0732   9
  31  -1   3 568.680 71.5269  18
  32   1   3 7244.92 257.464  14
  32   1   3 7696.29 270.263   9
  32  -1   3 7654.46 266.164   9
   0  -1  -4 24.4502 9.97745  10
   0   1  -4 0.95922 3.06628  16
   0   1  -4 3.08313 4.24120  15
   0  -1  -4 19.3593 6.64849  15
   0   1  -4 3.14476 5.42906   6
   0  -1  -4 12.1843 5.78212   8
   0  -1  -4 7.98897 5.37010  13
   0   1  -4 6.65957 3.15689   5
   0  -1  -4 16.7390 3.23419   5
   0  -1   4 28.8640 5.54459   5
   0   1  -4 21.4652 4.44685   1
   0   1   4 18.0120 3.90897   1
   1   1   4 65.3001 7.14732   1
   1  -1   4 72.0276 9.69179  17
   1   1  -4 43.4869 8.79056  16
  -1   1  -4 51.0949 9.97974  16
   1   1  -4 46.8948 9.74403  15
   1   1  -4 66.5097 6.95076  14
  -1   1  -4 57.4836 11.2346  15
   1  -1   4 53.9259 5.36749  14
   1  -1  -4 48.0155 9.94196  15
  -1  -1  -4 57.9608 11.2059  15
  -1  -1  -4 54.8028 6.17917   5
  -1   1  -4 91.0593 16.3909   6
  -1  -1  -4 70.0474 12.7493   8
   1   1  -4 47.8222 12.3072   6
   1   1  -4 52.8843 7.55209   5
  -1  -1   4 99.5243 8.35962  14
  -1  -1  -4 50.1717 10.1162  13
   1  -1  -4 90.9104 14.5363  13
   1  -1  -4 83.5642 12.1530   8
  -1  -1  -4 37.1999 10.9676  10
   1  -1  -4 76.2216 15.2616  10
  -1   1  -4 61.2428 8.74572   5
  -1  -1   4 55.5054 7.08323   5
   1  -1  -4 54.6349 5.07291   5
  -2  -1   4 3427.00 52.5830   5
   2  -1   4 3344.54 87.4149   4
  -2   1  -4 3089.44 64.3429   5
   2   1  -4 3305.24 73.1612  16
   2  -1  -4 3430.40 47.1812  16
   2   1  -4 3416.02 54.0462  14
  -2   1  -4 3377.55 80.9890  16
   2   1  -4 3473.14 78.4420  15
   2  -1  -4 3111.58 75.6228  15
   2   1  -4 3563.07 59.5739   5
  -2  -1  -4 3172.18 51.7761   5
  -2   1  -4 3435.68 98.6244   6
   2   1  -4 3318.11 97.6406   6
  -2   1   4 3383.38 38.2866   5
   2  -1  -4 3499.41 91.1890  13
  -2  -1   4 3525.17 53.2443  14
  -2  -1  -4 3448.49 76.5640  13
   2   1   4 3217.89 57.1224  12
   2  -1  -4 3212.49 97.3102  10
  -2  -1  -4 3431.68 99.0897  10
  -2  -1  -4 3342.82 90.3575   8
   2  -1  -4 3429.64 70.6751   8
  -2   1   4 3455.25 71.4743   8
  -3   1  -4 20.4165 6.18115   5
   3  -1   4 8.92848 6.14107   4
  -3   1   4 15.4609 3.22877   5
  -3  -1   4 8.74827 3.58792   5
  -3  -1   4 7.05364 3.47922   1
  -3  -1  -4 20.1956 5.13658   1
   3  -1  -4 24.4699 3.86663  16
  -3   1  -4 9.74743 5.94952  16
   3   1  -4 58.8666 7.94764  14
   3   1  -4 13.6290 5.92871  16
   3  -1  -4 8.12918 4.42031   8
  -3   1  -4 38.1800 11.5591   6
   3   1  -4 38.8567 11.6663   6
   3  -1  -4 21.2440 3.52625   7
  -3  -1  -4 4.53236 4.82944   8
   3  -1  -4 5.33379 4.40234  14
  -3  -1  -4 15.0119 5.76201  13
  -3  -1   4 26.5214 5.47133  14
   3  -1  -4 54.0245 12.9237  13
  -3  -1   4 5.74238 3.53267  11
   3   1   4 10.7602 4.94998  12
   3  -1  -4 9.41857 6.79435  10
  -3   1   4 11.3234 5.11899   8
  -3  -1  -4 15.5933 8.39034  10
  -4   1   4 1494.77 33.7813   5
   4  -1   4 1303.90 63.3240   4
  -4  -1  -4 1340.39 39.9068   1
  -4  -1   4 1314.02 37.5169   1
   4  -1  -4 1338.42 25.0245  16
   4   1  -4 1315.08 46.1946  16
   4   1  -4 1395.48 40.9199  14
   4  -1  -4 1358.70 51.7301  14
   4   1  -4 1385.83 66.2179   6
  -4  -1   4 1361.16 36.5019   5
   4   1  -4 1407.13 35.7955   7
  -4   1  -4 1348.65 62.1774   6
   4   1  -4 1379.18 58.8554  13
  -4  -1  -4 1400.67 44.4712  13
   4  -1  -4 1297.79 60.0670  13
   4   1   4 1346.37 51.2465  12
   4  -1  -4 1307.71 59.6804  10
  -4  -1  -4 1469.90 62.7261  10
  -4  -1   4 1343.65 37.8753  11
  -4  -1  -4 1345.63 62.0823   8
  -4   1  -4 1379.87 60.4271   8
  -4   1   4 1345.91 38.1227   8
   4  -1  -4 1440.51 36.5030   8
   5  -1   4 908.632 57.4715   4
   5   1  -4 885.792 38.5837  16
   5   1  -4 1015.34 48.0858  17
   5  -1  -4 949.661 44.4659  14
   5   1  -4 1013.40 29.6627   7
   5   1  -4 1013.39 58.4078   6
  -5   1  -4 990.768 54.1446   6
  -5  -1  -4 937.913 34.8530  13
   5   1  -4 967.076 36.9710  14
   5   1  -4 927.219 49.3788  13
   5  -1  -4 972.169 53.5596  13
  -5  -1   4 1004.02 32.0965  11
   5  -1  -4 920.203 50.6197  10
   5   1   4 975.883 49.3019  12
  -5  -1  -4 1022.45 55.7133   8
  -5   1  -4 981.104 53.7065   8
  -5  -1  -4 992.333 51.3452  10
   6  -1   4 9037.39 197.563   4
   6   1  -4 9914.56 156.545  17
   6   1  -4 9435.31 126.990  16
   6  -1  -4 9381.34 145.645  14
  -6   1  -4 9168.25 167.263   6
   6   1  -4 9489.17 184.542   6
   6   1  -4 9784.62 92.5825   7
   6   1  -4 9857.13 165.795  13
   6  -1  -4 10602.2 180.614  13
   6   1  -4 9529.00 124.613  14
  -6  -1  -4 9088.95 103.468  13
   6   1   4 9248.80 163.399  12
  -6  -1  -4 9205.95 171.646   8
   6  -1  -4 9578.75 155.418  10
  -6   1  -4 8888.28 169.136   8
   7  -1   4 705.128 60.0842   4
   7   1  -4 772.527 45.1947  17
   7  -1  -4 699.490 41.0645  14
   7   1  -4 837.077 57.0865   6
  -7   1  -4 748.171 48.7737   6
   7   1  -4 734.492 46.2231  13
   7  -1  -4 696.663 48.0293  13
   7   1  -4 691.852 35.4632  14
   7   1   4 734.167 50.0003  12
  -7  -1  -4 789.033 51.7609   8
  -7   1  -4 761.228 51.5955   8
   8  -1   4 5625.67 185.674   4
   8   1  -4 5953.12 130.369  17
   8  -1  -4 5868.48 125.200  14
  -8   1  -4 5866.49 140.346   6
   8   1  -4 5670.77 156.479   6
   8   1  -4 5792.91 109.142  14
   8   1  -4 5406.98 129.005  13
   8   1   4 6081.93 152.465  12
  -8  -1  -4 6061.91 146.243   8
  -8   1  -4 5752.68 145.428   8
   9  -1   4 443.047 55.0541   4
   9   1  -4 513.196 40.1729  17
   9  -1  -4 496.030 37.4860  14
   9   1  -4 456.496 46.4110   6
   9   1  -4 517.733 34.3688  14
   9   1  -4 527.058 40.9070  13
   9   1   4 463.668 44.4580  12
  -9  -1  -4 531.343 44.7005   8
  -9   1  -4 469.645 43.1722   8
  10  -1   4 714.292 73.3826   4
  10   1  -4 897.639 54.4697  17
  10  -1  -4 866.001 51.5098  14
 -10  -1   4 1031.07 53.6230   2
  10   1  -4 913.041 54.7857  13
  10   1  -4 808.116 45.9320  14
  10   1   4 951.360 66.9856  12
 -10  -1  -4 938.378 60.1581   8
 -10   1  -4 899.672 60.8337   8
  11  -1   4 3462.49 168.273   4
  11   1  -4 4000.27 119.047  17
  11  -1  -4 4017.29 115.562  14
 -11  -1   4 4005.82 108.662   2
  11   1  -4 4100.61 117.808  13
  11   1  -4 3812.26 104.361  14
  11  -1   4 3939.21 124.643  12
  11   1   4 4004.21 143.700  12
 -11   1  -4 4067.89 129.314   8
 -11  -1  -4 3848.99 124.279   8
 -12  -1   4 22153.7 264.374   2
  12   1  -4 22546.7 293.034  17
  12   1  -4 22658.4 263.649  14
  12   1  -4 21998.1 282.451  13
  12   1   4 22257.2 345.197  12
  12  -1   4 23162.8 309.375  12
 -12   1  -4 22426.3 302.764   8
 -12  -1  -4 22654.2 304.372   8
  13   1  -4 25.3683 11.2611  17
 -13  -1  -4 44.8535 14.7749   8
 -13   1  -4 52.0391 16.1726   8
  13  -1  -4 28.4544 11.0629  14
  13   1  -4 36.3548 11.9754  14
  13   1  -4 43.1630 13.5071  13
  13  -1   4 60.3909 21.7823  12
  13   1   4 97.0105 28.2941  12
  13  -1   4 30.4564 18.8319   4
 -13  -1   4 66.7994 15.3150   2
  14  -1   4 691.990 73.1770   4
  14   1  -4 829.395 60.5151  17
  14  -1  -4 835.326 58.8216  14
 -14  -1   4 770.267 51.8981   2
  14   1  -4 732.882 52.1942  14
  14   1  -4 732.773 54.1685  13
  14   1   4 737.114 65.6496  12
  14  -1   4 765.523 60.8039  12
 -14  -1  -4 727.134 55.4812   8
  14   1  -4 809.285 56.1074   9
  14  -1  -4 707.218 53.1293   9
 -14   1  -4 786.320 56.3358   8
  15  -1   4 5931.39 213.508   4
  15   1   4 6438.93 206.743   4
  15   1  -4 6343.41 170.556  17
  15  -1  -4 6651.21 172.667  14
 -15  -1   4 6344.44 150.813   2
  15   1  -4 6446.73 163.333  13
  15   1  -4 6699.93 163.705  14
  15   1   4 6307.71 193.654  12
  15  -1   4 6628.29 180.170  12
  15  -1  -4 6392.49 165.440   9
 -15  -1  -4 6241.53 165.282   8
 -15   1  -4 6724.89 165.132   8
  15   1  -4 6545.27 165.084   9
  16  -1   4 9729.84 275.671   4
  16   1   4 10496.1 265.829   4
  16   1  -4 9744.19 218.843  17
  16  -1  -4 9222.21 209.924  14
 -16  -1   4 10054.9 194.869   2
  16   1  -4 9915.29 206.638  14
  16   1  -4 10004.4 208.812  13
  16   1   4 9651.56 244.736  12
  16  -1   4 10749.0 236.282  12
  16  -1  -4 9954.41 212.792   9
  16   1  -4 10300.2 213.369   9
 -16   1  -4 10704.1 208.079   8
  17   1   4 1033.41 84.4151   4
  17  -1   4 971.998 89.8007   4
  17  -1  -4 966.594 69.5200  14
  17   1  -4 743.579 62.9216  17
  17   1  -4 821.761 62.8042  14
  17   1   4 988.813 80.2457  12
  17  -1   4 922.054 71.1195  12
  17  -1  -4 925.263 67.1203   9
 -17   1  -4 940.536 62.5821   8
  17   1  -4 717.204 58.5624   9
  18  -1   4 3858.98 175.957   4
  18   1   4 3487.30 153.845   4
  18  -1  -4 3302.29 134.220  14
  18   1  -4 3429.20 138.708  17
  18   1  -4 3625.89 135.284  14
  18  -1   4 3670.36 145.973  12
  18   1  -4 3837.27 139.085   9
  18  -1  -4 3275.62 130.931   9
  19   1   4 2377.17 126.551   4
  19  -1   4 2242.46 136.354   4
  19  -1  -4 2161.82 111.566  14
  19   1  -4 2200.90 114.509  17
  19  -1   4 2162.45 112.321  14
  19   1  -4 2196.54 109.598  14
  19  -1   4 2298.38 117.585  12
  19   1  -4 2367.58 113.369   9
  19  -1  -4 2431.01 116.300   9
  20   1   4 6416.20 206.952   4
  20  -1   4 6272.66 228.150   4
  20  -1  -4 5957.28 190.132  14
  20   1  -4 5967.83 194.027  17
  20   1  -4 6140.89 187.620  14
  20  -1   4 6514.27 201.922  12
  20   1  -4 6344.38 189.018   9
  20  -1  -4 6097.15 187.406   9
  21   1   4 2729.42 134.860   4
  21   1  -4 2858.68 137.220  17
  21   1  -4 2942.74 132.974  14
  21  -1  -4 2682.05 132.343  14
  21  -1   4 2856.05 138.113  12
  21   1  -4 3023.19 133.929   9
  21  -1  -4 2584.94 126.042   9
  22   1  -4 630.500 66.5603  17
  22   1  -4 545.056 60.1417  14
  22  -1  -4 542.868 61.3072  14
  22  -1   4 606.004 65.2902  12
  22  -1  -4 614.756 63.6898   9
  22   1  -4 440.269 53.6373   9
  23  -1   4 42.4065 18.1397  18
  23   1   4 39.6320 18.2103  18
  23  -1   4 48.0449 19.5500  12
  23   1  -4 3.71914 9.70711   9
  23  -1  -4 15.3313 13.2338   9
  23  -1  -4 20.1083 13.8858  14
  23   1  -4 3.81594 9.95976  14
  24  -1   4 4.04833 9.15070  18
  24   1   4 7.58206 9.89475  18
  24  -1  -4 12.6840 12.3378  14
  24   1  -4 24.1302 14.8447  14
  24  -1   4 16.5590 14.2936  12
  24   1  -4-3.90046 10.1804   9
  24  -1  -4-3.99971 11.6716   9
  25   1   4 758.949 74.2962  18
  25   1  -4 835.325 79.9741  14
  25  -1  -4 824.095 82.3815  14
  25  -1   4 894.813 83.2492  12
  25  -1  -4 905.975 82.2511   9
  25   1  -4 875.845 80.6000   9
  26   1   4 87.6905 27.2471  18
  26  -1   4 129.324 32.9211  18
  26  -1  -4 69.5176 26.3632  14
  26   1  -4 83.6448 26.9472  14
  26  -1   4 101.562 29.9437  12
  26   1  -4 92.3067 27.3778   9
  26  -1  -4 85.9082 27.4617   9
  27   1  -4 1370.22 107.124  14
  27  -1  -4 1303.41 106.727  14
  27   1   4 1239.07 99.2256  18
  27  -1   4 1374.84 106.878  18
  27  -1   4 1359.34 104.435  12
  28  -1  -4 150.443 38.7171  14
  28   1  -4 128.578 35.1558  14
  28   1   4 109.828 31.6010  14
  28  -1   4 165.887 38.5052  12
  28   1   4 137.228 34.1769  18
  28  -1   4 113.822 33.3297  18
  29  -1   4 1710.33 121.445  18
  29   1   4 1691.55 116.832  18
  29  -1  -4 1664.72 125.343  14
  29   1  -4 1511.51 117.456  14
  29   1   4 1496.03 113.323  14
  30  -1  -4 5.34525 9.86509  14
  30   1  -4 25.5732 18.8789  14
  30   1   4 4.76504 13.9049  14
  30  -1   4 9.79227 16.9052  18
  31  -1  -4 262.630 52.9544  14
  31   1  -4 199.310 45.4035  14
  31   1   4 279.507 50.7036  14
  31  -1   4 180.610 41.7727  18
  31  -1   4 250.347 49.4477   9
  31   1   4 349.138 58.8939   9
   0   1  -5 2706.20 53.0483   5
   0  -1  -5 2875.92 32.9382   5
   0   1  -5 2889.62 44.9164   1
   0   1   5 2861.66 43.3363   1
   0   1  -5 2755.82 75.6750  16
   0   1  -5 2909.85 81.8586  15
   0  -1  -5 2805.19 80.1980  15
   0   1  -5 2894.41 110.351   6
   0  -1  -5 2878.00 88.3087  13
   0  -1  -5 2801.71 111.515  10
   0  -1  -5 2882.76 95.7536   8
  -1   1  -5 7183.79 92.3908   5
  -1   1  -5 7388.54 73.0775   1
   1   1  -5 7495.68 122.608  16
   1  -1  -5 7581.13 92.1554  16
   1  -1  -5 7423.90 129.504  15
  -1  -1  -5 7457.89 133.347  15
  -1   1  -5 7821.85 137.054  15
   1   1  -5 7781.35 132.450  15
  -1   1  -5 7341.32 127.519  16
  -1  -1  -5 7625.04 65.3100   5
   1   1  -5 7476.84 86.3522   5
   1   1  -5 7594.54 180.492   6
  -1   1  -5 7688.65 177.783   6
   1  -1  -5 7694.11 147.569  13
  -1  -1  -5 7448.98 138.412  13
   1   1   5 6986.85 74.5194  12
  -1  -1  -5 8098.34 188.198  10
   1  -1  -5 7461.18 182.945  10
  -1  -1  -5 7713.01 163.094   8
   1  -1  -5 7537.61 144.100   8
   2  -1   5 155.070 21.0457   4
  -2   1  -5 167.522 15.1685   5
   2   1  -5 144.518 16.9659  16
   2   1  -5 130.649 17.2028  15
   2  -1  -5 167.287 12.7348  16
   2   1  -5 166.480 13.4351  14
   2  -1  -5 188.729 20.8519  15
  -2   1  -5 151.976 19.1270  16
  -2  -1  -5 150.946 11.1644   5
   2   1  -5 153.314 12.6061   5
   2   1  -5 228.092 32.1927   6
  -2   1  -5 163.371 26.7593   6
   2  -1  -5 156.171 21.9438  13
  -2  -1  -5 159.669 20.0833  13
   2   1   5 125.594 12.7976  12
  -2  -1  -5 165.948 27.2361  10
   2  -1  -5 182.419 28.7740  10
   2  -1  -5 167.027 19.8392   8
  -3   1  -5 69.0692 10.9438   5
   3  -1   5 128.684 20.3337   4
   3  -1  -5 68.5519 7.64202  16
   3   1  -5 67.2787 11.6777  16
   3   1  -5 78.6840 9.98969  14
  -3   1  -5 97.7980 16.1456  16
  -3   1  -5 100.107 21.3246   6
   3   1  -5 76.9039 19.7915   6
  -3  -1  -5 76.0869 18.0028   8
   3  -1  -5 67.2234 11.5670   8
  -3  -1  -5 77.7206 13.9398  13
   3  -1  -5 144.474 22.1325  13
   3   1   5 86.6474 13.3031  12
   3   1  -5 62.6471 14.3630  13
  -3   1  -5 72.2822 15.0663   8
   3  -1  -5 117.006 22.4715  10
  -3  -1  -5 108.461 22.0179  10
   4  -1   5 4624.98 128.873   4
   4   1  -5 3808.94 85.6600  16
   4  -1  -5 3607.06 52.0654  16
   4   1  -5 3747.42 72.4835  14
   4  -1  -5 3701.66 92.1236  14
   4  -1  -5 3869.83 39.9958   7
   4   1  -5 3852.85 135.011   6
   4   1  -5 3642.62 106.367  13
   4  -1  -5 4360.21 122.195  13
   4  -1  -5 3576.59 122.031  10
  -4  -1  -5 4624.20 134.845  10
  -4  -1   5 3749.80 66.9582  11
   4  -1  -5 3730.68 75.5858   8
  -4  -1  -5 4869.56 141.665   8
   5  -1   5 16995.9 266.676   4
   5  -1  -5 17440.1 110.624  16
   5   1  -5 17538.4 183.317  16
   5   1  -5 17653.1 164.778  14
   5  -1  -5 17434.6 204.699  14
  -5   1  -5 17978.4 281.257   6
   5   1  -5 16172.7 289.338   6
   5   1  -5 17585.2 236.683  13
   5  -1  -5 17374.6 250.736  13
  -5  -1  -5 17327.8 184.911  13
   5  -1  -5 16843.6 254.486  10
  -5  -1  -5 17966.3 253.293  10
   5   1   5 18805.0 240.170  12
  -5  -1   5 17414.0 140.333  11
  -5  -1  -5 18525.1 286.192   8
   5  -1  -5 18051.7 147.905   8
  -5   1  -5 18002.1 254.215   8
   6  -1   5 3614.72 134.613   4
   6   1  -5 3662.47 84.2976  16
   6   1  -5 3783.56 81.5328  14
   6  -1  -5 3796.79 98.7449  14
  -6   1  -5 3958.91 135.127   6
   6   1  -5 3755.83 142.770   6
  -6  -1  -5 3760.10 82.6338  13
   6  -1  -5 4033.81 122.977  13
   6   1  -5 3912.57 114.135  13
  -6  -1  -5 3634.75 110.525  10
   6  -1  -5 3609.73 116.231  10
   6   1   5 4268.79 125.379  12
  -6  -1  -5 3969.09 132.971   8
  -6   1  -5 3749.70 121.088   8
   7  -1   5 455.456 51.3251   4
   7   1  -5 442.293 29.9070  14
   7  -1  -5 419.320 33.8445  14
   7   1  -5 440.231 29.3403  16
   7   1  -5 479.922 40.5810  13
   7  -1  -5 400.421 40.0379  13
   7  -1  -5 401.121 37.3620  10
  -7  -1  -5 414.294 36.3280  10
   7   1   5 482.241 45.7886  12
  -7   1  -5 464.159 43.7942   8
  -7  -1  -5 473.410 45.6197   8
  -8  -1  -5 2370.80 100.516   8
  -8  -1  -5 2491.52 86.5401  10
  -8   1  -5 2400.81 101.453   8
   8  -1  -5 2495.85 85.3425  14
   8  -1  -5 2527.18 102.822  13
   8   1  -5 2565.64 95.5893  13
   8   1  -5 2520.97 74.1489  14
   8   1   5 2881.10 117.586  12
   8  -1  -5 2458.84 90.0837  10
   8  -1   5 2389.95 129.796   4
   9  -1  -5 199.873 25.2986  14
   9  -1   5 181.194 39.2936   4
   9   1  -5 237.603 30.4330  13
   9  -1  -5 215.084 32.5841  13
   9   1  -5 157.226 19.8680  14
   9   1   5 255.619 35.3414  12
  -9  -1  -5 132.359 24.5699   8
  -9   1  -5 175.208 28.5062   8
  10   1  -5 9450.29 188.797  17
  10  -1  -5 9202.16 175.794  14
  10   1  -5 9244.16 187.751  13
  10   1  -5 9182.69 157.610  14
  10   1   5 9733.19 220.552  12
 -10   1  -5 9479.56 211.015   8
 -10  -1  -5 8821.08 196.607   8
  11  -1   5 7449.78 253.734   4
  11   1  -5 6776.91 164.871  17
  11  -1  -5 7280.25 160.695  14
 -11  -1   5 6896.02 149.688   2
  11   1  -5 7076.48 166.358  13
  11   1   5 6862.53 189.713  12
  11  -1   5 7335.63 172.263  12
 -11  -1  -5 6845.50 175.222   8
 -11   1  -5 7148.97 180.103   8
  12  -1   5 986.607 90.3177   4
  12   1  -5 1115.96 68.8200  17
  12  -1  -5 1040.48 63.0650  14
 -12  -1   5 1093.53 61.2291   2
  12   1  -5 1013.97 57.4698  14
  12   1  -5 1010.81 64.7813  13
  12  -1   5 1173.82 71.0654  12
  12   1   5 1106.69 76.9373  12
 -12   1  -5 1172.72 73.3619   8
 -12  -1  -5 987.819 67.8301   8
  13  -1   5 409.646 58.2372   4
  13   1   5 384.877 51.4677   4
  13   1  -5 408.187 43.1395  17
  13  -1  -5 410.991 40.9842  14
 -13  -1   5 428.797 39.2043   2
  13   1  -5 387.622 37.2864  14
  13   1  -5 386.564 41.1492  13
  13  -1   5 389.333 42.5620  12
  13   1   5 388.934 46.8687  12
 -13   1  -5 433.613 44.5208   8
 -13  -1  -5 400.019 43.3183   8
  14  -1   5 722.015 77.0914   4
  14   1   5 719.617 71.0682   4
  14   1  -5 736.199 59.2987  17
  14  -1  -5 777.856 57.9955  14
 -14  -1   5 633.053 49.5169   2
  14   1  -5 721.439 57.3515  13
  14   1  -5 711.605 52.3133  14
  14   1   5 698.118 63.8862  12
  14  -1   5 678.323 57.4450  12
 -14   1  -5 769.685 59.3825   8
 -14  -1  -5 718.384 59.5283   8
  15  -1   5 1048.57 92.4110   4
  15   1   5 1127.40 89.3825   4
  15   1  -5 1195.28 77.9935  17
  15  -1  -5 1213.88 74.8713  14
 -15  -1   5 1342.31 72.8521   2
  15   1  -5 1340.15 79.5786  13
  15   1  -5 1254.96 72.0586  14
  15  -1   5 1144.98 76.8495  12
  15   1   5 1032.27 79.1800  12
 -15   1  -5 1136.76 71.7127   8
 -15  -1  -5 1097.00 73.6097   8
  16  -1   5 1561.91 114.023   4
  16   1   5 1624.32 106.442   4
  16   1  -5 1488.18 89.2102  17
  16  -1  -5 1447.95 84.0415  14
 -16  -1   5 1450.75 76.5863   2
  16   1  -5 1386.79 78.6400  14
  16   1  -5 1400.66 82.7522  13
  16   1   5 1436.83 95.0210  12
  16  -1   5 1489.65 89.1384  12
 -16  -1  -5 1418.36 84.1130   8
 -16   1  -5 1494.47 83.1631   8
  17  -1   5 436.858 61.6577   4
  17   1   5 420.555 55.0054   4
  17   1  -5 441.176 50.0485  17
  17  -1  -5 532.649 52.5171  14
 -17  -1   5 448.853 43.2312   2
  17   1  -5 423.458 46.6368  13
  17   1  -5 479.545 48.3007  14
  17   1   5 482.332 56.8800  12
  17  -1   5 523.002 54.8774  12
 -17   1  -5 630.214 54.4548   8
 -17  -1  -5 470.698 49.2310   8
 -18   1  -5 3493.06 127.957   8
  18  -1  -5 3465.05 139.934  14
  18   1   5 3567.08 157.573   4
  18  -1   5 3855.50 183.054   4
  18   1  -5 3169.23 126.954  14
  18   1   5 3293.26 150.631  12
  18  -1   5 3513.09 143.584  12
 -18  -1   5 3435.95 120.973   2
  19   1  -5 740.687 64.4890  14
  19   1   5 320.733 48.1551   4
  19  -1   5 318.192 53.8299   4
  19  -1   5 297.629 43.3200  12
  19  -1  -5 659.931 63.7248  14
  20   1  -5 271.473 40.6730  14
  20  -1   5 272.177 50.4397   4
  20   1   5 348.642 50.3492   4
  20  -1   5 212.396 37.8763  12
  20  -1  -5 327.440 45.9115  14
  21   1  -5 1824.11 106.830  14
  21  -1   5 2004.60 133.841   4
  21   1   5 1895.35 115.423   4
  21  -1   5 1807.58 109.426  12
  21  -1  -5 1935.50 112.097  14
  22  -1  -5 30.9370 17.4822  14
  22   1  -5 57.7219 20.5218  14
  22  -1   5 19.3832 15.1773  12
  22   1   5 54.9343 21.7255   4
  23  -1   5 2470.92 133.563  12
  23  -1  -5 2274.42 129.410  14
  23   1  -5 2293.08 125.682  14
  24  -1  -5 657.074 71.5242  14
  24  -1   5 535.347 63.1587  12
  24  -1   5 606.104 66.7522  18
  24   1  -5 651.108 69.1879  14
  25  -1   5 162.297 36.1218  12
  25  -1   5 103.012 30.1642  18
  25   1   5 101.219 28.4536  18
  25  -1  -5 124.915 33.9479  14
  25   1  -5 135.160 33.0725  14
  26  -1  -5 1712.84 119.493  14
  26  -1   5 1858.40 120.948  12
  26  -1   5 1616.17 113.591  18
  26   1   5 1409.78 104.057  18
  26   1  -5 1629.61 113.392  14
  27  -1  -5 5746.55 223.462  14
  27   1  -5 5584.17 215.193  14
  27  -1   5 5794.00 219.551  18
  27  -1   5 5562.19 210.501  12
  28  -1  -5 160.509 39.8169  14
  28   1  -5 243.490 47.4507  14
  28   1   5 156.704 38.3145  14
  28   1   5 180.869 40.8829  18
  28  -1   5 202.229 44.4321  18
  28  -1   5 188.110 41.0483  12
  29  -1  -5 98.6658 32.5008  14
  29   1  -5 93.5386 32.1237  14
  29   1   5 132.117 34.1534  14
  29   1   5 96.9535 31.3072  18
  29  -1   5 59.1230 26.5105  18
  29  -1   5 148.453 37.3205  12
  30  -1  -5 85.3777 31.9118  14
  30   1  -5 55.4410 24.6105  14
  30  -1   5 114.607 33.7896  18
  31  -1  -5 109.362 34.9590  14
  31   1  -5 128.478 37.3412  14
  31  -1   5 114.802 35.0782  18
   0   1  -6 4.85344 4.22256  15
   0  -1  -6 8.06771 5.95584  15
   0   1  -6 19.3640 7.65808  16
   0  -1  -6 13.1219 5.18946  16
   0  -1  -6 15.1408 9.87953   8
   0  -1  -6 19.7252 9.63168  13
   0  -1  -6 3.87883 7.15868  10
   0   1  -6 11.3736 3.90600   5
  -1   1  -6 3076.86 60.5855   5
   1  -1   6 2933.43 93.2974   4
   1   1  -6 2983.45 83.5569  16
  -1   1  -6 2946.96 93.4052  15
   1  -1  -6 3105.60 92.9767  15
   1  -1  -6 2973.19 65.7931  16
   1   1  -6 2999.91 91.3623  15
  -1   1  -6 3150.65 90.1848  16
  -1  -1  -6 3263.32 97.6530  15
   1   1  -6 2942.97 54.3349   5
   1  -1  -6 3175.27 106.840  13
  -1  -1  -6 3131.91 103.757  13
  -1  -1  -6 3581.48 158.560  10
   1  -1  -6 3042.06 141.378  10
   1  -1  -6 2792.02 103.210   8
  -1   1  -6 2908.19 97.5149   8
  -1  -1  -6 3374.28 130.706   8
  -2   1  -6 4604.29 80.4463   5
   2  -1   6 4572.75 122.024   4
  -2   1  -6 4468.08 118.467  15
  -2   1  -6 4605.11 112.421  16
   2  -1  -6 4677.76 76.8068  16
   2   1  -6 4878.32 116.280  15
  -2  -1  -6 4416.48 116.607  15
   2  -1  -6 4571.62 112.526  15
   2   1  -6 4774.87 104.189  16
  -2  -1  -6 4541.31 121.203  13
   2  -1  -6 4791.87 135.412  13
   2  -1  -6 4802.60 172.667  10
  -2  -1  -6 5057.94 176.469  10
  -2  -1  -6 5410.58 175.345   8
   2  -1  -6 4265.90 118.911   8
  -2   1  -6 4628.47 126.997   8
  -3   1  -6 7024.29 106.860   5
  -3   1   6 7378.76 138.700   4
   3  -1   6 6860.81 157.299   4
   3   1  -6 7529.10 105.144  14
  -3   1  -6 7415.55 146.800  16
   3  -1  -6 7080.11 88.6619  16
   3   1  -6 7341.28 128.746  16
   3   1  -6 7172.76 162.074  13
  -3  -1  -6 7665.81 152.143  13
   3  -1  -6 7616.98 173.343  13
  -3  -1  -6 7730.56 204.576  10
   3  -1  -6 6798.12 199.000  10
   3  -1  -6 6961.18 136.963   8
  -3   1  -6 7300.70 164.055   8
  -3  -1  -6 8446.20 223.491   8
  -4   1  -6 3603.42 82.7086   5
   4  -1   6 3513.12 120.183   4
   4   1  -6 3664.20 90.2101  16
  -4   1  -6 3718.51 109.591  16
   4   1  -6 3854.86 78.8036  14
   4   1  -6 3824.56 119.334  13
  -4  -1  -6 3686.39 103.376  13
   4  -1  -6 3830.05 125.707  13
   4  -1  -6 3428.46 137.692  10
  -4  -1  -6 3858.83 137.113  10
   4  -1  -6 3597.02 89.8625   8
  -4   1  -6 3650.00 120.750   8
  -4  -1  -6 3841.94 145.796   8
  -5   1  -6 53.7874 15.9531   8
   5  -1  -6 57.6867 18.0521  10
  -5  -1  -6 47.8606 15.0644  10
  -5   1  -6 44.7172 13.1840  16
   5   1  -6 35.0641 9.38814  16
   5  -1  -6 50.9674 10.7250   8
  -5  -1  -6 29.2607 13.2280   8
   5  -1  -6 51.4627 15.6674  13
  -5  -1  -6 28.6687 9.64666  13
   5  -1  -6 34.4956 10.2312  14
   5   1  -6 52.5947 10.4768  14
   5   1  -6 19.5143 9.38477  13
   5   1   6 40.1638 13.1037  12
   5  -1   6 29.3844 12.5694   4
   6  -1   6 6093.92 182.480   4
   6   1  -6 6432.63 113.775  14
   6  -1  -6 6135.28 133.020  14
   6   1  -6 5934.99 114.644  16
   6  -1  -6 6569.73 170.629  13
   6   1  -6 6158.16 155.545  13
  -6  -1  -6 6294.33 161.513  10
   6  -1  -6 5775.51 166.351  10
  -6  -1  -6 6352.26 177.013   8
  -6   1  -6 6010.35 166.134   8
   7  -1   6 6102.54 195.286   4
   7  -1  -6 5782.53 132.468  14
   7   1  -6 6011.78 113.257  14
   7   1  -6 5759.17 113.529  16
   7   1  -6 5787.99 155.926  13
   7  -1  -6 6022.55 168.254  13
   7   1   6 6355.98 171.341  12
   7  -1  -6 5782.01 163.587  10
  -7  -1  -6 5829.00 149.833  10
  -7  -1  -6 5972.54 172.335   8
  -7   1  -6 5766.75 165.226   8
   8   1  -6 5188.88 110.576  14
   8  -1  -6 5120.75 127.310  14
  -8   1  -6 5229.99 160.207   8
  -8  -1  -6 4906.14 152.896   8
   8   1  -6 5043.16 144.935  13
   8  -1  -6 5200.90 157.593  13
  -8  -1  -6 4938.75 134.381  10
   8  -1  -6 4876.89 144.409  10
   8   1   6 5542.23 162.921  12
   8  -1   6 5687.05 202.510   4
   9  -1  -6 1850.14 79.5034  14
   9   1  -6 2009.75 71.7627  14
  -9  -1  -6 1798.29 93.0867   8
  -9  -1  -6 1769.40 79.3076  10
  -9   1  -6 1839.47 97.7382   8
   9   1  -6 1878.93 90.3756  13
   9  -1  -6 1992.64 100.805  13
   9   1   6 1813.56 94.3639  12
   9  -1  -6 1921.21 88.6886  10
  10  -1  -6 9622.98 186.550  14
  10   1  -6 9648.94 164.315  14
 -10   1  -6 10016.4 225.273   8
 -10  -1  -6 9352.29 213.916   8
  10  -1  -6 9117.14 189.601  10
  10   1  -6 9630.68 204.903  13
  10  -1  -6 9773.12 223.194  13
  10   1   6 10129.5 225.460  12
  10   1   6 9536.38 245.030   4
  11  -1   6 229.871 44.6320   4
  11   1  -6 182.216 23.9675  14
  11  -1  -6 149.499 24.1755  14
 -11   1  -6 146.968 27.6015   8
 -11  -1  -6 164.696 29.1433   8
  11   1  -6 126.492 24.7561  13
  11   1   6 193.447 32.2304  12
  11  -1   6 182.835 28.2309  12
  11   1   6 215.557 38.1898   4
 -12  -1   6 183.092 26.0124   2
  12  -1  -6 221.864 30.7808  14
  12   1  -6 220.561 27.8334  14
 -12   1  -6 240.849 34.6725   8
 -12  -1  -6 193.504 31.5113   8
  12   1  -6 213.902 32.3587  13
  12   1   6 246.648 37.2779  12
  12  -1   6 260.400 34.2706  12
  12   1   6 223.680 39.2701   4
  12  -1   6 277.198 48.7130   4
 -13  -1   6 1015.78 62.0120   2
 -13   1  -6 1046.98 72.0387   8
 -13  -1  -6 1024.64 72.7825   8
  13  -1  -6 995.119 65.9682  14
  13   1  -6 985.975 60.2867  14
  13   1  -6 994.085 69.9939  13
  13   1   6 979.711 74.5810  12
  13  -1   6 1063.23 71.2296  12
  13  -1   6 1117.68 96.9807   4
  13   1   6 937.148 80.0659   4
 -14   1  -6 183.793 30.8368   8
  14  -1  -6 198.943 30.5546  14
 -14  -1  -6 149.381 28.9151   8
  14   1  -6 183.461 27.5172  14
  14   1  -6 229.498 34.9526  13
  14   1   6 135.027 28.5089  12
  14  -1   6 192.287 31.2848  12
  14   1   6 138.012 31.7218   4
 -14  -1   6 143.515 23.9346   2
  14  -1   6 177.589 39.1169   4
 -15   1  -6 2448.23 110.380   8
 -15  -1  -6 2611.51 119.334   8
  15  -1  -6 2588.55 112.053  14
  15   1  -6 2511.78 103.469  14
  15   1  -6 2506.68 115.340  13
 -15  -1   6 2694.00 105.035   2
  15   1   6 2465.07 122.539  12
  15  -1   6 2532.80 114.309  12
  15  -1   6 2555.80 147.722   4
  15   1   6 2602.27 135.117   4
  16   1   6 201.276 38.9602   4
  16  -1   6 150.515 38.0178   4
 -16  -1   6 263.677 33.6750   2
  16   1  -6 181.352 31.5852  13
  16  -1  -6 130.984 26.5903  14
  16   1  -6 161.101 27.7205  14
  16   1   6 139.459 31.3043  12
  16  -1   6 192.663 32.6673  12
 -16   1  -6 196.771 31.9806   8
 -16  -1  -6 180.312 32.4567   8
 -17  -1  -6 5708.17 178.304   8
 -17   1  -6 5596.94 169.168   8
  17  -1  -6 5672.46 175.426  14
 -17  -1   6 5462.70 153.897   2
  17   1  -6 5385.08 174.338  13
  17   1  -6 5425.90 163.245  14
  17   1   6 5556.28 192.751  12
  17  -1   6 5460.41 176.228  12
  17  -1   6 5901.28 226.004   4
  17   1   6 5753.56 203.696   4
 -18  -1  -6 1453.42 91.4034   8
 -18   1  -6 1480.93 87.3491   8
  18   1  -6 1312.81 87.7880  13
  18   1  -6 1262.03 82.6521  14
  18  -1  -6 1353.51 88.4384  14
  18   1   6 1390.18 98.7535  12
  18  -1   6 1333.64 89.5001  12
  18   1   6 1338.25 98.3121   4
  18  -1   6 1445.80 113.440   4
 -19   1  -6 671.755 59.5068   8
  19  -1  -6 682.813 64.2571  14
  19  -1   6 647.131 63.5661  12
  19   1   6 701.525 72.3966   4
  19  -1   6 784.453 84.3232   4
  19   1  -6 606.744 59.1230  14
  20   1   6-4.08877 11.9315   4
  20  -1   6 7.22422 10.5406  12
  20  -1   6 20.4906 16.3753   4
  20  -1  -6 46.7488 18.7717  14
  20   1  -6 43.0081 17.8012  14
  21   1   6 12.2989 13.1050   4
  21   1  -6 45.5390 18.2860  14
  21  -1   6 26.2045 15.4488  12
  21  -1   6 41.4419 22.4215   4
  22   1  -6 9970.00 258.053  14
  22  -1   6 11090.7 321.286   4
  22   1   6 11105.5 284.687   4
  22  -1   6 10255.1 267.164  12
  22  -1  -6 9765.06 263.588  14
  23  -1  -6 178.660 38.3409  14
  23   1  -6 241.274 42.4899  14
  23   1   6 260.849 44.5574   4
  23  -1   6 215.074 46.9321   4
  23  -1   6 244.285 43.0963  12
  24   1  -6 370.838 52.6470  14
  24  -1  -6 369.192 54.0720  14
  24  -1   6 349.955 51.5353  12
  25  -1   6 161.334 36.7524  12
  25  -1  -6 226.674 44.6669  14
  25   1  -6 203.754 40.7080  14
  26   1   6 11053.7 289.091  18
  26  -1  -6 11455.5 308.646  14
  26   1  -6 11434.8 302.198  14
  26  -1   6 11356.7 296.073  12
  27   1   6 687.881 74.1116  18
  27  -1   6 548.413 69.4191  18
  27  -1   6 667.372 73.6729  12
  27   1  -6 671.908 75.4519  14
  27  -1  -6 812.771 85.0089  14
  28  -1  -6 55.6563 28.0140  14
  28   1  -6 79.9640 28.7922  14
  28  -1   6 96.7835 31.5762  18
  28   1   6 58.6113 23.5351  18
  28  -1   6 68.0025 25.1008  12
  29   1  -6 14.4914 16.6784  14
  29  -1  -6 62.7754 27.3078  14
  29   1   6 23.1177 19.0806  18
  29  -1   6 29.5607 20.3321  18
  29  -1   6 27.4209 17.8924  12
  30  -1  -6 69.6927 31.2879  14
  30   1  -6 59.1851 25.7459  14
  30  -1   6 85.3433 30.0226  18
   0   1   7 505.566 43.9732   4
   0  -1  -7 536.908 43.2322  15
   0   1  -7 515.275 42.3163  15
   0  -1  -7 482.895 31.2149  16
   0   1  -7 499.860 37.8135  16
   0  -1  -7 519.480 48.0734  13
   0  -1  -7 495.341 64.8626  10
   0  -1  -7 478.627 51.8728   8
   0   1  -7 530.308 44.5296   8
   1   1   7 2606.00 103.056   4
  -1   1   7 2502.53 94.2354   4
   1  -1   7 2521.74 92.3441   4
   1   1  -7 2585.56 84.5077  16
   1   1  -7 2458.32 91.5957  15
   1  -1  -7 2569.95 92.5340  15
   1  -1  -7 2507.74 67.7178  16
  -1   1  -7 2680.21 89.8591  16
  -1   1  -7 2786.23 99.3078  15
  -1  -1  -7 2540.39 94.1855  15
  -1  -1  -7 2587.76 76.1903  16
   1  -1  -7 2634.96 108.998  13
  -1  -1  -7 2769.12 107.927  13
   1  -1  -7 2549.71 141.967  10
  -1  -1  -7 2610.91 141.621  10
   1   1  -7 2651.88 95.8268   8
  -1   1  -7 2698.02 103.222   8
   1  -1  -7 2361.75 104.268   8
  -1  -1  -7 2683.46 130.497   8
   2   1   7 121.612 23.8009   4
  -2   1   7 40.9723 12.4044   4
   2  -1  -7 25.0903 16.3717  10
  -2  -1  -7 47.0138 19.1305  10
   2   1  -7 33.3311 11.5893   8
  -2   1  -7 40.6042 13.9397   8
  -2   1  -7 60.6865 15.4485  15
   2  -1  -7 52.6585 13.4428  15
  -2   1  -7 52.0537 13.4564  16
   2   1  -7 39.0227 10.7281  16
  -2  -1  -7 43.4571 13.2302  15
   2   1  -7 65.9839 15.1663  15
  -2  -1  -7 28.6209 14.7642   8
   2  -1  -7 70.4495 17.7945   8
   2  -1  -7 57.2504 17.3165  13
  -2  -1  -7 47.7487 14.5367  13
   2   1  -7 85.0665 19.2578  13
   2  -1   7 103.524 20.2609   4
   3   1   7 5066.53 155.235   4
   3  -1   7 4762.79 140.391   4
  -3   1  -7 4975.13 138.315  15
  -3   1  -7 4909.67 127.711  16
  -3  -1  -7 4946.08 136.916  15
   3   1  -7 5002.98 114.288  16
  -3  -1  -7 5139.07 139.860  13
   3  -1  -7 5035.26 154.537  13
   3   1  -7 5027.74 146.364  13
   3  -1  -7 4708.14 181.597  10
  -3  -1  -7 5158.99 179.522  10
  -3  -1  -7 5137.90 177.081   8
  -3   1  -7 4637.68 144.466   8
   3  -1  -7 4523.12 124.585   8
   4   1   7 522.140 51.4476   4
   4  -1   7 451.987 45.7331   4
  -4   1  -7 544.880 44.5477  16
   4   1  -7 541.860 31.9330  14
   4   1  -7 528.569 37.0761  16
   4   1  -7 453.780 44.9431  13
  -4  -1  -7 454.390 41.1214  13
   4  -1  -7 522.849 50.9530  13
   4  -1  -7 430.831 53.7551  10
  -4  -1  -7 528.328 55.1204  10
  -4   1  -7 539.483 50.7586   8
  -4  -1  -7 547.691 57.9824   8
   4  -1  -7 413.932 35.6584   8
   5   1   7 676.331 60.1233   4
   5  -1   7 713.561 60.3296   4
   5   1  -7 785.449 40.4443  14
  -5   1  -7 839.052 56.7295  16
   5   1  -7 824.391 45.8240  16
   5   1  -7 719.465 56.4880  13
   5  -1  -7 776.067 63.3483  13
   5  -1  -7 815.375 71.5108  10
  -5  -1  -7 904.514 68.3433  10
  -5  -1  -7 788.077 68.0952   8
  -5   1  -7 736.182 60.9309   8
   6   1   7 17274.9 309.065   4
   6  -1   7 17725.0 317.054   4
   6  -1  -7 17796.6 240.619  14
   6   1  -7 18259.0 200.482  14
  -6   1  -7 17075.5 266.081  16
   6   1  -7 17281.4 210.716  16
   6   1  -7 16724.6 276.892  13
   6  -1  -7 18292.9 309.421  13
   6  -1  -7 16113.8 314.010  10
  -6  -1  -7 17945.0 294.089  10
  -6   1  -7 16933.2 296.829   8
  -6  -1  -7 17328.1 308.331   8
   7  -1   7 288.028 43.3710   4
   7   1   7 225.674 36.7169   4
   7  -1  -7 212.998 27.4322  14
   7   1  -7 216.085 23.3818  14
   7   1  -7 229.186 24.2044  16
   7   1  -7 241.533 34.3152  13
   7  -1  -7 254.947 37.8168  13
   7  -1  -7 202.783 35.1446  10
  -7  -1  -7 234.286 32.9199  10
  -7  -1  -7 201.874 33.6344   8
  -7   1  -7 246.750 36.6521   8
   8  -1   7 290.359 46.5984   4
   8   1   7 241.173 38.3901   4
   8  -1  -7 215.105 28.0115  14
   8   1  -7 252.646 25.9221  14
   8   1  -7 222.034 23.9928  16
   8   1  -7 212.774 32.2544  13
   8  -1  -7 295.882 41.0779  13
   8  -1  -7 217.686 35.3377  10
  -8  -1  -7 281.515 35.1409  10
  -8  -1  -7 266.017 37.6326   8
  -8   1  -7 206.420 34.1488   8
  -9  -1  -7 1392.37 86.6167   8
  -9   1  -7 1427.71 90.0757   8
   9   1  -7 1316.34 81.0224  13
   9  -1  -7 1322.31 87.1847  13
   9   1  -7 1413.48 62.6408  14
   9  -1  -7 1362.63 71.5182  14
   9  -1  -7 1466.26 87.6521  10
  -9  -1  -7 1457.95 77.7520  10
   9  -1   7 1515.20 106.552   4
   9   1   7 1338.63 91.7029   4
 -10   1  -7 15456.3 289.198   8
 -10  -1  -7 15604.2 250.579  10
 -10  -1  -7 15671.2 287.894   8
  10   1  -7 14859.1 277.134  13
  10  -1  -7 14437.3 293.993  13
  10  -1  -7 14323.7 238.794  14
  10   1  -7 14869.5 211.792  14
  10  -1  -7 14711.0 270.392  10
  10   1   7 16103.5 281.305  12
  10  -1   7 16115.1 353.699   4
  10   1   7 15368.8 312.633   4
 -11   1  -7 6424.92 186.024   8
 -11  -1  -7 6373.12 184.057   8
  11  -1  -7 6302.18 171.251  10
  11  -1  -7 6452.13 163.996  14
  11   1  -7 6067.05 141.811  14
  11   1  -7 5995.54 178.952  13
  11  -1  -7 6129.91 192.181  13
  11   1   7 6585.36 183.381  12
  11  -1   7 6603.49 169.593  12
  11   1   7 6326.06 203.686   4
  11  -1   7 6356.22 227.521   4
 -12  -1  -7 164.757 30.6282   8
  12  -1  -7 148.864 26.3045  14
  12   1  -7 142.105 22.8638  14
 -12   1  -7 157.471 29.8368   8
  12   1  -7 157.530 29.5850  13
  12   1   7 174.374 31.3878  12
  12  -1   7 102.654 22.4668  12
  12   1   7 125.801 29.4322   4
  12  -1   7 146.718 34.8893   4
 -13  -1   7 647.934 51.7409   2
 -13   1  -7 615.196 57.5715   8
 -13  -1  -7 681.104 61.8752   8
  13  -1  -7 650.683 54.7843  14
  13   1  -7 754.755 53.3351  14
  13   1  -7 745.347 64.1013  13
  13   1   7 763.702 65.2262  12
  13  -1   7 769.295 61.4190  12
  13  -1   7 786.223 81.3163   4
  13   1   7 695.765 69.3662   4
 -14   1  -7 69.4544 20.0944   8
 -14  -1  -7 55.0538 18.4218   8
  14   1   7 81.5588 22.9270  12
  14  -1   7 65.4112 19.2852  12
  14  -1   7 82.4349 28.3006   4
  14   1   7 47.4080 19.2909   4
 -14  -1   7 51.9623 15.4118   2
  14   1  -7 81.0993 18.8245  14
  14  -1  -7 44.3047 15.7516  14
  14   1  -7 65.0372 20.3523  13
 -15   1  -7 60.5932 18.9616   8
 -15  -1  -7 46.3745 17.8235   8
  15   1  -7 62.9190 17.2976  14
  15   1  -7 53.6732 19.0824  13
  15  -1  -7 49.6031 17.0291  14
  15  -1   7 74.1043 20.4692  12
  15   1   7 40.7820 16.5947  12
 -15  -1   7 112.117 22.4914   2
  15   1   7 56.1865 20.9499   4
  15  -1   7 98.4790 30.8174   4
 -16  -1   7 2070.12 96.7105   2
 -16  -1  -7 2045.27 111.198   8
 -16   1  -7 2004.91 105.148   8
  16   1  -7 1884.99 94.3280  14
  16  -1  -7 2008.17 105.489  14
  16   1  -7 1981.94 109.154  13
  16   1   7 2236.87 119.826  12
  16  -1   7 2115.76 108.851  12
  16   1   7 2105.79 124.218   4
  16  -1   7 2354.89 144.740   4
  17   1   7 136.842 32.4695   4
 -17  -1  -7 92.1870 24.4053   8
  17  -1  -7 116.391 26.6849  14
  17   1  -7 135.931 26.8487  14
  17   1  -7 84.6174 24.3470  13
  17   1   7 136.234 30.7676  12
  17  -1   7 109.921 26.3481  12
  17  -1   7 136.535 35.5384   4
 -18  -1  -7 622.714 62.7210   8
 -18   1  -7 577.544 57.1632   8
  18   1  -7 573.981 55.8196  14
  18  -1  -7 569.953 59.2344  14
  18   1  -7 518.638 57.9684  13
  18   1   7 572.339 63.3778  12
  18  -1   7 639.627 61.8192  12
  18   1   7 566.428 65.4782   4
  18  -1   7 667.000 78.3719   4
  19  -1   7 46.8628 23.5393   4
 -19  -1  -7 14.0264 11.2093   8
  19  -1  -7 10.7003 11.4017  14
  19   1  -7 47.1507 17.4041  14
  19  -1   7 3.49622 9.12528  12
  19   1   7 4.23784 12.3665   4
 -20   1  -7 617.807 59.6107   8
  20  -1   7 689.816 81.3100   4
  20   1   7 675.293 72.2949   4
  20  -1   7 756.935 70.2630  12
  20   1  -7 585.851 59.7204  14
  20  -1  -7 675.759 67.3360  14
  21  -1   7 53.2978 25.0783   4
  21  -1  -7 19.5732 14.4495  14
  21   1  -7 35.1584 17.7702  14
  21  -1   7 11.2301 11.9661  12
  21   1   7 8.58536 12.5265   4
  22  -1   7 7224.20 262.285   4
  22   1   7 6477.05 223.843   4
  22  -1   7 6639.01 213.912  12
  22  -1  -7 6332.79 215.160  14
  22   1  -7 6720.93 211.025  14
  23  -1  -7 64.1170 23.6666  14
  23   1  -7 19.4179 15.2044  14
  23  -1   7 54.0754 25.4442   4
  23  -1   7 19.9137 13.7515  12
  23   1   7 25.9887 16.9579   4
  24  -1   7 245.196 43.9779  12
  24  -1  -7 155.864 35.8251  14
  24   1  -7 133.875 32.6359  14
  24  -1   7 227.394 50.4583   4
  24   1   7 240.047 46.2725   4
  25  -1   7 37.8562 19.7917  12
  25   1   7 69.5717 25.3773   4
  25  -1  -7 124.935 33.0750  14
  25   1  -7 84.2588 27.4899  14
  26  -1   7 55.7715 22.3948  12
  26  -1  -7 86.6100 30.7623  14
  26   1  -7 65.4980 24.8388  14
  27  -1   7 166.632 37.9595  12
  27  -1   7 83.4264 29.0077  18
  27  -1  -7 124.225 36.1050  14
  27   1  -7 139.809 36.2812  14
  28  -1  -7 5366.05 220.391  14
  28   1  -7 5209.47 207.595  14
  28  -1   7 4762.43 202.432  18
  28  -1   7 5181.31 201.991  12
  29   1  -7 668.941 77.0819  14
  29  -1  -7 692.256 81.5558  14
  29  -1   7 622.767 70.8904  12
  29   1   7 643.225 72.4257  18
  29  -1   7 592.607 71.9978  18
   0   1  -8 5.06162 6.60552   8
   0  -1  -8 4.39361 8.10876  10
   0  -1  -8 4.56920 5.96291  15
   0   1  -8-2.30692 5.21448  15
   0   1  -8 9.20822 6.79780  16
   0  -1  -8 6.56534 8.56791   8
   0  -1  -8 58.3619 18.6562  13
   0   1  -8 52.7091 16.4944  13
   0   1   8 14.6541 8.63929   4
   1   1   8 377.662 39.3885   4
  -1  -1  -8 423.102 42.0380  15
   1  -1  -8 380.079 39.1575  15
   1   1  -8 405.097 40.2701  15
  -1   1  -8 358.398 38.6680  15
  -1  -1  -8 402.722 32.7173  16
   1   1  -8 407.489 36.3374  16
  -1   1  -8 389.810 36.7544  16
  -1  -1  -8 414.316 46.2339  13
   1   1  -8 415.788 44.8145  13
   1  -1  -8 448.222 49.1898  13
  -1  -1  -8 475.578 59.6626  10
   1  -1  -8 379.643 56.6788  10
  -1   1  -8 384.359 43.3668   8
  -1  -1  -8 404.848 49.3505   8
   1   1  -8 490.965 46.2526   8
   1  -1  -8 338.858 42.6700   8
   2  -1   8 3654.82 123.944   4
   2   1   8 3655.30 127.605   4
  -2  -1  -8 3597.75 99.8100  16
   2   1  -8 3509.48 116.757  15
   2  -1  -8 3584.12 119.638  15
  -2   1  -8 3660.43 114.943  16
  -2   1  -8 3539.70 124.164  15
  -2  -1  -8 3811.10 127.794  15
   2   1  -8 3728.75 106.902  16
   2  -1  -8 3731.42 143.280  13
   2   1  -8 3673.05 134.516  13
  -2  -1  -8 3545.67 131.712  13
   2  -1  -8 3645.21 173.627  10
  -2  -1  -8 4172.77 171.959  10
  -2  -1  -8 3862.25 150.707   8
   2   1  -8 3492.64 118.434   8
  -2   1  -8 3527.34 133.392   8
   2  -1  -8 3272.67 125.225   8
   3   1   8 2348.34 104.549   4
   3  -1   8 2370.74 104.407   4
  -3   1  -8 2393.52 104.532  15
  -3  -1  -8 2259.61 100.594  15
  -3   1  -8 2353.54 94.5814  16
   3   1  -8 2326.31 83.1413  16
   3  -1  -8 2368.69 115.608  13
   3   1  -8 2321.51 107.571  13
  -3  -1  -8 2380.71 104.762  13
   3  -1  -8 2245.00 132.966  10
  -3  -1  -8 2474.04 130.078  10
  -3   1  -8 2229.65 107.333   8
  -3  -1  -8 2240.96 116.538   8
   3   1  -8 2397.09 94.6144   8
   4  -1   8 701.701 59.6415   4
   4   1   8 799.534 63.5175   4
  -4  -1  -8 809.969 61.4704  15
  -4   1  -8 794.567 61.4528  15
  -4   1  -8 846.371 58.3906  16
   4   1  -8 783.622 48.0299  16
   4   1  -8 723.898 60.9873  13
   4  -1  -8 862.341 71.2298  13
   4  -1  -8 709.876 74.0612  10
  -4  -1  -8 812.741 72.2342  10
  -4  -1  -8 852.051 72.5742   8
   4   1  -8 810.084 54.5144   8
  -4   1  -8 760.650 64.0249   8
   5  -1   8 3282.75 133.791   4
   5   1   8 3449.91 133.767   4
  -5   1  -8 3281.75 118.042  16
   5   1  -8 3425.52 99.2252  16
   5   1  -8 3536.62 134.716  13
   5  -1  -8 3560.83 145.909  13
  -5  -1  -8 3898.56 151.458  10
   5  -1  -8 3254.58 154.076  10
  -5  -1  -8 3704.52 150.276   8
  -5   1  -8 3482.35 138.929   8
   5   1  -8 3557.08 109.404   8
   6  -1   8 632.895 62.1840   4
   6   1   8 567.029 55.8962   4
  -6   1  -8 639.631 53.8206  16
   6   1  -8 604.764 41.9075  16
   6   1  -8 644.809 58.6959  13
   6  -1  -8 648.990 64.2346  13
  -6  -1  -8 613.431 58.3245  10
   6  -1  -8 608.596 66.0942  10
  -6   1  -8 539.509 56.2684   8
  -6  -1  -8 742.124 66.6289   8
   7   1   8 3789.06 148.987   4
   7  -1   8 4275.17 168.843   4
   7   1  -8 3634.53 101.175  16
  -7   1  -8 3851.64 136.619  16
   7  -1  -8 3968.39 158.203  13
   7   1  -8 3471.29 140.045  13
   7  -1  -8 3527.84 154.521  10
  -7  -1  -8 3910.02 142.917  10
  -7  -1  -8 3757.79 150.083   8
  -7   1  -8 3783.62 150.124   8
  -8   1  -8 17.0263 10.4745  16
   8   1  -8 28.1673 10.0045  16
  -8  -1  -8 6.61262 9.64819   8
   8   1  -8 37.8319 15.3942  13
   8  -1  -8 19.9579 11.2082  14
   8  -1  -8 68.9932 22.7266  13
  -8   1  -8 13.6755 11.8046   8
   8  -1  -8 55.6016 22.1678  10
  -8  -1  -8 2.78335 7.26467  10
   8  -1   8 59.9366 21.5002   4
   8   1   8 77.7407 22.4918   4
  -9   1  -8 2189.06 113.477   8
  -9  -1  -8 2288.45 116.242   8
   9   1  -8 2240.08 113.398  13
   9  -1  -8 2408.11 126.068  13
   9   1  -8 2285.10 82.8086  14
   9  -1  -8 2178.18 94.9735  14
   9  -1  -8 2335.11 122.323  10
  -9  -1  -8 2291.22 104.253  10
   9   1   8 2268.43 117.725   4
   9  -1   8 2575.13 136.214   4
 -10   1  -8 2618.09 123.603   8
 -10  -1  -8 2810.75 127.766   8
 -10  -1  -8 2846.94 114.367  10
  10   1  -8 2655.20 124.274  13
  10  -1  -8 2672.83 133.209  13
  10   1  -8 2611.47 92.7099  14
  10  -1  -8 2743.03 108.147  14
  10  -1   8 2869.73 111.296  12
  10  -1  -8 2752.49 128.523  10
  10   1   8 2688.95 131.135   4
  10  -1   8 2760.59 142.470   4
 -11  -1  -8 1772.35 101.835   8
  11  -1  -8 1625.83 96.1111  10
 -11   1  -8 1635.32 98.6325   8
  11   1  -8 1588.21 74.1326  14
  11  -1  -8 1637.83 85.7487  14
  11   1  -8 1496.18 95.2878  13
  11  -1  -8 1508.51 102.459  13
  11  -1   8 1648.75 86.4304  12
  11   1   8 1810.46 108.477   4
  11  -1   8 1772.61 116.327   4
  12  -1  -8 192.479 30.5838  14
  12   1  -8 122.135 21.6121  14
 -12   1  -8 136.203 29.0138   8
 -12  -1  -8 149.830 30.7248   8
  12   1  -8 150.417 31.2292  13
  12  -1  -8 201.918 37.9681  13
  12  -1   8 130.719 25.3027  12
  12  -1   8 237.050 44.0676   4
  12   1   8 159.830 33.6827   4
 -13   1  -8 6939.68 198.891   8
 -13  -1  -8 6889.85 202.716   8
  13  -1  -8 6379.36 176.533  14
  13   1  -8 6417.76 158.903  14
  13   1  -8 6366.35 197.642  13
  13  -1   8 7027.83 185.256  12
  13  -1   8 7349.00 243.426   4
  13   1   8 6755.22 216.251   4
 -14  -1  -8 51.7575 18.5662   8
 -14   1  -8 58.3548 19.3879   8
  14   1  -8 54.3560 20.0637  13
  14  -1  -8 43.5114 16.9295  14
  14   1  -8 79.5339 19.0644  14
  14  -1   8 112.253 25.1975  12
 -14  -1   8 88.9010 20.7009   2
  14  -1   8 85.5073 27.7245   4
  14   1   8 63.7571 22.0629   4
 -15  -1   8 1240.90 75.6791   2
 -15   1  -8 1455.10 91.5007   8
 -15  -1  -8 1436.81 94.8737   8
  15   1  -8 1392.91 96.3529  13
  15   1  -8 1192.53 73.0124  14
  15  -1  -8 1310.30 84.7323  14
  15  -1   8 1359.95 85.5563  12
  15   1   8 1217.43 93.1019   4
  15  -1   8 1459.60 113.285   4
 -16   1  -8 9222.68 232.346   8
 -16  -1  -8 9369.55 246.250   8
  16   1  -8 8990.17 246.403  13
  16  -1  -8 9635.31 235.230  14
  16   1  -8 9046.85 208.006  14
  16  -1   8 9400.39 228.996  12
  16   1   8 9518.65 263.610   4
 -17   1  -8 2978.22 133.228   8
 -17  -1  -8 2999.89 139.869   8
  17   1  -8 3049.04 144.357  13
  17  -1  -8 3010.99 133.734  14
  17   1  -8 2894.75 121.338  14
  17  -1   8 3131.34 134.537  12
  17  -1   8 3231.46 171.609   4
  17   1   8 3044.39 151.411   4
 -18   1  -8 2068.95 111.275   8
 -18  -1  -8 2060.69 117.397   8
  18  -1  -8 2089.82 114.508  14
  18   1  -8 1958.37 102.209  14
  18   1  -8 1830.10 113.999  13
  18   1   8 2166.89 120.348  12
  18  -1   8 1983.06 109.520  12
  18  -1   8 2119.41 140.654   4
  18   1   8 1844.50 118.629   4
  19  -1   8 31.9103 20.8218   4
  19  -1  -8 11.0529 13.5993  14
  19   1  -8 19.0275 13.0873  14
  19   1  -8 12.2762 11.9412  13
 -19  -1  -8 33.6358 17.5853   8
 -19   1  -8 3.35921 8.76769   8
  19  -1   8 17.5085 13.7093  12
  19   1   8 8.75063 9.88980   4
  20  -1   8 118.673 35.1979   4
 -20   1  -8 158.705 31.7769   8
  20  -1  -8 142.725 32.2335  14
  20   1  -8 140.854 30.3220  14
  20  -1   8 126.755 29.8912  12
  20   1   8 190.348 39.6047   4
 -21   1  -8 6809.62 203.750   8
  21  -1  -8 6228.97 211.109  14
  21   1  -8 6355.87 200.497  14
  21   1   8 6470.81 227.301   4
  21  -1   8 7105.17 262.905   4
  21  -1   8 6999.16 215.188  12
  22  -1  -8 3345.54 157.638  14
  22   1  -8 3484.28 151.050  14
  22   1   8 3597.74 170.154   4
  22  -1   8 3177.84 147.673  12
  23  -1  -8 288.446 48.0582  14
  23   1  -8 263.912 44.1544  14
  23  -1   8 360.244 50.8814  12
  23   1   8 304.054 51.2891   4
  23  -1   8 337.558 58.2228   4
  24   1   8 90.6753 28.9856   4
  24  -1  -8 77.0743 26.4602  14
  24   1  -8 125.799 31.7750  14
  24  -1   8 110.920 35.4571   4
  24  -1   8 85.4537 26.0157  12
  25  -1   8 332.007 58.2198   4
  25   1   8 352.796 54.0986   4
  25   1  -8 341.175 51.8568  14
  25  -1  -8 352.010 55.1257  14
  25  -1   8 316.106 49.1523  12
  26  -1  -8 184.196 41.4810  14
  26   1  -8 200.182 41.3450  14
  26  -1   8 199.775 41.1379  12
  27  -1  -8 4240.27 194.762  14
  27   1  -8 4025.40 180.413  14
  27  -1   8 3923.17 173.501  12
  28  -1   8 305.590 53.1342  18
  28  -1   8 379.671 55.8009  12
  28   1  -8 390.574 57.5169  14
  28  -1  -8 418.615 62.1410  14
  29   1  -8 4.69357 18.3756  14
  29   1   8 8.96056 15.4693  18
   0  -1  -9 13802.8 254.009  15
   0   1  -9 13918.7 254.738  15
   0   1  -9 13594.2 225.159  16
   0  -1  -9 14605.4 294.762  13
   0   1  -9 13820.3 270.474  13
   0  -1  -9 14743.3 338.409  10
   0   1  -9 14042.2 271.196   8
   0  -1  -9 14465.0 289.897   8
   1  -1  -9 134.610 25.5052  15
   1   1  -9 163.387 28.1138  15
  -1  -1  -9 210.591 32.0998  15
  -1   1  -9 190.466 30.9559  15
   1   1  -9 197.719 27.0858  16
  -1   1  -9 181.610 26.7670  16
   1   1  -9 181.722 32.3527  13
  -1  -1  -9 214.598 35.7543  13
   1  -1  -9 246.428 40.2590  13
  -1   1  -9 204.859 33.5135  13
   1  -1  -9 226.025 36.2486   8
   1   1  -9 190.015 31.3699   8
   1  -1  -9 225.401 43.2891  10
  -1  -1  -9 195.266 39.1717  10
  -1   1  -9 194.435 33.4074   8
  -1  -1  -9 194.129 34.3516   8
   1   1   9 199.793 29.2106   4
   2   1   9 4058.93 134.253   4
   2  -1   9 4122.58 137.779   4
  -2  -1  -9 4233.87 143.110  15
  -2   1  -9 4314.98 131.876  16
  -2   1  -9 4312.80 145.059  15
   2   1  -9 4227.79 121.092  16
   2  -1  -9 4564.96 170.203  13
  -2  -1  -9 4291.56 154.418  13
   2   1  -9 4236.37 152.921  13
   2  -1  -9 4570.73 196.465  10
  -2  -1  -9 4548.95 181.208  10
   2   1  -9 4609.32 147.404   8
  -2   1  -9 4261.70 154.086   8
  -2  -1  -9 4094.53 155.552   8
   3  -1   9 640.099 56.3934   4
   3   1   9 740.289 58.7413   4
  -3   1  -9 659.592 59.0052  15
  -3   1  -9 707.462 54.7399  16
  -3  -1  -9 660.736 58.1885  15
  -3  -1  -9 605.789 45.6880  16
   3   1  -9 639.089 47.3878  16
   3  -1  -9 719.814 68.8048  13
   3   1  -9 712.876 63.5056  13
   3  -1  -9 680.081 78.5446  10
  -3  -1  -9 600.684 65.2350  10
  -3   1  -9 587.320 58.5397   8
   3   1  -9 609.250 52.6941   8
  -3  -1  -9 674.500 64.5341   8
   4  -1   9 11343.4 246.657   4
   4   1   9 11571.5 237.341   4
  -4   1  -9 11300.7 225.158  16
  -4  -1  -9 11413.1 243.401  15
  -4   1  -9 11277.7 244.675  15
   4   1  -9 11976.7 197.389  16
   4   1  -9 11451.6 254.101  13
   4  -1  -9 12137.6 287.423  13
   4  -1  -9 10939.1 306.797  10
  -4  -1  -9 12719.5 295.117  10
   4   1  -9 11773.2 225.229   8
  -4  -1  -9 11814.9 269.074   8
  -4   1  -9 11820.7 265.022   8
   5  -1   9 8287.29 218.544   4
   5   1   9 8191.58 207.368   4
  -5   1  -9 9012.58 223.368  15
  -5   1  -9 8107.44 193.993  16
  -5  -1  -9 8101.80 209.756  15
   5   1  -9 7980.27 161.938  16
   5   1  -9 8028.17 216.811  13
   5  -1  -9 8863.27 247.080  13
  -5  -1  -9 8509.02 234.824  10
   5  -1  -9 8074.57 257.640  10
  -5   1  -9 8133.78 223.495   8
  -5  -1  -9 8584.96 230.563   8
   6  -1   9 3706.76 152.722   4
   6   1   9 3413.33 137.120   4
  -6   1  -9 3224.08 125.199  16
   6   1  -9 3180.07 101.367  16
   6   1  -9 3418.84 143.843  13
   6  -1  -9 3619.40 162.165  13
   6  -1  -9 3513.43 168.181  10
  -6  -1  -9 3677.26 150.152  10
  -6   1  -9 3568.18 149.427   8
  -6  -1  -9 3513.33 148.092   8
  -7  -1  -9 1412.37 94.1233   8
  -7   1  -9 1218.46 87.3285   8
   7   1  -9 1106.43 83.3543  13
   7  -1  -9 1207.07 94.3200  13
  -7   1  -9 1224.30 78.8749  16
  -7  -1  -9 1227.88 84.8293  10
   7  -1  -9 1189.53 96.7375  10
   7  -1   9 1219.20 91.1991   4
   7   1   9 1021.67 76.8797   4
  -8  -1  -9 2039.73 113.783   8
  -8   1  -9 2231.67 116.654   8
  -8   1  -9 2377.97 113.232  16
   8   1  -9 2166.40 116.976  13
   8  -1  -9 2430.62 133.791  13
   8  -1  -9 2338.36 134.950  10
  -8  -1  -9 2114.59 108.690  10
   8   1   9 2426.80 119.974   4
   8  -1   9 2491.86 132.097   4
  -9   1  -9 66.4063 21.3936   8
  -9   1  -9 46.4304 18.3624  10
   9  -1  -9 24.7476 15.2245  10
  -9  -1  -9 50.9157 17.9114  10
  -9   1  -9 16.0166 11.0603  16
  -9  -1  -9 17.8226 12.3075   8
   9  -1  -9 30.2723 12.7505  14
   9   1  -9 68.6668 22.1219  13
   9  -1  -9 50.4933 20.5463  13
   9   1   9 24.4505 13.6750   4
 -10   1  -9 1964.32 110.222   8
 -10  -1  -9 1924.03 110.320   8
  10   1  -9 1793.73 108.424  13
  10  -1  -9 1870.52 119.662  13
 -10   1  -9 1754.42 102.489  16
  10  -1  -9 1728.14 89.4876  14
 -10   1  -9 1830.20 101.078  10
  10   1  -9 1920.54 120.872  10
 -10  -1  -9 1877.93 98.2467  10
  10  -1  -9 1833.76 114.038  10
  10  -1   9 1970.80 120.742   4
  10   1   9 1916.61 110.280   4
 -11  -1  -9 1193.21 87.5797   8
  11  -1  -9 1026.43 83.2688  10
  11   1  -9 1154.49 87.7647  13
  11  -1  -9 1142.82 94.3797  13
  11  -1  -9 1137.75 74.3238  14
  11   1  -9 1189.99 92.0199  10
  11   1   9 1203.42 88.7348   4
  11  -1   9 1335.82 101.535   4
  12  -1  -9 380.912 55.1398  13
  12   1  -9 465.913 56.3856  13
  12  -1  -9 431.541 47.1379  14
 -12   1  -9 511.579 56.3418   8
 -12  -1  -9 469.510 55.1441   8
  12  -1   9 491.657 62.7910   4
  12   1   9 473.120 56.7922   4
 -13  -1  -9 1787.99 107.313   8
 -13   1  -9 1800.68 104.805   8
  13  -1  -9 1646.60 93.3545  14
  13   1  -9 1717.35 109.266  13
  13  -1   9 1737.04 94.1034  12
  13  -1   9 1988.22 126.250   4
  13   1   9 1870.17 114.210   4
 -14  -1  -9 40.6066 18.0254   8
 -14   1  -9 20.7173 13.5182   8
  14   1  -9 24.1859 15.7816  13
  14  -1  -9 27.5297 13.2396  14
  14  -1   9 28.9327 14.1277  12
  15  -1  -9 1698.40 98.7573  14
 -15   1  -9 1885.00 108.434   8
 -15  -1  -9 1935.45 114.601   8
  15   1  -9 1768.76 114.547  13
  15  -1   9 1944.12 102.649  12
  15  -1   9 1900.89 128.780   4
  15   1   9 1985.14 120.947   4
  16  -1  -9 5585.37 182.019  14
 -16   1  -9 5687.37 188.625   8
 -16  -1  -9 5703.67 197.796   8
  16   1  -9 5555.72 203.053  13
  16  -1   9 5761.29 180.091  12
  16  -1   9 6289.59 237.890   4
  16   1   9 5609.87 206.950   4
  17   1   9 207.462 41.4488   4
 -17   1  -9 270.429 42.0068   8
 -17  -1  -9 224.705 40.7624   8
  17   1  -9 298.527 47.8762  13
  17  -1  -9 291.306 43.6444  14
  17  -1   9 336.024 45.6562  12
  17  -1   9 289.704 53.1594   4
 -18   1  -9 335.748 46.5808   8
 -18  -1  -9 382.837 52.2397   8
  18   1  -9 383.188 55.3871  13
  18  -1  -9 329.107 46.7226  14
  18  -1   9 327.856 45.1984  12
  18   1   9 352.591 53.3395   4
  18  -1   9 355.893 58.8205   4
 -19  -1  -9 1260.39 94.4995   8
 -19   1  -9 1251.39 89.9629   8
  19  -1  -9 1180.29 89.5319  14
  19   1  -9 1193.55 98.1171  13
  19  -1   9 1378.41 92.4376  12
  19  -1   9 1439.98 118.215   4
  19   1   9 1212.18 98.5632   4
  20  -1   9 27.5766 20.3579   4
  20  -1  -9 19.6730 15.4042  14
 -20  -1  -9 7.96685 10.3969   8
 -20   1  -9 10.7229 11.4258   8
  20  -1   9 18.0239 13.3058  12
  20   1   9 27.4156 18.8566   4
  21  -1   9 72.3300 29.0438   4
  21  -1  -9 155.640 35.0501  14
 -21   1  -9 136.760 31.1544   8
  21  -1   9 70.5081 23.2256  12
  21   1   9 78.9099 27.7594   4
  22  -1   9 28.0819 19.3920   4
 -22   1  -9 21.7328 14.1809   8
  22  -1  -9 25.5305 15.7062  14
  22  -1   9 15.2695 13.1805  12
  22   1   9 32.7269 20.2358   4
  23  -1  -9 335.283 52.1342  14
  23  -1   9 376.209 52.4047  12
  23  -1   9 404.903 64.8162   4
  23   1   9 304.858 51.9360   4
  24  -1   9 45.1394 25.5078   4
  24  -1   9 92.1432 27.1666  12
  24   1   9 47.2480 22.2317   4
  24  -1  -9 36.5307 20.6432  14
  25  -1   9 4.09531 11.9506  12
  25   1   9 23.4850 17.3373   4
  26  -1   9 83.2548 26.6135  12
  26   1   9 74.4995 27.1748   4
  26  -1  -9 101.464 30.8898  14
  27  -1   9 460.508 59.3824  12
  27  -1  -9 406.001 60.9573  14
  28  -1   9 276.219 46.7291  12
   0   1 -10 29.8884 15.0130  13
   0  -1 -10 16.5959 11.4604   8
   0  -1 -10 9.03005 8.78358  15
   0   1 -10 24.2062 13.0963  15
   0   1 -10 13.8437 9.52182  16
   0   1 -10 3.20650 7.24785   8
   1  -1 -10 35.1860 14.8201  15
   1   1 -10 47.3365 16.8295  15
  -1  -1 -10 40.0456 16.0801  15
  -1   1 -10 40.9011 14.0417  16
  -1   1 -10 49.6779 18.1207  15
   1   1 -10 84.6814 19.5087  16
  -1  -1 -10 50.6182 18.6840   8
   1  -1 -10 78.0439 24.9478  13
   1   1 -10 91.6069 24.6526  13
  -1   1 -10 52.0780 18.5152  13
  -1   1 -10 59.9149 19.9063   8
  -1  -1 -10 44.0275 19.0563  10
   1   1 -10 49.5759 18.0835   8
   1  -1 -10 103.932 30.8259  10
   2   1 -10 38.7647 13.1823  16
  -2  -1 -10 47.1923 17.4194  15
  -2   1 -10 38.1459 16.0668  15
  -2   1 -10 42.4849 14.9456  16
  -2  -1 -10 58.0947 19.9444   8
   2  -1 -10 32.2603 17.4539  13
   2   1 -10 31.1751 15.6593  13
  -2   1 -10 63.9532 20.0131  13
  -2   1 -10 24.0412 14.1735   8
   2   1 -10 50.7534 18.2745   8
   2  -1 -10 93.0391 29.9737  10
  -2  -1 -10 38.3623 19.2695  10
   3   1  10 866.962 65.3291   4
   3   1 -10 822.810 55.5936  16
  -3   1 -10 830.538 62.6741  16
  -3  -1 -10 826.878 69.1068  15
  -3   1 -10 910.690 72.9152  15
  -3   1 -10 801.586 66.9065  13
   3   1 -10 843.482 72.9680  13
   3  -1 -10 968.820 84.4137  13
  -3  -1 -10 872.671 79.6790  10
   3  -1 -10 993.942 95.9347  10
  -3   1 -10 944.163 77.0824   8
  -3  -1 -10 800.273 71.3417   8
   4  -1 -10 20.9447 16.7381  10
  -4  -1 -10 23.9300 14.7216  10
  -4   1 -10 18.1943 12.5641   8
  -4  -1 -10 9.99056 10.6454  15
  -4   1 -10 13.5138 12.4704  15
   4   1 -10 6.10865 6.50905  16
  -4   1 -10 13.7411 10.1441  16
  -4  -1 -10 35.0652 16.4993   8
   4  -1 -10 4.29060 11.1986  13
   4   1 -10 3.61879 6.67876  13
   4  -1  10 54.7259 18.3121   4
   4   1  10 36.7005 15.1905   4
  -5  -1 -10 408.600 51.4246   8
  -5   1 -10 440.628 53.9468   8
   5  -1 -10 480.867 62.0077  13
   5   1 -10 330.773 47.2737  13
  -5   1 -10 448.602 48.2055  16
  -5   1 -10 411.153 50.8386  15
  -5  -1 -10 377.286 48.0004  15
   5  -1 -10 414.239 62.6073  10
  -5  -1 -10 407.761 53.3944  10
   5  -1  10 438.788 51.9989   4
   5   1  10 407.324 46.7219   4
  -6  -1 -10 930.884 77.7992   8
  -6   1 -10 942.428 78.1433   8
   6   1 -10 859.510 75.7597  13
   6  -1 -10 879.452 84.7042  13
  -6   1 -10 874.556 74.6940  15
  -6   1 -10 854.116 68.0641  16
  -6  -1 -10 944.992 77.8205  15
  -6  -1 -10 1007.68 83.0020  10
  -6   1 -10 880.475 77.9110  10
   6  -1 -10 1023.41 95.9964  10
   6   1  10 933.813 72.2104   4
   6  -1  10 944.693 78.4142   4
  -7  -1 -10 896.967 77.0397   8
  -7   1 -10 867.950 74.9206   8
   7   1 -10 998.938 82.8856  13
   7  -1 -10 968.143 89.4405  13
  -7   1 -10 797.983 72.0061  15
  -7  -1 -10 799.290 72.0768  15
  -7   1 -10 943.391 72.3430  16
   7   1 -10 924.600 87.0764  10
   7  -1 -10 814.727 84.9724  10
  -7  -1 -10 865.650 75.3128  10
  -7   1 -10 884.680 77.1393  10
   7  -1  10 934.031 80.6247   4
   7   1  10 831.032 69.7544   4
  -8  -1 -10 595.629 63.8993   8
  -8   1 -10 1080.61 81.0402  16
   8   1 -10 355.890 50.5623  13
   8  -1 -10 312.523 51.6525  13
  -8  -1 -10 796.018 72.2658  10
   8   1 -10 457.320 60.7710  10
  -8   1 -10 970.545 79.9556  10
   8  -1 -10 377.827 57.2036  10
   8  -1  10 617.214 66.7520   4
   8   1  10 676.632 64.9119   4
   9   1 -10 83.7355 28.1760  10
  -9   1 -10 91.8120 24.3060  10
   9  -1 -10 78.8731 27.0778  10
  -9  -1 -10 99.5563 25.6212  10
  -9   1 -10 68.1106 21.3141  16
  -9  -1 -10 83.1560 25.1522   8
  -9   1 -10 115.998 28.3836   8
   9   1 -10 76.3205 24.5876  13
   9  -1 -10 89.9714 28.9854  13
   9  -1  10 176.150 36.2585   4
   9   1  10 63.5308 21.6043   4
 -10  -1 -10 1151.04 88.4054   8
 -10   1 -10 1235.16 89.8272   8
 -10  -1 -10 1364.75 88.2032  10
  10   1 -10 1067.14 90.0488  13
  10  -1 -10 1275.67 103.786  13
 -10   1 -10 1201.12 87.2550  16
  10   1 -10 1313.45 100.770  10
 -10   1 -10 1337.59 87.9499  10
  10  -1 -10 1336.36 103.026  10
  10  -1  10 1244.26 96.7578   4
  10   1  10 1391.40 95.0993   4
 -11  -1 -10 3350.37 151.564   8
 -11   1 -10 3385.40 147.738   8
  11  -1 -10 3942.09 174.785  10
  11   1 -10 3810.64 169.314  13
  11  -1 -10 4007.54 186.239  13
 -11   1 -10 3505.12 151.614  16
  11   1 -10 3708.61 165.848  10
  11  -1  10 3614.10 165.953   4
  11   1  10 3116.98 144.783   4
 -12   1 -10 6224.04 204.831  16
  12  -1 -10 5884.26 177.667  14
 -12   1 -10 5937.78 196.896   8
 -12  -1 -10 6006.57 203.077   8
  12  -1  10 6384.65 224.399   4
  12   1  10 5979.51 203.750   4
  12   1 -10 5964.97 211.252  13
  12  -1 -10 6091.34 230.639  13
  13  -1 -10 2038.52 106.997  14
 -13   1 -10 1942.39 116.417  16
  13   1 -10 2109.33 126.398  13
 -13  -1 -10 2050.61 119.964   8
 -13   1 -10 1894.82 111.546   8
  13   1  10 1960.03 119.091   4
  13  -1  10 2053.14 129.408   4
 -14   1 -10 84.2156 24.8293   8
 -14  -1 -10 114.478 30.0388   8
  14   1  10 70.5173 26.5198   4
  14  -1  10 132.696 34.9859   4
  14   1 -10 57.8320 23.2221  13
  14  -1 -10 48.3156 17.8341  14
 -15   1 -10 36.7626 17.9510   8
 -15  -1 -10 12.0107 11.6829   8
  15  -1 -10 16.7261 12.3477  14
  15   1 -10 22.6725 16.7375  13
  15   1  10 21.2091 13.5595   4
  15  -1  10 19.4804 16.8153   4
  16  -1 -10 11084.6 261.784  14
  16   1 -10 10814.2 296.098  13
 -16   1 -10 10507.1 263.453   8
 -16  -1 -10 11195.5 285.492   8
  16   1  10 10931.3 291.525   4
  16  -1  10 11500.7 316.904   4
 -17  -1 -10 65.3676 24.4326   8
 -17   1 -10 103.770 28.2015   8
  17  -1 -10 71.9633 23.9434  14
  17   1 -10 69.9726 25.8280  13
  17   1  10 58.0209 24.0150   4
  17  -1  10 77.4927 27.7979   4
  18  -1 -10 799.309 72.7899  14
  18   1 -10 621.420 72.4589  13
 -18  -1 -10 762.429 75.6518   8
 -18   1 -10 678.934 67.8070   8
  18  -1  10 727.984 83.5032   4
  18   1  10 679.361 74.0588   4
 -19  -1 -10 144.254 34.0179   8
 -19   1 -10 190.597 36.8214   8
  19  -1 -10 189.950 36.8298  14
  19   1 -10 188.376 41.8123  13
  19  -1  10 240.354 49.3897   4
  19   1  10 198.731 41.3488   4
  20  -1 -10 6122.06 209.820  14
  20   1  10 6480.30 232.220   4
  20  -1  10 7015.69 263.014   4
 -20   1 -10 6307.30 205.657   8
 -20  -1 -10 6185.85 215.024   8
  21  -1 -10 3534.97 161.091  14
 -21   1 -10 3432.07 153.064   8
  21  -1  10 3830.52 197.701   4
  21   1  10 3644.08 176.693   4
 -22   1 -10 242.591 41.3868   8
  22  -1  10 297.674 56.8944   4
  22   1  10 288.805 51.7995   4
  22  -1 -10 232.401 43.1409  14
  23  -1 -10 3546.10 167.976  14
 -23   1 -10 3610.42 156.768   8
  23   1  10 3645.37 178.484   4
  23  -1  10 3934.28 201.647   4
  24   1  10 295.464 52.1251   4
  24  -1 -10 233.485 45.5009  14
  25  -1 -10 3526.07 171.235  14
  25   1  10 3708.38 179.208   4
  26  -1 -10 9.60333 14.0118  14
  26   1  10 38.3632 19.7898   4
   0   1 -11 19737.1 300.385  16
   0   1 -11 19746.8 359.834  13
   0  -1 -11 19778.3 346.263  15
   0   1 -11 20626.3 356.978  15
   0   1 -11 21880.2 412.813  10
   0  -1 -11 22402.9 432.662  10
   0   1 -11 21171.4 359.954   8
  -1   1 -11 6265.15 172.378  16
   1   1 -11 6675.01 171.650  16
  -1   1 -11 6151.48 198.738  13
   1  -1 -11 6896.49 230.113  13
   1   1 -11 6697.28 211.846  13
  -1  -1 -11 6645.22 200.404  15
  -1   1 -11 6609.75 201.908  15
   1   1 -11 7319.56 239.573  10
  -1  -1 -11 6983.16 239.015  10
   1  -1 -11 7104.74 246.581  10
  -1   1 -11 6714.21 227.874  10
  -1   1 -11 6981.17 209.203   8
  -1  -1 -11 7140.98 211.226   8
   1   1 -11 6738.98 199.723   8
  -2   1 -11 1425.53 83.6728  16
   2  -1 -11 1649.08 114.995  13
  -2   1 -11 1503.71 97.9225  13
   2   1 -11 1530.09 102.072  13
  -2  -1 -11 1589.14 100.028  15
  -2   1 -11 1408.93 94.2631  15
   2  -1 -11 1505.00 116.789  10
  -2  -1 -11 1552.23 111.377  10
  -2   1 -11 1462.69 106.613  10
   2   1 -11 1652.06 115.057  10
  -2  -1 -11 1694.80 102.835   8
  -2   1 -11 1569.61 101.198   8
  -3   1 -11 841.879 65.8897  16
  -3  -1 -11 871.756 74.6389  15
  -3   1 -11 940.921 78.5090  15
  -3   1 -11 829.442 71.8632  13
   3   1 -11 802.701 75.4690  13
   3  -1 -11 1015.56 91.3426  13
   3  -1 -11 989.199 96.3532  10
  -3  -1 -11 1010.93 88.8077  10
  -3   1 -11 924.786 83.7145  10
   3   1 -11 1009.86 90.3394  10
  -3   1 -11 852.300 74.0406   8
  -3  -1 -11 998.134 80.2039   8
  -4  -1 -11 54.7166 21.9712  10
   4   1 -11 179.313 38.3621  10
  -4   1 -11 61.5133 23.9337  10
   4  -1 -11 70.2862 27.3269  10
  -4   1 -11 43.3590 18.2626   8
  -4   1 -11 56.4400 18.5915  16
  -4  -1 -11 77.2878 23.5296  15
  -4   1 -11 149.212 31.9224  15
  -4  -1 -11 134.537 31.1165   8
   4  -1 -11 118.629 32.7678  13
   4   1 -11 44.3531 19.6885  13
  -4   1 -11 155.128 31.4293  13
   4   1  11 69.9634 20.4869   4
  -5   1 -11 5263.40 186.147   8
  -5  -1 -11 5584.39 191.330   8
   5   1 -11 5516.71 201.401  13
  -5   1 -11 5305.13 177.829  13
   5  -1 -11 5993.52 229.123  13
  -5   1 -11 5262.21 189.541  15
  -5  -1 -11 5102.44 186.874  15
  -5   1 -11 5393.89 173.164  16
  -5   1 -11 5209.59 194.889  10
   5  -1 -11 5749.62 237.818  10
  -5  -1 -11 5629.89 203.196  10
   5   1 -11 5611.89 213.268  10
   5  -1  11 5684.79 191.897   4
   5   1  11 5416.70 171.293   4
  -6  -1 -11 5488.96 191.364   8
  -6   1 -11 5237.05 185.579   8
   6   1 -11 5322.25 199.346  13
   6  -1 -11 5781.57 227.891  13
  -6   1 -11 5200.27 173.592  16
  -6  -1 -11 5590.34 196.991  15
  -6   1 -11 6265.91 208.820  15
   6   1 -11 5406.12 208.074  10
  -6   1 -11 5643.41 198.997  10
  -6  -1 -11 5850.40 204.669  10
   6  -1 -11 5472.52 230.422  10
   6   1  11 5397.28 175.652   4
   6  -1  11 5844.38 201.000   4
  -7  -1 -11 473.848 57.2663   8
  -7   1 -11 485.599 57.0337   8
   7  -1 -11 538.038 71.0352  13
   7   1 -11 531.961 64.5657  13
  -7   1 -11 492.957 60.1227  15
  -7   1 -11 470.785 53.3662  16
  -7  -1 -11 449.482 56.6272  15
  -7   1 -11 493.875 58.0057  10
  -7  -1 -11 463.077 57.9023  10
   7   1 -11 517.785 65.1275  10
   7  -1 -11 435.649 64.6696  10
   7   1  11 451.607 52.0221   4
   7  -1  11 492.029 59.7190   4
  -8  -1 -11 3034.28 145.121   8
  -8   1 -11 3185.34 145.938   8
  -8  -1 -11 3221.11 152.185  15
  -8   1 -11 3247.95 153.674  15
  -8   1 -11 3267.05 141.743  16
   8  -1 -11 3195.34 170.824  13
   8   1 -11 3015.68 152.700  13
   8   1 -11 2909.05 152.248  10
  -8   1 -11 3202.46 145.257  10
   8  -1 -11 3065.42 169.103  10
  -8  -1 -11 3227.58 146.466  10
   8  -1  11 3289.45 154.439   4
   8   1  11 3072.51 138.355   4
  -9  -1 -11 18.2343 13.4611  10
   9   1 -11 39.8073 19.9954  10
  -9   1 -11 3.54284 9.24698  10
   9  -1 -11 50.6326 24.7236  10
  -9   1 -11 10.7784 12.4051  16
  -9  -1 -11 39.1046 21.6512   8
  -9   1 -11 3.74769 8.47115   8
   9  -1 -11 52.1966 24.5602  13
   9   1 -11 30.8826 18.2068  13
   9   1  11 43.5423 19.5242   4
 -10  -1 -11 480.833 59.3556   8
 -10   1 -11 501.974 58.6937   8
  10  -1 -11 554.695 70.7576  10
 -10  -1 -11 454.210 53.9789  10
  10   1 -11 707.712 75.9907  13
  10  -1 -11 497.879 69.4664  13
 -10   1 -11 518.991 59.6771  16
  10   1 -11 468.402 61.2635  10
 -10   1 -11 476.807 54.4598  10
  10   1  11 529.919 59.6676   4
  10  -1  11 465.810 60.3603   4
 -11  -1 -11 1594.63 107.742   8
 -11   1 -11 1615.28 104.748   8
  11  -1 -11 1714.39 120.795  10
  11   1 -11 1482.62 110.419  13
  11  -1 -11 1415.12 117.471  13
 -11   1 -11 1627.20 106.430  16
  11   1 -11 1588.43 110.732  10
  11  -1  11 1488.45 107.988   4
  11   1  11 1452.49 100.602   4
 -12   1 -11 536.941 61.8522  16
 -12  -1 -11 513.075 62.0070   8
 -12   1 -11 462.540 56.6600   8
  12  -1  11 568.967 68.2467   4
  12   1  11 528.284 61.5770   4
  12   1 -11 400.058 58.2286  13
  12  -1 -11 532.189 72.6193  13
 -13   1 -11 1091.24 89.2332  16
 -13  -1 -11 985.955 85.9920   8
 -13   1 -11 1089.28 86.8576   8
  13   1  11 994.644 85.6862   4
  13  -1  11 1000.64 91.3282   4
  13   1 -11 899.691 88.0739  13
 -14   1 -11 2501.25 137.116  16
  14  -1 -11 2110.20 113.320  14
  14   1 -11 2157.12 137.030  13
 -14   1 -11 2159.81 123.199   8
 -14  -1 -11 2291.25 131.194   8
  14   1  11 2295.82 131.648   4
  14  -1  11 2498.32 145.294   4
  15  -1 -11 279.855 42.8254  14
 -15   1 -11 232.086 43.4459  16
 -15  -1 -11 215.743 41.3122   8
  15   1 -11 207.840 43.8002  13
 -15   1 -11 275.318 44.4058   8
  15  -1  11 242.815 46.6335   4
  15   1  11 245.459 44.3082   4
 -16   1 -11 202.704 40.6637  16
  16  -1 -11 209.184 37.3585  14
 -16  -1 -11 111.252 30.5854   8
 -16   1 -11 167.009 34.7487   8
  16   1 -11 255.120 48.8525  13
  16   1  11 192.257 39.5740   4
  16  -1  11 192.862 43.4324   4
 -17   1 -11 478.746 62.6551  16
  17  -1 -11 465.277 55.5975  14
 -17  -1 -11 500.827 62.4560   8
 -17   1 -11 490.995 59.0869   8
  17  -1  11 558.052 71.7084   4
  17   1  11 526.454 66.2572   4
  17   1 -11 561.193 71.6717  13
  18  -1 -11 1442.20 99.6234  14
 -18   1 -11 1357.05 97.0926   8
 -18  -1 -11 1391.85 103.508   8
  18  -1  11 1429.04 117.085   4
  18   1  11 1553.23 114.873   4
  18   1 -11 1328.03 110.157  13
  19  -1 -11 341.210 49.3926  14
 -19  -1 -11 400.976 55.3894   8
 -19   1 -11 358.961 50.6634   8
  19  -1  11 361.425 60.6398   4
  19   1  11 340.335 55.1742   4
  19   1 -11 353.925 58.8234  13
  20  -1 -11 2172.41 126.017  14
  20   1  11 2211.24 138.865   4
  20  -1  11 2472.81 156.420   4
 -20   1 -11 2223.76 125.567   8
 -20  -1 -11 2204.76 130.816   8
  21  -1 -11 372.137 54.3530  14
  21  -1  11 330.530 59.4963   4
  21   1  11 374.866 58.2294   4
 -21   1 -11 322.063 49.1631   8
  22  -1 -11 753.333 77.5024  14
 -22   1 -11 788.548 74.8957   8
  22   1  11 834.040 86.8489   4
  23  -1 -11 85.0708 28.6253  14
  23   1  11 49.3230 24.0842   4
 -23   1 -11 51.2432 20.5765   8
  24  -1 -11 615.294 73.8784  14
 -24   1 -11 562.522 63.7061   8
  24   1  11 568.241 71.8064   4
  25   1  11 54.1344 24.8739   4
  25  -1 -11 51.5898 22.9009  14
   0   1 -12 12.0055 11.6778  13
   0   1 -12 13.1098 15.0883  10
   0  -1 -12 14.8827 14.4765  10
   0  -1 -12 7.50324 8.48002  15
   0   1 -12 7.55087 9.85404  15
  -1   1 -12 94.0936 28.9429  13
   1   1 -12 32.8695 17.7835  13
  -1   1 -12 77.8775 27.0783  10
   1   1 -12 35.2465 19.0695  10
  -1   1 -12 37.9276 17.9986   8
   1  -1 -12 5.10570 9.42298  10
  -1  -1 -12 19.3237 19.9365  10
  -1  -1 -12 137.887 32.3938  15
  -1   1 -12 77.2407 24.1712  15
  -2   1 -12 45.9965 20.0088  13
   2   1 -12 25.2851 18.2401  13
  -2  -1 -12 35.3746 17.0123  15
  -2   1 -12 59.5496 21.3614  15
  -2   1 -12 44.5598 17.7656  16
  -2   1 -12 31.7524 15.9493   8
   2   1 -12 35.5241 18.3253  10
  -2   1 -12 55.5381 22.3010  10
   2  -1 -12 41.9058 23.6806  10
  -2  -1 -12 37.5294 19.3597  10
  -3   1 -12-3.74897 9.78497  13
   3  -1 -12 29.9104 21.5767  13
   3   1 -12 25.9640 15.9729  13
  -3   1 -12 14.3468 12.3841   8
  -3  -1 -12 3.71362 8.39413   8
  -3  -1 -12 8.02994 11.7161  15
  -3   1 -12 4.06202 9.18163  15
  -3   1 -12 18.4490 13.3087  16
   3   1 -12 17.8479 15.4061  10
  -3   1 -12 50.4399 20.5246  10
   3  -1 -12 5.38189 14.0470  10
  -3  -1 -12 22.8317 16.8551  10
   4  -1 -12 92.6017 31.4902  13
   4   1 -12 92.9836 28.3081  13
  -4   1 -12 138.678 30.8650   8
  -4  -1 -12 75.4812 24.6261   8
  -4  -1 -12 102.389 28.2821  15
  -4   1 -12 117.698 27.2220  16
  -4   1 -12 78.8168 25.3918  15
   4   1 -12 102.865 29.7607  10
  -4   1 -12 87.0901 28.1222  10
   4  -1 -12 115.918 35.2904  10
  -4  -1 -12 124.547 32.3202  10
   5  -1 -12 100.659 33.8707  13
   5   1 -12 90.3490 28.8813  13
  -5  -1 -12 91.9036 25.9669   8
  -5   1 -12 51.8276 19.9194   8
  -5  -1 -12 87.2547 27.1117  15
  -5   1 -12 67.4151 23.9680  15
  -5   1 -12 99.3526 25.5688  16
   5   1 -12 72.0623 26.2858  10
  -5   1 -12 85.3584 26.5225  10
   5  -1 -12 79.4225 30.5251  10
  -5  -1 -12 86.6350 27.1110  10
  -6   1 -12 5819.98 197.942   8
  -6  -1 -12 5756.04 200.317   8
  -6   1 -12 5938.15 190.578  16
  -6  -1 -12 5588.24 204.460  15
  -6   1 -12 6045.25 216.282  15
   6  -1 -12 5965.60 240.291  13
   6   1 -12 5717.47 218.338  13
   6  -1 -12 6010.89 248.240  10
   6   1 -12 5944.19 218.808  10
  -6   1 -12 5748.56 201.850  10
  -6  -1 -12 6091.72 213.526  10
   6   1  12 5699.76 182.978   4
  -7   1 -12 106.665 27.4506  16
  -7  -1 -12 126.748 32.7656  15
  -7   1 -12 141.780 34.6924  15
  -7   1 -12 147.754 33.1663   8
   7   1 -12 177.353 39.9400  13
   7  -1 -12 203.234 45.8991  13
  -7   1 -12 109.074 28.3050  10
  -7  -1 -12 208.709 39.4738   8
   7   1 -12 144.979 34.9789  10
   7  -1 -12 135.421 38.9646  10
  -7  -1 -12 99.1521 29.0340  10
   7   1  12 75.7619 22.9157   4
  -8   1 -12 750.600 72.0779   8
  -8  -1 -12 778.153 75.1069   8
   8   1 -12 659.478 74.8135  13
   8  -1 -12 709.075 85.2838  13
  -8   1 -12 644.013 65.8497  16
  -8   1 -12 703.664 76.2620  15
  -8  -1 -12 707.863 74.6114  15
   8   1 -12 764.173 79.8619  10
  -8  -1 -12 730.890 72.8296  10
  -8   1 -12 694.306 69.1633  10
   8  -1 -12 758.820 87.6385  10
   8  -1  12 804.768 78.1272   4
   8   1  12 710.815 67.5679   4
  -9  -1 -12 356.390 51.2418   8
  -9   1 -12 374.810 51.6716   8
   9  -1 -12 319.344 56.9483  10
  -9  -1 -12 307.489 47.4309  10
   9   1 -12 351.013 55.4199  13
   9  -1 -12 390.990 64.0419  13
  -9   1 -12 352.044 50.3789  16
  -9   1 -12 327.053 52.6887  15
  -9   1 -12 304.972 46.3004  10
   9   1 -12 317.594 51.6177  10
   9  -1  12 369.792 54.1150   4
   9   1  12 321.111 46.9911   4
 -10  -1 -12 1637.68 110.326   8
 -10   1 -12 1488.32 102.324   8
  10  -1 -12 1721.51 127.631  10
  10   1 -12 1680.26 121.280  13
  10  -1 -12 1735.69 132.695  13
 -10  -1 -12 1711.28 118.376  15
 -10   1 -12 1635.19 116.266  15
 -10   1 -12 1675.18 108.699  16
  10   1 -12 1629.75 114.878  10
  10   1  12 1656.69 106.799   4
  10  -1  12 1749.60 117.898   4
 -11  -1 -12 980.312 86.8153   8
 -11   1 -12 910.158 80.3188   8
  11   1 -12 885.752 89.0407  13
  11  -1 -12 1100.48 107.997  13
 -11   1 -12 937.951 89.7707  15
 -11   1 -12 971.639 84.1833  16
 -11  -1 -12 940.823 89.3586  15
  11   1 -12 1007.06 89.3169  10
  11   1  12 919.201 81.8028   4
  11  -1  12 997.536 90.1297   4
 -12   1 -12 3410.24 157.891  16
 -12  -1 -12 3512.50 164.378   8
 -12   1 -12 3201.28 151.217   8
  12   1  12 3016.98 148.079   4
  12  -1  12 3386.52 166.934   4
  12  -1 -12 3362.66 188.268  13
  12   1 -12 3215.64 170.176  13
 -13   1 -12 1285.82 98.4018  16
  13   1 -12 1336.08 111.459  13
 -13  -1 -12 1377.42 103.788   8
 -13   1 -12 1281.54 96.3697   8
  13  -1  12 1429.02 110.716   4
  13   1  12 1379.05 102.539   4
 -14   1 -12 38.7387 20.2531  16
 -14  -1 -12-4.40204 12.8457   8
 -14   1 -12 16.1266 14.8814   8
  14   1 -12 42.2819 21.8113  13
  14  -1  12 44.2101 23.1136   4
  14   1  12 13.1063 15.0843   4
  15   1 -12 6849.03 253.670  13
 -15  -1 -12 7161.82 237.669   8
 -15   1 -12 6684.84 220.489   8
 -15   1 -12 6994.62 234.289  16
  15  -1  12 7245.24 254.566   4
  15   1  12 6887.22 234.821   4
  16   1 -12 859.863 91.9796  13
 -16   1 -12 764.418 74.8544   8
 -16  -1 -12 916.763 86.3383   8
 -16   1 -12 848.495 82.8785  16
  16   1  12 899.966 85.7956   4
  16  -1  12 921.000 92.5841   4
  17   1 -12 1728.33 130.013  13
 -17   1 -12 1531.11 106.530   8
 -17  -1 -12 1790.09 119.208   8
 -17   1 -12 1579.14 114.172  16
  17  -1  12 1855.78 133.258   4
  17   1  12 1572.51 114.735   4
  18   1 -12 483.394 69.8712  13
 -18  -1 -12 493.920 63.5676   8
 -18   1 -12 446.169 57.9849   8
 -18   1 -12 547.712 68.8917  16
  18   1  12 567.032 70.3531   4
  18  -1  12 540.767 72.9995   4
  19   1 -12 461.132 68.7838  13
 -19   1 -12 518.973 62.1573   8
 -19  -1 -12 564.100 67.8065   8
  19   1  12 523.676 68.4463   4
  19  -1  12 597.103 77.3735   4
 -19   1 -12 526.788 68.2213  16
 -20   1 -12 907.808 82.2757   8
  20   1  12 1108.76 100.382   4
 -20   1 -12 1237.08 104.507  16
 -21   1 -12 291.126 47.4907   8
  21   1  12 276.168 49.8516   4
 -21   1 -12 371.411 59.3127  16
 -22   1 -12 2250.92 127.665   8
  22   1  12 2326.08 143.287   4
 -22   1 -12 2663.73 156.021  16
 -23   1 -12 404.398 54.8451   8
  23   1  12 438.748 64.0820   4
 -23   1 -12 443.661 64.5750  16
   0   1 -13 2497.81 141.271  13
   0   1 -13 2567.42 143.755  10
   0  -1 -13 2840.61 161.456  10
   1   1 -13 272.252 47.3185  13
  -1   1 -13 262.354 46.5311  13
  -1  -1 -13 266.575 50.8436  10
   1   1 -13 232.822 45.2599  10
  -1   1 -13 268.582 46.6806  10
   1  -1 -13 300.668 53.7644  10
  -1  -1 -13 302.064 48.3540  15
  -1   1 -13 283.442 47.1704  15
   2   1 -13 260.469 47.3336  13
  -2   1 -13 235.566 39.4704   8
  -2   1 -13 223.841 43.6216  10
   2   1 -13 234.469 44.8139  10
  -2  -1 -13 274.658 50.3984  10
   2  -1 -13 307.697 55.4704  10
  -2  -1 -13 308.856 49.1232  15
  -2   1 -13 272.917 46.2748  15
   3   1 -13 5235.43 209.214  13
  -3   1 -13 5306.19 185.069   8
  -3  -1 -13 5951.21 224.419  10
   3  -1 -13 5841.97 240.930  10
   3   1 -13 5365.26 209.413  10
  -3   1 -13 5270.51 201.648  10
  -3  -1 -13 5645.70 209.781  15
  -3   1 -13 5340.57 205.055  15
   4  -1 -13 674.143 83.4130  13
   4   1 -13 745.449 82.0227  13
  -4   1 -13 569.857 61.8168   8
   4   1 -13 495.026 64.9775  10
   4  -1 -13 485.957 71.4959  10
  -4   1 -13 486.396 62.0031  10
  -4  -1 -13 495.946 64.9061  10
  -4  -1 -13 460.256 62.2633  15
  -4   1 -13 531.523 66.0184  15
   5   1 -13 603.314 72.6733  13
   5  -1 -13 499.603 72.1503  13
  -5  -1 -13 639.649 67.9703   8
  -5   1 -13 561.393 62.1658   8
  -5  -1 -13 661.351 73.8656  10
   5  -1 -13 697.380 85.4273  10
   5   1 -13 634.539 73.2471  10
  -5   1 -13 604.215 68.2054  10
  -5  -1 -13 652.422 73.1642  15
  -5   1 -13 563.658 68.4807  15
  -6  -1 -13 3735.45 175.360  15
  -6   1 -13 3727.04 176.126  15
  -6   1 -13 3984.57 161.187  16
   6   1 -13 3763.18 182.426  13
   6  -1 -13 3934.78 200.964  13
   6   1 -13 3872.30 179.951  10
  -6   1 -13 3918.71 170.359  10
   6  -1 -13 3834.31 201.596  10
  -6  -1 -13 3942.47 176.725  10
  -6  -1 -13 4070.16 172.009   8
  -6   1 -13 3966.35 164.913   8
   7   1 -13 225.881 46.3201  13
   7  -1 -13 262.605 53.3097  13
  -7   1 -13 241.580 46.6708  15
  -7  -1 -13 241.913 46.2368  15
  -7   1 -13 287.096 44.5958  16
  -7   1 -13 306.008 48.5096  10
   7  -1 -13 329.903 60.0456  10
  -7  -1 -13 273.548 45.5237   8
  -7   1 -13 247.534 42.8292   8
   7   1 -13 222.940 44.9516  10
  -7  -1 -13 240.418 44.1873  10
  -8  -1 -13 741.239 74.6861   8
  -8   1 -13 650.963 68.4688   8
  -8  -1 -13 833.716 79.8874  10
   8  -1 -13 1347.76 120.825  10
   8   1 -13 1697.70 126.587  13
   8  -1 -13 1960.13 145.432  13
  -8   1 -13 641.676 66.9001  16
  -8  -1 -13 669.296 76.1211  15
  -8   1 -13 715.362 79.2533  15
   8   1 -13 1403.12 109.163  10
  -8   1 -13 705.797 71.7300  10
   8   1  13 738.967 70.1865   4
  -9  -1 -13 1495.18 106.580   8
  -9   1 -13 1425.99 101.314   8
   9  -1 -13 1792.63 135.138  10
   9   1 -13 1595.09 121.089  13
   9  -1 -13 1554.46 129.702  13
  -9   1 -13 1542.87 105.444  16
  -9  -1 -13 1837.78 126.719  15
  -9   1 -13 1439.21 112.117  15
   9   1 -13 1423.94 108.819  10
  -9   1 -13 1592.03 105.324  10
   9   1  13 1498.04 101.963   4
 -10  -1 -13 11107.8 291.133   8
 -10   1 -13 10663.1 277.025   8
  10   1 -13 10864.3 317.784  13
  10  -1 -13 10933.8 344.503  13
 -10  -1 -13 11173.9 310.537  15
 -10   1 -13 10758.9 281.781  16
 -10   1 -13 10628.7 304.548  15
  10   1 -13 10930.6 300.926  10
  10   1  13 11132.0 280.945   4
 -11   1 -13 2624.56 139.255  16
 -11   1 -13 2460.19 148.897  15
 -11  -1 -13 2520.03 149.152  15
 -11  -1 -13 2520.17 140.737   8
 -11   1 -13 2477.22 135.636   8
  11   1  13 2603.77 138.293   4
  11  -1 -13 2632.19 171.307  13
  11   1 -13 2404.82 151.870  13
 -12  -1 -13 979.618 93.8170  15
 -12   1 -13 1135.05 92.6511  16
 -12   1 -13 987.708 94.1140  15
 -12  -1 -13 896.060 84.4652   8
 -12   1 -13 1106.34 90.5909   8
  12   1  13 990.891 87.1791   4
  12   1 -13 1057.31 101.610  13
 -13  -1 -13 1698.97 123.595  15
 -13   1 -13 1597.38 119.983  15
 -13   1 -13 1518.61 108.574  16
  13   1 -13 1633.48 126.644  13
 -13  -1 -13 1655.84 115.485   8
 -13   1 -13 1425.08 103.831   8
  13   1  13 1692.81 114.544   4
  14   1 -13 118.580 36.1008  13
 -14  -1 -13 154.427 37.0164   8
 -14   1 -13 112.210 31.6246   8
  14   1  13 115.959 31.8793   4
 -14   1 -13 92.1665 28.0593  16
 -15   1 -13 949.995 90.2177  16
  15   1 -13 664.977 82.2604  13
 -15   1 -13 807.716 82.1057   8
 -15  -1 -13 810.458 83.6105   8
  15   1  13 961.308 91.7247   4
  16   1 -13 154.378 40.8695  13
 -16  -1 -13 91.1531 29.1383   8
 -16   1 -13 134.097 33.2649   8
  16   1  13 120.724 32.6314   4
 -16   1 -13 73.1674 26.0131  16
  17   1 -13 109.792 36.1659  13
 -17  -1 -13 154.463 37.0250   8
 -17   1 -13 117.552 32.4133   8
  17   1  13 137.639 36.1160   4
 -17   1 -13 125.853 34.9440  16
 -18   1 -13 499.186 65.9523  16
  18   1 -13 681.539 84.9919  13
 -18   1 -13 708.110 74.1721   8
 -18  -1 -13 615.844 71.6486   8
  18   1  13 634.263 74.7235   4
  19   1 -13 52.7975 25.3913  13
  19   1  13 48.8605 25.5056   4
 -19   1 -13 43.5975 22.7934  16
 -19   1 -13 66.8987 26.1685   8
  20   1  13 49.4262 24.1345   4
 -20   1 -13 44.4075 24.0933  16
 -20   1 -13 24.9601 17.1677   8
 -21   1 -13 250.195 48.4293  16
 -21   1 -13 269.510 46.8607   8
  21   1  13 239.503 47.8502   4
   0   1 -14 22.9325 15.8361  10
   0  -1 -14 21.2516 16.9834  10
   0   1 -14 32.4850 19.1515  13
   1   1 -14 1556.75 115.565  13
  -1  -1 -14 1588.65 122.354  10
   1  -1 -14 1616.08 124.608  10
   1   1 -14 1689.80 119.597  10
  -1   1 -14 1460.82 109.347  10
   2   1 -14 657.584 77.5941  13
  -2  -1 -14 954.474 90.0930  15
  -2   1 -14 804.836 83.0582  15
   2  -1 -14 597.451 77.7545  10
  -2  -1 -14 835.514 87.7005  10
   2   1 -14 702.104 76.5140  10
  -2   1 -14 725.653 78.4749  10
   3   1 -14 2204.81 141.110  13
   3   1 -14 1954.25 127.691  10
  -3   1 -14 2005.31 125.819  10
  -3  -1 -14 2150.52 137.669  10
   3  -1 -14 1999.22 141.940  10
  -3  -1 -14 2232.58 137.197  15
  -3   1 -14 2032.55 131.807  15
   4   1 -14 162.268 39.7056  13
  -4   1 -14 184.742 36.4041   8
  -4  -1 -14 91.5545 30.1583  15
  -4   1 -14 136.516 35.9931  15
   4   1 -14 93.9763 30.6603  10
  -4   1 -14 110.215 30.4438  10
   4  -1 -14 97.5282 33.4822  10
  -4  -1 -14 181.226 41.9152  10
  -5  -1 -14 2112.70 135.702  15
  -5   1 -14 2014.41 134.112  15
   5   1 -14 2031.00 131.465  10
  -5   1 -14 2092.98 127.722  10
  -5   1 -14 2072.22 118.220   8
   5  -1 -14 2186.92 152.046  10
  -5  -1 -14 2174.00 135.479  10
   5   1 -14 2217.37 143.704  13
  -6  -1 -14 886.090 89.9795  15
  -6   1 -14 1008.33 96.0241  15
  -6   1 -14 996.743 88.0937  10
   6   1 -14 893.635 87.6984  10
  -6  -1 -14 989.439 85.2378   8
  -6   1 -14 913.675 79.7073   8
   6  -1 -14 903.757 98.7606  10
  -6  -1 -14 977.623 91.1847  10
   6   1 -14 960.301 95.8743  13
   6  -1 -14 960.002 101.160  13
  -7  -1 -14 1218.34 104.689  15
  -7   1 -14 1222.17 105.059  15
   7   1 -14 1327.59 112.409  13
   7  -1 -14 1291.21 118.162  13
  -7   1 -14 1279.40 97.4664  10
   7   1 -14 1270.25 104.605  10
  -7  -1 -14 1306.50 99.7423   8
  -7   1 -14 1184.91 91.4518   8
   7  -1 -14 1234.74 115.280  10
   8   1 -14 81.3603 30.0314  13
   8  -1 -14 161.619 44.4320  13
  -8  -1 -14 127.973 31.9794   8
  -8   1 -14 135.797 32.5508   8
  -8   1 -14 112.145 33.2619  15
  -8  -1 -14 55.4540 25.4802  15
   8   1 -14 89.9225 29.6208  10
  -8   1 -14 90.2778 26.7760  10
   9   1 -14 381.066 62.4166  13
   9  -1 -14 303.717 60.6795  13
  -9  -1 -14 244.635 48.4208  15
  -9   1 -14 277.727 51.5547  15
   9   1 -14 288.122 50.0768  10
  -9   1 -14 299.935 46.6797  10
  -9  -1 -14 358.884 53.8287   8
  -9   1 -14 324.003 49.0146   8
 -10  -1 -14 2562.07 142.341   8
 -10   1 -14 2567.24 137.180   8
  10  -1 -14 2502.95 170.025  13
  10   1 -14 2506.72 159.353  13
 -10  -1 -14 2441.24 149.236  15
 -10   1 -14 2209.42 143.580  15
 -10   1 -14 2412.56 133.890  16
  10   1 -14 2533.50 146.449  10
  10   1  14 2543.30 136.515   4
 -11   1 -14 3573.33 165.181  16
 -11   1 -14 3674.18 186.250  15
 -11  -1 -14 3432.04 179.503  15
  11  -1 -14 3836.94 212.384  13
  11   1 -14 3411.42 186.007  13
 -11  -1 -14 3620.79 170.036   8
 -11   1 -14 3438.10 160.737   8
  11   1  14 3715.76 166.184   4
  12   1 -14 69.9771 28.4745  13
 -12  -1 -14 81.2564 28.2531   8
 -12   1 -14 58.6156 23.1814   8
  12   1  14 46.9374 22.9598   4
 -12   1 -14 62.8339 32.0510  15
 -12   1 -14 56.4477 23.3639  16
 -12  -1 -14 67.9775 28.1361  15
 -13   1 -14 297.787 53.6839  15
 -13   1 -14 343.578 53.3087  16
 -13  -1 -14 219.810 46.8236  15
 -13   1 -14 240.593 43.7215   8
  13   1 -14 312.943 58.6842  13
 -13  -1 -14 344.307 53.8628   8
  13   1  14 267.333 46.8143   4
  14   1 -14 113.262 36.4888  13
 -14   1 -14 127.207 32.7371   8
 -14  -1 -14 169.145 38.2003   8
  14   1  14 107.560 30.9481   4
 -14   1 -14 106.973 30.7792  16
 -14   1 -14 125.246 36.6750  15
 -14  -1 -14 104.836 32.8067  15
 -15  -1 -14 295.561 53.7950  15
 -15   1 -14 262.058 51.6396  15
 -15   1 -14 221.563 43.3627  16
 -15  -1 -14 247.255 45.8982   8
  15   1 -14 203.542 49.4110  13
  15   1  14 252.819 46.8521   4
 -15   1 -14 302.447 49.0971   8
  16   1 -14 1686.99 133.666  13
 -16  -1 -14 1567.13 124.048  15
 -16   1 -14 1432.64 108.857  16
 -16   1 -14 1530.09 121.232  15
 -16   1 -14 1527.90 108.858   8
 -16  -1 -14 1499.94 111.489   8
  16   1  14 1585.16 115.943   4
  17   1 -14 569.974 81.4700  13
 -17  -1 -14 420.436 64.4707  15
 -17   1 -14 382.388 60.8184  15
 -17   1 -14 326.086 54.0337  16
 -17   1 -14 329.268 50.8411   8
 -17  -1 -14 471.775 62.9763   8
  17   1  14 467.470 64.3927   4
  18   1 -14 2430.66 161.368  13
 -18   1 -14 2212.76 129.904   8
  18   1  14 2361.76 143.868   4
 -18   1 -14 2350.54 140.609  16
 -19   1 -14 1834.75 118.502   8
  19   1  14 1787.09 125.516   4
 -19   1 -14 1788.92 123.920  16
   0   1 -15 5969.12 222.844  10
   0  -1 -15 6276.84 245.077  10
   1   1 -15 14.0507 14.9717  10
  -1  -1 -15 5.35398 15.6235  10
  -1   1 -15 4.62315 14.7785  10
   1  -1 -15 33.2007 21.6638  10
  -2   1 -15 2626.02 145.643  10
   2   1 -15 2599.88 147.773  10
   2  -1 -15 2730.10 165.572  10
  -2  -1 -15 2821.27 162.127  10
   2   1 -15 2342.40 147.381  13
  -3   1 -15 35.6154 20.9970  15
   3   1 -15 52.0590 24.7048  10
  -3   1 -15 27.2073 19.6267  10
   3  -1 -15 68.7449 28.9549  10
   3   1 -15 72.5233 29.4676  13
   4   1 -15 1948.45 136.434  13
  -4   1 -15 1817.08 130.260  15
  -4  -1 -15 1860.52 130.841  15
   4   1 -15 1666.34 119.815  10
  -4   1 -15 1863.44 121.923  10
   5   1 -15 4176.31 200.506  13
   5   1 -15 4100.62 187.481  10
  -5   1 -15 3983.57 176.900  10
  -5  -1 -15 4359.67 201.543  15
  -5   1 -15 4594.21 206.427  15
   6   1 -15 43.8755 23.7381  13
  -6   1 -15 54.1882 21.4304   8
  -6  -1 -15 46.9125 22.5611  15
  -6   1 -15 52.9933 24.9351  15
  -6   1 -15 52.2542 22.7310  10
   6   1 -15 33.3943 19.6876  10
  -7  -1 -15 1198.39 106.732  15
  -7   1 -15 1253.85 109.874  15
   7   1 -15 1203.08 102.564  10
  -7   1 -15 1133.21 93.5485  10
  -7   1 -15 1280.30 95.9229   8
   7   1 -15 1268.45 113.676  13
  -8  -1 -15 2931.50 166.952  15
  -8   1 -15 2503.38 155.379  15
   8   1 -15 2675.71 152.338  10
  -8   1 -15 2484.16 136.235  10
  -8   1 -15 2688.02 139.631   8
  -8  -1 -15 2794.33 149.263   8
   8   1 -15 2562.15 162.282  13
  -9  -1 -15 423.225 65.2112  15
  -9   1 -15 529.114 72.1997  15
   9   1 -15 485.091 65.0934  10
  -9   1 -15 469.578 58.8583   8
  -9  -1 -15 478.850 63.0642   8
   9  -1 -15 501.110 78.7607  13
   9   1 -15 499.486 73.0943  13
  10   1 -15 248.876 53.0152  13
  10  -1 -15 211.757 51.8151  13
 -10   1 -15 240.037 44.2084   8
 -10  -1 -15 242.891 45.3797   8
  10   1 -15 251.616 47.5889  10
 -10  -1 -15 177.305 43.2231  15
 -10   1 -15 199.946 45.7040  15
  11   1 -15 1247.39 115.845  13
 -11   1 -15 1084.45 91.2699   8
 -11  -1 -15 1228.21 99.9382   8
 -11   1 -15 1233.69 110.046  15
 -11  -1 -15 1347.63 113.846  15
  12   1 -15 286.398 57.3444  13
 -12  -1 -15 322.203 56.9336  15
 -12   1 -15 322.284 57.3776  15
 -12   1 -15 346.081 51.6681   8
 -12  -1 -15 300.017 49.9287   8
  13   1 -15 30.7695 22.7150  13
 -13   1 -15 80.7850 26.6109   8
 -13  -1 -15 81.2335 27.6243   8
  13   1  15 61.2167 24.8735   4
 -13  -1 -15 59.5579 27.3659  15
 -13   1 -15 37.7792 22.2727  15
  14   1 -15 80.2927 31.2173  13
 -14   1 -15 85.3665 27.2886   8
 -14  -1 -15 54.2522 23.6001   8
  14   1  15 93.8263 29.1537   4
 -14   1 -15 62.3955 24.6762  16
 -14  -1 -15 43.4867 23.5277  15
 -14   1 -15 54.0035 25.4104  15
 -15   1 -15 1059.78 101.737  15
 -15   1 -15 1048.08 92.8429  16
 -15  -1 -15 998.748 99.6755  15
  15   1 -15 1143.09 113.792  13
 -15   1 -15 1127.55 92.6135   8
 -15  -1 -15 1161.63 96.3849   8
  15   1  15 1160.41 98.4816   4
  16   1 -15 31.2277 24.4517  13
  16   1  15 41.7955 23.4720   4
 -16   1 -15 18.3361 17.9468  16
 -16  -1 -15 37.9973 24.5394  15
 -16   1 -15 21.4452 20.9899  15
 -16  -1 -15 36.3312 20.5304   8
 -16   1 -15 17.2029 17.7484   8
   0   1 -16 4.68459 14.9749  10
   1   1 -16 221.553 44.7852  10
  -1   1 -16 176.831 39.3565  10
   2   1 -16 2330.54 140.965  10
  -2   1 -16 2542.75 145.164  10
   3   1 -16 90.3437 29.7595  10
  -3   1 -16 114.287 32.1272  10
   4   1 -16 443.009 62.7838  10
  -4   1 -16 370.611 55.3303  10
   5   1 -16 525.134 68.8137  10
  -5   1 -16 616.829 70.9633  10
  -5  -1 -16 554.960 73.0369  15
  -5   1 -16 572.168 75.2122  15
   5   1 -16 487.713 71.2337  13
   6   1 -16 292.043 50.7583  10
  -6   1 -16 304.174 50.4819  10
  -6   1 -16 251.651 51.4825  15
  -6  -1 -16 324.743 58.6720  15
   6   1 -16 328.187 59.0746  13
   7   1 -16 3570.88 175.256  10
  -7   1 -16 3413.16 162.466  10
  -7  -1 -16 3547.85 186.400  15
  -7   1 -16 3285.00 180.080  15
   7   1 -16 3593.58 193.845  13
  -8  -1 -16 555.314 77.2795  15
  -8   1 -16 504.873 74.1913  15
   8   1 -16 507.419 67.2833  10
  -8   1 -16 536.345 64.5444  10
  -8   1 -16 472.040 59.0635   8
   8   1 -16 454.453 71.8415  13
  -9  -1 -16 1247.70 111.616  15
  -9   1 -16 1162.41 108.145  15
   9   1 -16 1433.82 125.054  13
   9   1 -16 1207.59 103.108  10
  -9   1 -16 1433.40 102.344   8
  10   1 -16 318.963 59.3658  13
 -10   1 -16 217.917 41.5632   8
 -10  -1 -16 256.512 45.7436   8
 -10  -1 -16 232.772 51.6516  15
 -10   1 -16 173.546 44.4397  15
  11   1 -16 979.542 104.867  13
 -11  -1 -16 933.786 96.7418  15
 -11   1 -16 963.420 98.2811  15
 -11  -1 -16 1035.80 91.0786   8
 -11   1 -16 848.648 79.9733   8
  12   1 -16 99.6976 36.3662  13
 -12   1 -16 142.768 62.8811  15
 -12  -1 -16 225.220 52.1889  15
 -12  -1 -16 79.3392 29.3305   8
 -12   1 -16 83.7956 27.3388   8
 -13  -1 -16 13.2497 16.3022   8
   0   1 -17 2771.95 153.145  10
   1   1 -17 1811.94 123.771  10
  -1   1 -17 1854.64 124.480  10
   2   1 -17 4.73774 15.1448  10
  -2   1 -17 23.1333 18.1137  10
   3   1 -17 1297.41 106.342  10
  -3   1 -17 1303.31 103.731  10
   4   1 -17 2759.09 153.844  10
  -4   1 -17 2918.69 153.560  10
  -5   1 -17 1748.70 118.339  10
   5   1 -17 1649.79 120.499  10
   6   1 -17 157.449 40.3522  10
  -6   1 -17 102.098 30.6539  10
   7   1 -17 211.564 49.7028  13
   7   1 -17 201.233 42.8663  10
  -7   1 -17 227.001 43.0111  10
   0  -2   0 95015.0 297.484   2
   0  -2   0 100091. 299.882  16
   0  -2   0 98588.3 382.091  11
   0   2   0 97149.0 380.286   5
   1   2   0 10.9672 5.72001   1
  -1  -2   0 34.7743 6.61342   2
   1  -2   0 17.0288 3.80883   2
   1  -2   0 13.1242 2.70374  18
   1   2   0 14.4112 4.32150  16
  -1   2   0 17.5092 4.43365  16
   1  -2   0 19.5473 4.33751  16
  -1  -2   0 23.0780 6.36343   7
  -1  -2   0 20.1066 5.98834  11
   1  -2   0 10.6668 4.54302  11
  -1   2   0 10.3332 4.49500   5
   2   2   0 35.9477 8.04039   5
  -2   2   0 17.3695 5.84463   5
   2  -2   0 16.3316 3.35229   2
  -2  -2   0 23.2873 5.67696   2
   2   2   0 11.5451 5.17676   1
   2  -2   0 17.7461 3.85983  18
  -2   2   0 26.4546 5.85889  16
   2  -2   0 12.2093 3.57334  16
  -2  -2   0 24.5845 6.63792   7
  -2   2   0 24.7616 4.94869  14
   2  -2   0 33.1022 7.48231  11
   2  -2   0 24.5749 3.20259   9
   2   2   0 24.9218 3.21063   9
   3  -2   0 2.97025 2.04296  18
  -3   2   0 10.4068 3.71419  16
   3  -2   0 17.1122 4.42054  16
  -3  -2   0 6.19081 3.82792   7
   3  -2   0 7.98526 3.97956  14
   3   2   0 2.05145 3.27888   1
  -3  -2   0 6.42641 3.47690   2
  -3   2   0 1.97330 3.15396   5
   3   2   0 10.4852 4.65441   5
   4  -2   0 333.313 19.2402  18
   4   2   0 405.941 13.2473  18
  -4  -2   0 317.065 23.1951   7
  -4   2   0 344.560 19.2709  16
   4  -2   0 336.579 20.7948  14
  -4  -2   0 329.088 23.0298   2
  -4   2   0 347.386 25.8673   5
  -5   2   0 24.6807 5.77430  16
   5  -2   0 16.6338 5.22114  18
   5   2   0 6.82991 2.48232  18
  -5   2   0 26.6660 8.06566   5
  -5  -2   0 14.9574 5.67231   7
  -6  -2   0 1521.93 54.0374   7
   6  -2   0 1612.04 51.3911  14
  -6   2   0 1646.10 47.5255  16
   7  -2   0 14.4993 5.73420  14
   7   2   0 20.3400 4.93764  13
  -7  -2   0 9.80873 5.05988   3
   7  -2   0 8.87053 2.36202   3
   7   2   0 12.5567 4.12906  18
   7  -2   0 7.19658 4.24274  18
   8   2   0 19.1125 5.19213  13
   8  -2   0 11.7331 5.30420  14
  -8  -2   0 16.0143 6.74511   3
   8  -2   0 11.7098 5.50983  18
   8   2   0 7.93671 3.88231  18
   9  -2   0 18.5954 7.55567  14
   9   2   0 12.2669 4.62126  13
   9  -2   0 5.28609 5.17385  18
   9   2   0 2.54258 2.92631  18
  10   2   0 8795.96 123.815  18
  10  -2   0 9048.99 154.188  18
  10  -2   0 10402.5 165.885  14
 -10  -2   0 10005.8 167.078   3
  11  -2   0 6.65739 5.74660  14
  11   2   0 7.76874 5.22206  18
  11  -2   0 1.62218 2.99385  18
 -11  -2   0 20.0418 8.15526   3
  12  -2   0 1617.85 72.6901  14
  12  -2   0 1591.47 70.8784  18
  12   2   0 1661.67 60.1656  18
  12  -2   0 1715.90 78.6989  12
 -12  -2   0 1661.30 71.9661   3
  13  -2   0 12.0572 7.86746  14
  13   2   0 8.27748 5.69330  18
  13  -2   0 1.93199 4.36700  18
  13  -2   0 10.9199 7.54075  12
 -13  -2   0 9.50303 6.56235   3
  14  -2   0 6690.64 161.301  14
  14   2   0 6333.09 130.271  18
  14  -2   0 6515.04 164.149  12
 -14  -2   0 6348.05 149.641   3
  15  -2   0 19.1233 10.3463  14
  15   2   0 6.61218 5.70758  18
  15  -2   0 6.73743 5.86166  18
  15  -2   0 4.92874 6.43211  12
 -15  -2   0 19.2902 10.0852   3
  16  -2   0 438.336 45.2861  14
  16   2   0 480.473 39.0044  18
  16  -2   0 611.231 51.9834  18
  16  -2   0 487.401 47.7280  12
 -16  -2   0 520.502 45.7607   3
 -17  -2   0 84.3639 19.6444   3
  17  -2   0 8.40436 10.3406  14
  17  -2   0 17.9486 10.5816  18
  17   2   0 11.4841 7.89884  18
  17  -2   0 68.3627 19.2175  12
  17  -2   0 37.5658 14.6162   9
 -18  -2   0 2142.50 98.7137   3
  18  -2   0 2315.71 111.582  14
  18   2   0 1703.86 79.0759  18
  18  -2   0 1756.43 91.2908  18
  18  -2   0 2051.31 102.610  12
  18   2   0 2044.07 97.1847   9
  18  -2   0 2206.23 102.885   9
 -19  -2   0 23.9699 14.7461   3
  19  -2   0 9.73476 10.3728  14
  19   2   0 25.9552 13.8283  18
  19  -2   0 25.7269 14.4480  18
  19  -2   0 18.0529 13.0230  12
  19   2   0 63.0965 19.9332   9
  19  -2   0 42.8215 18.6277   9
 -20  -2   0 5241.55 160.727   3
  20  -2   0 5414.80 184.037  14
  20   2   0 5459.43 149.804  18
  20   2   0 5154.93 173.563  17
  20  -2   0 5251.65 172.212  12
  20   2   0 4931.02 160.930   9
  20  -2   0 5648.66 174.958   9
 -21  -2   0 5.84986 7.63419   3
  21   2   0 24.2993 12.2817  18
  21   2   0 3.43571 8.96734  17
  21  -2   0 25.0520 14.7347  18
  21  -2   0 6.55861 9.56939  12
  21   2   0 6.19585 9.90295   9
  21  -2   0 12.8436 12.5709   9
  21  -2   0-3.72447 9.72104  14
  22  -2   0 1111.24 81.0535  18
  22   2   0 1102.21 84.4346  17
  22  -2   0 1130.94 83.8939  12
  22  -2   0 1092.23 82.2212   9
  22   2   0 1055.69 79.1244   9
  22  -2   0 1345.43 97.8621  14
  23   2   0 746.492 72.9379  17
  23  -2   0 706.489 67.7288  18
  24   2   0 79.4126 24.1765  17
  24  -2   0 92.7515 25.9207  18
  24  -2   0 62.5648 22.0094  12
  24   2   0 54.5695 21.2320   9
  24  -2   0 33.6905 18.2788   9
  24  -2   0 49.3084 21.8882  14
  24   2   0 99.7844 28.7110  14
  25  -2   0 15.2622 14.0838  12
  25   2   0 3.81166 13.1608   9
  25  -2   0 7.82981 10.2181   9
  25  -2   0 4.72574 13.7903  14
  25   2   0-4.32833 9.78360  14
  26  -2   0 801.638 75.9765  18
  26  -2   0 974.550 83.6617  12
  26   2   0 1005.66 84.6039   9
  26  -2   0 938.955 83.0298   9
  26   2   0 850.338 84.2716  14
  26  -2   0 1053.44 97.2709  14
  27  -2   0 24.2716 19.0343  18
  27  -2   0 40.6094 19.8293  12
  27   2   0 61.9161 25.2663   9
  27  -2   0 42.0578 20.5366   9
  27  -2   0 10.3579 19.1164  14
  27   2   0 13.9915 17.2149  14
  28  -2   0 2124.92 144.069  14
  28   2   0 1619.29 120.486  14
  28   2   0 1937.70 121.776   9
  28  -2   0 1646.89 113.681   9
  28  -2   0 1812.17 115.551  12
  29  -2   0 5.50429 16.0622  14
  29   2   0 9.88980 14.4298  14
  29   2   0-4.41667 12.8884   9
  29  -2   0 8.94361 17.5074   9
  30   2   0-5.05761 13.2006  14
  30   2   0 31.8884 21.4350   9
  30  -2   0 9.18939 13.4079   9
  31   2   0 10.2823 17.7512  14
  31   2   0 14.0112 16.1258   9
  31  -2   0 14.0832 17.3278   9
  32   2   0 9183.72 279.633   9
  32  -2   0 9259.60 282.484   9
   0  -2  -1 39.8875 5.62833  16
   0   2  -1 21.8743 5.67652  16
   0  -2  -1 9.45224 3.24615   3
   0   2   1 48.8571 6.34457   2
   0  -2  -1 49.6807 8.71448   7
   0  -2   1 4.43614 3.27490  11
   0   2  -1 17.8919 6.06633   5
   0   2   1 17.7515 5.57197   5
  -1   2  -1 259.567 20.4887   5
  -1   2   1 255.637 19.1223   5
  -1   2  -1 303.521 19.6838  16
  -1   2   1 239.831 11.6443  18
   1  -2  -1 287.841 13.9006  16
  -1  -2  -1 281.451 15.1347  16
   1   2  -1 251.855 18.1918  16
  -1   2   1 241.391 12.6813  16
  -1   2   1 250.977 9.95633  15
  -1   2  -1 253.175 12.7559  14
  -1  -2   1 238.882 10.1820  15
  -1  -2  -1 253.874 16.5262   3
   1  -2  -1 246.137 13.0905   3
   1   2  -1 254.009 20.7737   1
   1   2   1 247.044 20.1108   1
   1   2   1 256.305 15.8213   2
  -1   2   1 304.342 13.7977   2
   1   2   1 257.618 19.4826   5
  -1  -2  -1 251.966 19.2940   7
   1   2  -1 251.723 20.0110   5
   1  -2   1 291.392 21.7369  11
   1  -2  -1 268.398 19.1066  11
  -1  -2   1 242.309 19.7547  11
  -1  -2   1 279.963 10.0818   9
  -1   2   1 248.668 9.67326   9
  -2   2   1 887.692 36.8344   5
  -2   2  -1 785.025 36.8548   5
  -2   2  -1 932.545 34.4095  16
   2  -2  -1 914.915 23.5184  16
  -2   2   1 921.068 23.9533  16
  -2   2   1 872.537 24.7676  18
   2   2  -1 938.592 35.0623  16
  -2   2  -1 897.545 24.1109  14
   2   2   1 849.586 38.7155   1
   2   2  -1 903.528 39.7132   1
  -2  -2   1 880.810 34.8344   2
   2  -2  -1 890.029 21.3718   3
  -2  -2  -1 938.838 34.2533   3
  -2   2   1 904.458 20.2429   2
   2   2  -1 904.628 38.5569   5
   2   2   1 896.130 37.0828   5
  -2  -2  -1 912.052 37.6624   7
  -2  -2   1 885.311 37.4608  11
   2  -2  -1 972.348 35.9606  11
  -2   2   1 928.310 21.2670   9
  -3  -2  -1 94.7263 11.7709   3
  -3  -2   1 130.590 14.2705   2
   3   2  -1 66.2248 11.6947   1
   3   2   1 94.2909 13.1650   1
  -3  -2   1 108.035 5.84645  18
  -3   2   1 100.225 8.09797  16
  -3   2   1 85.9349 8.65552  18
  -3   2  -1 98.4304 11.7181  16
   3  -2   1 106.058 9.80198  14
  -3   2  -1 102.404 8.51792  14
   3  -2  -1 114.993 8.67110  16
   3   2  -1 115.429 14.3297   5
   3   2   1 130.794 14.8197   5
  -3  -2   1 91.0587 12.2190   7
  -3  -2  -1 83.5143 11.9167   7
   3  -2  -1 115.716 12.7550  11
  -3   2  -1 98.8375 13.7903   5
  -3   2   1 91.1843 12.4335   5
  -4   2   1 1590.35 54.9482   5
  -4   2  -1 1782.42 59.3022   5
  -4  -2   1 1659.02 53.2255   2
  -4  -2  -1 1809.04 54.2124   3
  -4   2   1 1810.68 35.3436  16
   4  -2   1 1725.86 41.7694  14
   4  -2  -1 1695.06 51.8346  14
  -4   2  -1 1838.42 51.4845  16
  -4  -2   1 1890.64 55.4350   7
  -4  -2  -1 1777.06 55.8249   7
  -4   2  -1 1746.54 36.7029  14
   4  -2  -1 1796.59 49.3924  11
   4   2  -1 1720.46 39.3987   9
   4  -2  -1 1720.48 39.6046   9
  -5  -2   1 8541.69 126.827   2
  -5  -2  -1 8997.71 127.263   3
   5  -2  -1 8262.08 103.014  18
   5  -2   1 8821.42 101.667  14
   5  -2  -1 8409.86 119.359  14
  -5   2  -1 8736.21 119.194  16
  -5   2   1 8617.75 84.6897  16
  -5  -2   1 9000.28 122.814   7
  -5   2   1 8928.55 133.626   5
  -5   2  -1 8670.76 142.453   5
   5   2  -1 9050.96 98.4834   9
   5  -2  -1 9127.88 99.2736   9
  -6  -2   1 8584.22 132.520   2
  -6  -2  -1 8517.63 130.531   3
   6  -2  -1 9385.21 121.103  18
   6  -2  -1 8141.16 123.247  14
   6  -2   1 8437.34 109.141  14
  -6   2   1 8491.01 90.7265  16
  -6   2  -1 8245.19 124.448  16
  -6  -2   1 8280.25 122.321   7
   6   2   1 8462.73 70.9143  13
  -6   2   1 8452.12 142.222   5
   6   2  -1 8259.64 104.172   9
   6  -2  -1 9316.14 110.322   9
  -7   2  -1 104.181 7.53240  17
   7  -2  -1 117.209 14.4855  18
   7  -2   1 95.9539 12.7425  14
   7  -2  -1 113.117 15.4537  14
  -7  -2   1 108.430 14.5599   7
   7   2  -1 103.673 12.8126  13
   7   2   1 117.767 8.61140  13
  -7  -2   1 74.2667 13.0386   2
  -7  -2  -1 92.1993 14.4520   3
   7   2  -1 106.177 13.2065   9
   7  -2  -1 91.6265 12.3298   9
   8  -2  -1 759.051 38.8031  18
   8  -2  -1 809.993 43.1888  14
   8  -2   1 842.472 40.2845  14
  -8  -2   1 818.375 40.4115   7
   8   2  -1 904.412 37.8333  13
  -8  -2   1 833.937 44.7052   2
  -8  -2  -1 882.727 46.1443   3
   8   2  -1 814.117 38.4447   9
   8  -2  -1 820.112 38.8736   9
   9  -2  -1 734.738 40.7700  18
   9   2  -1 772.949 33.8434  18
   9  -2  -1 746.945 43.3566  14
  -9  -2   1 726.641 40.2055   7
   9   2  -1 757.365 35.9532  13
   9  -2   1 660.843 38.6205  14
  -9  -2  -1 721.864 43.4137   3
  -9  -2   1 746.664 44.0336   2
   9   2  -1 710.849 38.3145   9
   9  -2  -1 702.352 38.5459   9
  10  -2  -1 1159.35 57.1336  14
  10   2  -1 1257.66 45.7510  18
  10  -2  -1 1205.45 55.2134  18
  10   2  -1 1118.50 44.6285  13
  10   2  -1 1164.02 52.0232   9
  10  -2  -1 1060.72 50.5022   9
 -11  -2  -1 3942.46 109.003   3
  11  -2  -1 3881.12 109.206  14
  11  -2   1 3705.59 101.513  18
  11  -2  -1 3339.24 96.2862  18
  11   2  -1 4058.88 87.2132  18
  11   2  -1 4286.10 89.9925  13
  11  -2   1 3837.41 103.879  14
  11  -2  -1 4301.24 115.997  12
  11   2  -1 4075.80 102.647   9
  11  -2  -1 4133.01 105.025   9
 -11   2  -1 4204.05 101.739   8
 -12  -2  -1 15093.3 220.351   3
 -12  -2   1 15234.4 220.149   3
  12  -2  -1 15050.6 225.992  14
  12  -2   1 17018.1 228.790  18
  12  -2  -1 13853.1 204.525  18
  12  -2   1 15218.0 218.026  14
  12  -2  -1 15145.4 228.022  12
 -12   2  -1 15457.9 205.569   8
  12   2  -1 15826.8 212.259   9
  12  -2  -1 14978.4 211.272   9
 -13  -2   1 202.431 26.1468   3
 -13  -2  -1 217.313 27.3986   3
  13  -2  -1 201.502 27.8000  14
  13  -2   1 213.193 27.7272  14
  13  -2  -1 224.311 27.3825  18
  13   2   1 208.493 22.8727  18
  13   2  -1 313.953 27.1647  18
  13  -2   1 199.811 25.8084  18
  13  -2  -1 209.223 27.4210  12
  13  -2   1 216.263 30.0420  12
  13   2  -1 232.236 27.3601   9
  13  -2  -1 215.909 26.8036   9
 -14  -2   1 130.665 22.2919   3
 -14  -2  -1 66.5771 16.0630   3
  14  -2  -1 86.7184 19.5290  14
  14  -2   1 138.204 23.4090  14
  14  -2  -1 80.8661 17.5005  18
  14  -2   1 72.5679 16.8976  18
  14   2   1 79.7979 15.1197  18
  14   2  -1 118.872 17.8475  18
  14  -2   1 71.0891 18.0966  12
  14  -2  -1 110.594 20.9874  12
  14   2  -1 95.9883 18.7482   9
  14  -2  -1 103.859 20.0209   9
 -15  -2   1 16006.4 249.840   3
 -15  -2  -1 16217.0 252.500   3
  15  -2  -1 16555.0 267.484  14
  15  -2   1 16419.7 264.374  14
  15   2  -1 16126.6 215.527  18
  15   2   1 19010.1 237.542  18
  15  -2   1 13774.6 233.938  18
  15  -2   1 16614.4 276.989  12
  15  -2  -1 16520.0 260.468  12
  15   2  -1 15988.3 244.565   9
  15  -2  -1 16071.8 248.050   9
 -16  -2   1 12094.4 220.217   3
 -16  -2  -1 12720.3 228.842   3
  16  -2  -1 11900.6 236.376  14
  16  -2   1 11924.0 234.994  14
  16   2  -1 13377.9 202.488  18
  16  -2  -1 12704.2 228.570  18
  16  -2   1 12200.5 228.900  18
  16  -2   1 12382.9 245.434  12
  16  -2  -1 12137.6 228.733  12
  16   2  -1 11361.2 212.684   9
  16  -2  -1 11435.3 221.861   9
 -17  -2  -1 1576.03 82.5750   3
 -17  -2   1 1427.32 77.9394   3
  17  -2  -1 1593.20 90.2142  14
  17  -2   1 1596.49 89.7736  14
  17  -2   1 1552.36 84.2343  18
  17   2  -1 1456.42 70.1558  18
  17  -2  -1 1526.43 82.0067  18
  17   2   1 1738.62 78.8186  18
  17  -2   1 1595.80 90.0439  12
  17  -2  -1 1721.50 89.2347  12
  17   2  -1 1496.65 80.2422   9
  17  -2  -1 1444.75 81.1264   9
 -18  -2  -1 731.598 58.4663   3
 -18  -2   1 891.753 63.8080   3
  18  -2  -1 715.281 62.9633  14
  18  -2   1 765.974 64.6952  14
  18  -2  -1 797.541 61.1494  18
  18   2  -1 731.137 63.3302  17
  18   2  -1 707.390 50.9359  18
  18   2   1 799.194 56.0325  18
  18  -2   1 787.471 62.4758  18
  18  -2  -1 787.800 62.0034  12
  18  -2   1 790.677 65.2982  12
  18   2  -1 686.292 56.3300   9
  18  -2  -1 734.231 59.4605   9
 -19  -2   1 5977.39 167.955   3
  19  -2  -1 5896.64 185.184  14
  19  -2   1 5727.85 183.538  14
  19   2  -1 5544.68 145.412  18
  19   2  -1 5804.89 181.511  17
  19  -2  -1 5750.42 168.415  18
  19   2   1 5864.86 155.369  18
  19  -2   1 6039.30 177.197  18
  19  -2  -1 5685.74 171.425  12
  19  -2   1 6095.33 184.657  12
  19   2  -1 6032.24 172.992   9
  19  -2  -1 5923.82 173.530   9
 -20  -2   1 5519.65 163.974   3
  20  -2  -1 5445.30 185.363  14
  20  -2   1 5733.36 189.702  14
  20  -2   1 5996.54 180.767  18
  20   2   1 6639.72 170.221  18
  20  -2  -1 6331.00 181.720  18
  20   2  -1 5909.03 186.483  17
  20  -2   1 5489.28 178.813  12
  20  -2  -1 5564.61 174.136  12
  20   2  -1 5028.85 162.348   9
  20  -2  -1 6150.56 183.098   9
 -21  -2   1 1814.57 97.1493   3
  21  -2  -1 1873.16 112.105  14
  21  -2   1 1709.60 108.559  14
  21  -2  -1 1683.59 95.9951  18
  21   2  -1 1844.20 107.481  17
  21  -2   1 2103.44 111.269  18
  21  -2   1 1912.94 108.546  12
  21  -2  -1 1794.48 99.7616  12
  21   2  -1 1809.47 99.8902   9
  21  -2  -1 1801.03 101.662   9
 -22  -2   1 2.99327 6.76588   3
  22  -2  -1 7.91523 11.5488  14
  22  -2   1 39.9535 18.0619  14
  22   2  -1 11.2636 10.9562  14
  22   2  -1 7.28242 9.50372  17
  22  -2   1 13.7773 11.0102  18
  22  -2  -1 9.76044 9.49404  18
  22  -2   1 21.2690 13.0845  12
  22  -2  -1 32.6602 15.9478  12
  22   2   1 10.0476 9.77332   9
  22  -2   1 17.1237 12.6413   9
  22   2  -1 6.44625 9.40546   9
  22  -2  -1 20.1627 12.4039   9
 -23  -2   1 24.9066 13.4753   3
  23   2  -1 30.0837 17.0000  17
  23  -2   1 14.3415 13.2342  18
  23  -2  -1 30.7741 15.4579  18
  23  -2  -1 12.5546 14.4493  14
  23  -2   1 38.3840 20.0677  14
  23   2  -1 19.7311 14.5661  14
  23  -2   1 25.7478 14.4006  12
  23  -2  -1 23.7922 15.9928  12
  23   2   1 28.2704 15.2952   9
  23  -2   1 10.8452 11.5561   9
  23   2  -1 37.3091 16.5617   9
  23  -2  -1 17.5838 13.7683   9
 -24  -2   1 1228.27 84.5622   3
  24  -2   1 1396.95 97.1961  18
  24   2  -1 1377.71 98.4674  17
  24   2  -1 1378.72 101.642  14
  24  -2   1 1442.03 108.778  14
  24  -2  -1 1472.90 108.605  14
  24  -2   1 1454.68 99.8732  12
  24  -2  -1 1571.64 100.360  12
  24   2  -1 1308.66 92.5650   9
  24  -2   1 1323.98 95.3590   9
  24  -2  -1 1478.03 98.5781   9
  24   2   1 1360.04 96.5017   9
  25   2  -1 4785.61 186.311  17
  25  -2   1 4407.39 172.539  18
  25   2  -1 4717.55 192.761  14
  25  -2   1 4980.73 207.360  14
  25  -2  -1 5169.00 207.862  14
  25  -2   1 5025.77 186.874  12
  25  -2  -1 4697.73 175.076  12
  25  -2  -1 4639.05 178.268   9
  25   2  -1 4673.88 175.757   9
  25   2   1 5110.68 189.635   9
  25  -2   1 4963.07 188.824   9
  26  -2   1 631.614 68.3828  18
  26   2  -1 673.400 74.5688  14
  26   2   1 717.448 77.8987  14
  26  -2  -1 755.638 82.2163  14
  26  -2   1 721.477 72.7195  12
  26  -2  -1 696.450 69.6813  12
  26   2  -1 628.223 66.7561   9
  26  -2  -1 633.115 68.3819   9
  26   2   1 711.892 73.2085   9
  26  -2   1 742.010 74.3713   9
  27  -2   1 3005.83 149.734  18
  27   2   1 3051.70 160.752  14
  27   2  -1 3100.13 160.938  14
  27  -2  -1 3476.66 177.988  14
  27  -2   1 3092.68 151.630  12
  27  -2  -1 3286.84 155.189   9
  27   2  -1 2826.39 142.855   9
  27   2   1 3280.49 159.345   9
  27  -2   1 3169.50 157.283   9
  28  -2   1 567.518 66.0938  18
  28   2   1 590.464 71.9769  14
  28   2  -1 653.002 76.4868  14
  28  -2  -1 576.643 74.6777  14
  28  -2   1 583.351 67.3730  12
  28   2   1 488.297 62.9290   9
  28  -2   1 527.392 65.7311   9
  28   2  -1 603.094 68.0465   9
  28  -2  -1 592.728 67.4960   9
  29  -2   1 2571.33 144.691  18
  29   2   1 2399.70 148.626  14
  29   2  -1 2850.97 159.891  14
  29  -2  -1 3021.91 172.502  14
  29  -2   1 2747.85 145.309  12
  29   2   1 2522.71 144.638   9
  29  -2   1 2548.27 145.174   9
  29   2  -1 2433.05 137.372   9
  29  -2  -1 2605.18 144.216   9
  30  -2   1 235.060 44.5380  18
  30   2   1 230.487 45.5250   9
  30  -2   1 239.754 45.9100   9
  30   2  -1 219.567 43.3680   9
  30  -2  -1 196.086 41.2302   9
  30  -2  -1 258.919 52.4576  14
  30   2  -1 191.641 43.1574  14
  30   2   1 206.720 45.1092  14
  31   2   1 105.564 33.7217   9
  31  -2   1 124.453 36.9558   9
  31   2  -1 124.191 33.4213   9
  31  -2  -1 144.762 36.0532   9
  31  -2  -1 68.3457 30.6459  14
  31   2  -1 108.000 34.2222  14
  31   2   1 122.878 35.3557  14
  32  -2  -1 2683.69 168.337  14
  32   2   1 2527.15 149.161   9
  32  -2   1 2433.39 145.634   9
  32  -2  -1 2745.36 153.719   9
  32   2  -1 2645.77 150.098   9
   0   2   2 875.344 29.3035   3
   0  -2  -2 893.972 27.2457  15
   0   2  -2 951.248 27.8027  15
   0   2  -2 970.142 38.8361  16
   0  -2  -2 927.388 36.3521   7
   0   2   2 886.302 35.3560   5
   0  -2   2 884.802 39.0167  11
   0   2  -2 887.588 38.2552   5
  -1   2   2 1432.35 35.1664   3
   1   2   2 1515.39 49.6505   1
   1   2  -2 1581.95 50.9199   1
   1   2  -2 1568.44 49.2740  16
  -1   2  -2 1522.99 49.1648  16
   1  -2  -2 1559.44 28.3956  16
  -1   2  -2 1603.00 23.9126  14
  -1  -2  -2 1539.93 37.0073  15
   1   2  -2 1533.12 50.0046   5
  -1  -2  -2 1541.01 48.4371   7
   1  -2  -2 1618.86 45.3075   7
   1   2   2 1621.04 48.1655   5
  -1  -2   2 1611.23 52.3674  11
  -1   2   2 1451.01 45.4924   5
  -1   2  -2 1466.91 50.2347   5
  -2   2  -2 210.017 19.6539   5
  -2   2   2 176.983 16.0788   5
  -2   2   2 167.365 10.3494   3
   2   2   2 156.734 16.7594   1
   2   2  -2 187.773 18.5392   1
   2   2  -2 170.611 16.6551  16
  -2   2  -2 171.889 17.0681  16
   2  -2  -2 177.444 8.66641  16
  -2   2   2 176.480 12.0992  15
  -2  -2   2 185.564 12.4643  15
   2   2  -2 180.293 17.5213   5
  -2  -2  -2 173.062 17.0126   7
   2   2   2 151.807 15.5563   5
  -2   2  -2 166.214 7.96975  14
  -2  -2   2 205.508 18.6127  11
  -2  -2   2 181.678 12.2671   9
  -3   2  -2 2173.02 65.3366   5
  -3   2   2 2382.93 60.3139   5
  -3   2   2 2428.36 33.4500   3
   3   2   2 2405.99 65.0210   1
   3   2  -2 2240.43 64.0566   1
   3   2  -2 2409.16 62.1559  16
  -3  -2   2 2370.48 46.8613  15
   3  -2   2 2229.03 35.6944  14
  -3   2  -2 2145.51 60.6765  16
   3  -2  -2 2461.63 29.6845  16
   3   2  -2 2428.22 65.3548   5
  -3   2  -2 2128.53 31.5772  14
   3  -2  -2 2443.70 53.3473  11
  -3  -2   2 2456.97 63.9250  11
  -3  -2   2 2570.83 46.5612   9
  -3   2   2 2665.06 47.8839   9
   4   2  -2 10259.5 131.030  16
  -4   2   2 9903.31 53.2748  16
  -4   2  -2 10487.0 138.968  16
   4  -2   2 10445.9 87.6447  14
   4  -2  -2 9682.49 137.242  14
  -4  -2  -2 10076.7 133.845   3
   4   2  -2 10377.8 140.177   5
   4  -2  -2 10482.3 111.052  11
  -4   2   2 9907.67 132.360   5
  -4   2  -2 10251.8 147.566   5
  -5   2   2 52956.3 138.519  16
   5  -2   2 54941.2 226.027  14
  -5   2  -2 54615.8 332.355  16
  -5   2   2 54132.9 312.223   5
  -5   2  -2 56005.2 366.453   5
  -5  -2   2 53693.0 306.681   7
   5  -2  -2 52986.6 258.042  11
  -5  -2  -2 53751.2 328.967   3
  -5  -2   2 54745.6 333.825   2
  -6  -2   2 2113.36 70.2835   2
  -6  -2  -2 2144.38 68.1767   3
   6   2  -2 2013.29 56.1841   9
   6  -2  -2 2048.39 65.7495  14
   6  -2   2 2193.12 51.6013  14
  -6   2   2 2281.49 34.5666  16
  -6   2  -2 2173.53 71.4370  16
  -6   2   2 2352.60 71.1951   5
   6  -2  -2 2193.30 52.1890  11
  -6  -2   2 2140.90 61.9169   7
   7   2  -2 30.8716 7.65821   9
   7  -2  -2 27.4211 7.34177   9
  -7  -2   2 33.9366 8.27302   7
   7  -2  -2 62.4914 12.3915  14
   7  -2   2 30.4916 7.45105  14
   7   2  -2 24.2147 7.67299  13
  -7  -2  -2 39.0737 9.94672   3
  -7  -2   2 43.3920 10.4692   2
   8  -2  -2 1037.30 52.1296  14
  -8  -2   2 1027.47 44.9612   7
   8  -2   2 971.829 41.1523  14
   8   2  -2 1126.24 48.3786  13
   8   2  -2 1015.57 43.8852   9
   8  -2  -2 1195.29 48.0264   9
  -8  -2   2 979.756 50.5266   2
  -8  -2  -2 1032.72 52.0730   3
   9  -2  -2 1284.11 59.7027  14
  -9  -2   2 1279.24 50.7451   7
   9   2  -2 1303.56 53.3284  13
   9  -2   2 1237.31 50.2774  14
   9   2  -2 1260.13 51.7829   9
   9  -2  -2 1134.15 49.4542   9
  -9  -2  -2 1227.13 58.9550   3
  -9  -2   2 1295.65 59.7790   2
  10   2  -2 29939.5 265.807   9
  10  -2  -2 28931.1 263.659   9
 -10   2  -2 29621.9 282.667   8
  10  -2  -2 29596.5 298.483  14
 -10  -2   2 29029.8 249.739   7
  10   2  -2 29739.5 260.848  13
  10  -2   2 28800.1 260.899  14
  10  -2  -2 29009.5 272.844  12
 -10  -2   2 29611.0 296.451   2
 -10  -2  -2 29841.7 300.274   3
  11   2  -2 2837.99 86.0042   9
  11  -2  -2 2738.42 85.3703   9
 -11   2  -2 2909.64 94.3780   8
  11  -2  -2 3013.18 100.163  14
  11   2  -2 2828.91 73.9382   6
 -11  -2   2 2875.86 81.0668   7
  11   2  -2 2878.87 83.1645  13
  11  -2   2 2809.40 87.2300  14
  11  -2  -2 3022.12 92.9126  12
 -11  -2  -2 3011.49 97.6863   3
 -11  -2   2 2860.13 94.6166   2
  12   2  -2 3236.19 96.5551   9
  12  -2  -2 3339.41 98.9873   9
 -12   2  -2 3364.61 106.508   8
  12  -2  -2 3573.22 112.636  14
  12   2  -2 3469.99 93.0631  13
  12  -2   2 3243.47 100.341  14
 -12  -2   2 3442.96 91.1509   7
  12  -2  -2 3459.61 105.893  12
 -12  -2  -2 3561.50 110.309   3
 -12  -2   2 3553.51 108.572   2
 -13  -2   2 65.9046 13.7396   7
  13  -2  -2 56.7247 15.3326  14
  13  -2   2 48.5794 13.6562  14
  13  -2  -2 70.5641 16.0748  12
  13   2  -2 62.2030 14.6687   9
  13  -2  -2 58.2013 14.0422   9
 -13   2  -2 81.9513 17.4983   8
  14   2  -2 469.701 45.1495  17
  14  -2  -2 449.782 43.4612  14
 -14  -2   2 368.177 32.0051   7
  14  -2   2 461.565 42.6875  14
  14  -2   2 430.605 44.3756  12
  14  -2  -2 410.115 38.3605  12
  14   2  -2 504.236 42.0372   9
  14  -2  -2 452.951 40.4145   9
 -15  -2   2 5242.15 142.933   3
  15   2  -2 5698.12 162.161  17
  15  -2  -2 5176.39 151.343  14
 -15  -2   2 5053.11 119.619   7
  15  -2   2 5113.35 148.278  14
  15  -2  -2 5119.66 140.320  12
  15  -2   2 5388.94 159.875  12
  15   2  -2 5371.12 140.478   9
  15  -2  -2 5435.27 145.692   9
 -16  -2   2 1300.38 73.3116   3
  16  -2  -2 1301.65 79.0595  14
  16  -2   2 1183.30 74.8407  14
  16   2  -2 1263.32 79.2847  17
  16  -2   2 1334.20 77.1111  18
  16  -2  -2 1297.65 72.5007  12
  16  -2   2 1228.10 80.0733  12
  16   2  -2 1365.80 73.8732   9
  16  -2  -2 1328.56 75.1258   9
 -17  -2   2 12.2053 8.42838   3
  17   2  -2 17.5348 10.7873  17
  17  -2   2 18.3366 10.2556  18
  17   2   2 20.7753 9.39194  18
  17  -2  -2 66.8750 19.7167  14
  17  -2   2 62.6261 18.9425  14
  17  -2   2 101.272 23.9619  12
  17  -2  -2 28.6938 12.0856  12
  17   2  -2 43.3162 14.3915   9
  17  -2  -2 22.5502 11.7896   9
 -18  -2   2 2037.82 96.2419   3
  18  -2  -2 2239.91 111.907  14
  18   2   2 1995.48 89.5665  18
  18   2  -2 2063.01 105.543  17
  18  -2   2 1909.81 97.8688  18
  18  -2   2 2010.84 106.586  14
  18  -2   2 2039.10 106.479  12
  18  -2  -2 2116.65 98.2950  12
  18   2  -2 1948.88 93.5254   9
  18  -2  -2 1879.17 94.6503   9
 -19  -2   2 728.061 58.5407   3
  19  -2  -2 683.131 64.0247  14
  19   2  -2 675.569 60.9075  14
  19  -2   2 715.526 66.4620  14
  19   2  -2 761.301 66.1623  17
  19   2   2 864.798 61.4528  18
  19  -2   2 762.904 64.9186  18
  19  -2  -2 716.574 59.5059  12
  19  -2   2 659.631 62.4673  12
  19   2  -2 647.447 56.0302   9
  19  -2  -2 674.014 58.9311   9
 -20  -2   2 121.796 25.2870   3
  20  -2  -2 115.645 27.8183  14
  20  -2   2 143.885 31.1386  14
  20   2  -2 114.149 26.5800  14
  20   2   2 90.9776 21.1844  18
  20  -2   2 109.252 25.8500  18
  20   2  -2 131.919 28.9463  17
  20  -2   2 125.287 28.2952  12
  20  -2  -2 123.315 25.3397  12
  20   2  -2 112.921 24.7778   9
  20  -2  -2 130.320 27.4020   9
 -21  -2   2 2.86990 7.49057   3
  21  -2  -2 37.1853 17.4969  14
  21   2  -2 20.7300 12.7529  14
  21   2   2-2.78165 8.11719  18
  21   2  -2 21.2344 13.0633  17
  21  -2   2-3.41240 7.71327  18
  21  -2   2 10.5493 10.2614  12
  21  -2  -2 59.0410 18.8732  12
  21   2  -2 9.17411 9.77543   9
  21  -2  -2 12.8115 11.0587   9
 -22  -2   2 208.418 33.6500   3
  22  -2   2 129.268 30.0053  18
  22   2  -2 177.594 35.8085  17
  22  -2  -2 94.3711 28.5711  14
  22   2  -2 164.601 34.0897  14
  22  -2   2 156.691 33.6263  12
  22  -2  -2 188.877 34.9944  12
  22   2  -2 215.837 36.4082   9
  22  -2  -2 283.388 42.4581   9
 -23  -2   2 1534.22 91.5175   3
  23   2  -2 1584.33 105.299  17
  23  -2   2 1628.85 104.612  18
  23   2  -2 1660.01 107.346  14
  23  -2  -2 1609.80 109.233  14
  23  -2   2 1467.83 99.8308  12
  23   2  -2 1244.83 87.9580   9
  23  -2  -2 1545.60 98.5813   9
  24  -2   2 82.5451 25.1302  18
  24   2  -2 88.6910 26.8263  17
  24  -2   2 113.104 28.7921  12
  24   2  -2 106.702 28.2339   9
  24  -2  -2 118.996 29.5190   9
  24  -2  -2 74.2545 25.4922  14
  24   2  -2 113.679 30.8944  14
  25  -2   2 4.07861 11.9019  18
  25   2  -2 4.14899 9.37823  17
  25  -2  -2-4.59274 11.9872  14
  25   2  -2 25.4899 15.6812  14
  25  -2   2 4.01891 11.7276  12
  25  -2   2 12.2082 11.8750   9
  25   2  -2 3.72328 9.71793   9
  25  -2  -2 11.6548 12.4187   9
  26   2  -2 1980.52 123.429  17
  26  -2   2 1560.25 108.939  18
  26   2  -2 2146.51 130.975  14
  26  -2  -2 1965.76 129.913  14
  26  -2   2 1927.03 118.715  12
  26   2  -2 2037.22 118.221   9
  26  -2  -2 1989.49 119.407   9
  26   2   2 1937.84 122.102   9
  26  -2   2 1841.67 117.725   9
  27  -2   2 2447.56 137.746  18
  27   2  -2 2327.86 139.939  14
  27  -2  -2 2330.95 144.809  14
  27  -2   2 2149.51 127.496  12
  27  -2   2 1901.95 123.127   9
  27   2  -2 1990.49 119.689   9
  27  -2  -2 2080.53 125.307   9
  27   2   2 2212.57 132.823   9
  28  -2   2 596.989 68.9809  18
  28   2   2 573.341 70.8181  14
  28   2  -2 571.847 71.1790  14
  28  -2  -2 620.231 76.0465  14
  28  -2   2 634.229 70.8065  12
  28   2  -2 586.111 66.9137   9
  28  -2  -2 644.987 71.6795   9
  28   2   2 617.610 71.8923   9
  28  -2   2 561.674 68.2075   9
  29  -2   2 22.4009 18.4890  18
  29  -2   2 92.9664 29.4585  12
  29   2   2 28.2591 18.4394   9
  29  -2   2 23.5314 18.4254   9
  29   2  -2 30.2982 18.7341   9
  29  -2  -2 57.9356 25.3511   9
  29  -2  -2 21.6011 17.2627  14
  29   2  -2 49.0051 23.0585  14
  29   2   2 53.8227 24.7307  14
  30  -2   2 4.54354 14.5240  18
  30  -2  -2 61.2002 32.4708  14
  30   2  -2 65.3613 30.7756  14
  30   2   2 29.9185 21.5825  14
  30  -2   2 40.1688 19.3179  12
  30   2   2 38.6798 20.9271   9
  30  -2   2 19.2271 17.7425   9
  30   2  -2 89.1986 29.6779   9
  30  -2  -2 132.662 37.2819   9
  31  -2  -2 1111.90 107.062  14
  31   2   2 911.210 92.9600  14
  31   2  -2 969.246 94.8829  14
  31  -2   2 892.941 87.9126  18
  31   2   2 926.582 91.8669   9
  31  -2   2 972.000 94.1151   9
  31   2  -2 925.761 87.6970   9
  31  -2  -2 1025.04 93.0372   9
   0   2  -3 7.39763 4.77752  16
   0  -2  -3 7.91059 4.59769  15
   0   2  -3 13.6489 5.13479  15
   0  -2  -3 3.21186 3.14366   7
   0   2  -3 14.3157 4.52256  17
   0   2   3 6.50654 3.89000   5
   0   2  -3 7.90378 4.64873   5
   1   2  -3 3913.41 81.8652   1
   1   2   3 4138.38 80.9602   1
  -1   2  -3 4202.58 88.9922  16
   1   2  -3 4115.19 87.7270  16
   1   2  -3 3882.42 71.2990  17
  -1   2  -3 4180.99 60.9129  17
  -1   2  -3 4145.41 75.2666  15
   1   2  -3 4109.44 71.6195  15
  -1  -2  -3 3772.04 74.3044  15
   1   2   3 4249.61 64.7434  13
  -1   2  -3 4065.66 85.3451   5
  -1  -2   3 4247.30 88.2037  11
   1   2  -3 4119.33 83.4467   5
   1  -2  -3 4018.00 74.2555   7
   1   2   3 3911.86 75.1058   5
  -1   2   3 3876.70 71.1931   5
   2   2   3 4105.01 82.9686   1
   2   2  -3 3971.27 82.3801   1
  -2   2  -3 4016.55 88.8593  16
   2  -2  -3 4123.61 34.9460  16
  -2   2  -3 3921.89 53.4002  17
   2   2  -3 4340.31 81.4783  17
   2   2  -3 4053.82 86.6902  16
   2  -2  -3 4131.69 71.3056   7
   2   2  -3 3921.97 82.8274   5
   2   2   3 4009.89 57.9789  13
  -2  -2   3 4130.10 86.0803  11
  -2   2  -3 4025.89 87.8706   5
  -2   2   3 3690.17 71.2088   5
   3   2   3 15136.9 163.351   1
   3   2  -3 13062.7 157.770   1
   3   2  -3 13380.8 164.463  16
   3   2  -3 15293.3 162.528  17
  -3   2  -3 14120.4 171.820  16
   3   2  -3 14454.9 161.851   5
   3   2   3 14402.2 98.2628  13
  -3  -2   3 14872.1 161.836  11
  -3   2  -3 14286.2 173.064   5
  -3   2   3 14542.7 141.594   5
   4   2  -3 3566.25 83.0047  16
   4   2  -3 3669.62 84.7982  17
   4   2  -3 3903.52 85.7555   5
  -4   2   3 3820.51 57.3924   7
  -4  -2   3 3709.39 80.9015  11
  -4   2   3 3844.17 76.9844   5
  -4   2  -3 3884.87 93.3533   5
  -4   2  -3 3816.19 92.2662  16
   4  -2  -3 3675.36 90.4676  14
   4  -2   3 3837.21 43.4605  14
   5   2  -3 267.791 23.1155  16
   5   2  -3 266.195 24.3498  17
   5  -2   3 254.764 14.0239  14
  -5   2  -3 288.448 26.8432  16
   5  -2  -3 289.783 26.0025  14
   5  -2  -3 266.351 16.4100  11
  -5   2   3 267.070 21.5599   5
  -5   2  -3 262.404 26.0036   5
   6   2  -3 12426.2 174.137  17
  -6   2  -3 12520.4 185.374  16
   6  -2  -3 11987.9 169.875  14
  -6   2  -3 12409.4 156.760   6
   6   2  -3 12435.2 165.169   6
   6  -2  -3 12548.0 113.431  11
  -6   2  -3 12533.9 190.942   5
  -6   2   3 12455.4 153.733   5
  -7  -2   3 1698.11 66.8043   2
   7   2  -3 1637.98 66.1752  17
   7  -2  -3 1557.69 64.5015  14
  -7  -2   3 1718.80 56.1607   7
   7   2  -3 1641.28 61.1593   6
  -7   2  -3 1781.06 59.6886   6
   7   2  -3 1739.34 66.6089  13
   7  -2   3 1673.62 47.8699  14
   7  -2  -3 1760.40 42.6292  11
  -7   2   3 1722.51 62.2384   5
   8   2  -3 1773.94 72.0136  17
   8  -2  -3 1811.20 72.1329  14
  -8   2  -3 1741.86 59.0410   6
   8   2  -3 1760.00 63.5636   6
  -8  -2   3 1861.60 59.0822   7
   8  -2   3 1742.07 54.2218  14
   8   2  -3 1882.96 69.8912  13
   8  -2  -3 1772.82 44.1177  11
   8  -2  -3 1889.23 59.1032  12
  -8  -2   3 1731.83 69.3345   2
   9   2  -3 2198.07 83.3767  17
   9  -2  -3 2263.76 82.6533  14
  -9  -2   3 2417.94 68.5569   7
  -9   2  -3 2398.97 69.2438   6
   9   2  -3 2276.18 74.1465   6
   9   2  -3 2485.35 81.5770  13
   9  -2   3 2382.91 68.6713  14
   9  -2  -3 2494.44 70.9700  12
  -9  -2   3 2267.63 82.5748   2
 -10  -2   3 22846.8 268.991   2
  10   2  -3 23387.6 282.303  17
  10  -2  -3 22140.2 269.874  14
  10  -2   3 23195.0 233.969  14
  10   2  -3 23154.3 255.312  13
  10  -2  -3 25906.8 264.321   9
  10   2  -3 21063.9 239.120   9
 -10   2  -3 22829.1 271.727   8
  10  -2  -3 21710.5 229.743  12
  10   2  -3 21495.0 228.995   6
 -10   2  -3 23782.9 217.604   6
 -10  -2   3 22493.6 216.408   7
 -11  -2   3 66.2367 15.2244   2
  11   2  -3 58.2275 14.8644  17
 -11  -2   3 87.7537 13.8550   7
  11   2  -3 44.1370 11.2409   6
  11  -2  -3 72.3064 16.5776  14
  11  -2   3 29.0970 9.99270  14
  11   2  -3 41.2317 11.7888  13
  11  -2  -3 106.579 16.8727  12
  11   2  -3 40.4109 11.1623   9
  11  -2  -3 68.3666 14.5634   9
 -11   2  -3 40.3369 13.4207   8
 -12  -2   3 1003.57 59.8349   2
  12   2  -3 1007.16 62.4319  17
  12  -2  -3 947.847 59.4370  14
 -12  -2   3 976.166 46.6956   7
  12   2  -3 985.271 54.6226  13
  12  -2   3 983.716 55.6620  14
  12  -2  -3 938.249 51.1814  12
 -12   2  -3 916.299 60.0001   8
  12   2  -3 883.192 53.0643   9
  12  -2  -3 885.213 52.8785   9
 -13  -2   3 2471.68 95.7615   2
  13  -2  -3 2501.79 100.204  14
  13   2  -3 2393.61 100.803  17
  13   2  -3 2480.38 88.4994  13
  13  -2   3 2455.21 93.2740  14
  13  -2  -3 2628.71 87.5775  12
  13   2  -3 2350.00 88.9617   9
 -13   2  -3 2473.36 101.870   8
 -14  -2   3 1883.15 85.8937   2
  14  -2  -3 1725.07 86.3489  14
  14   2  -3 1904.54 92.1807  17
  14   2  -3 1870.66 84.6237  14
  14   2  -3 1982.19 80.8648  13
  14  -2  -3 1956.47 79.0690  12
  14  -2   3 2188.13 101.173  12
  14   2  -3 1827.20 81.4002   9
  14  -2  -3 2027.59 86.5574   9
 -14   2  -3 2031.58 93.2391   8
 -15  -2   3 1259.91 71.7695   2
  15  -2  -3 1367.76 80.0546  14
  15   2  -3 1400.96 81.0834  17
  15   2  -3 1285.22 72.5526  14
  15  -2  -3 1205.22 64.8815  12
  15  -2   3 1419.67 83.6379  12
 -15   2  -3 1462.63 79.2912   8
  15   2  -3 1366.82 72.3624   9
  15  -2  -3 1369.88 74.0600   9
  16  -2  -3 181.862 30.1092  14
  16   2  -3 138.822 26.9165  17
  16   2  -3 160.073 27.2703  14
  16  -2  -3 209.705 28.6166  12
  16  -2   3 87.7890 21.9378  12
  16   2  -3 226.851 31.1246   9
  16  -2  -3 237.778 32.5737   9
 -17  -2   3 1960.56 94.2546   3
  17  -2  -3 1868.86 99.0130  14
  17   2  -3 1884.83 95.1061  14
  17   2  -3 1951.98 100.976  17
  17  -2   3 2017.03 104.246  12
  17  -2  -3 2104.19 98.6299   9
  17   2  -3 1845.95 90.8664   9
 -18  -2   3 184.387 30.1645   3
  18   2  -3 154.258 29.9093  17
  18   2  -3 226.373 34.6413  14
  18  -2  -3 161.327 30.8922  14
  18  -2   3 204.716 34.4226  12
  18   2  -3 183.512 29.6548   9
  18  -2  -3 201.221 31.5655   9
 -19  -2   3 810.319 62.7910   3
  19  -2  -3 834.600 70.8023  14
  19   2  -3 833.846 70.9554  17
  19  -2   3 813.109 67.3776  18
  19   2  -3 821.925 67.5017  14
  19  -2   3 858.877 71.2533  12
  19   2  -3 679.966 58.4505   9
  19  -2  -3 874.763 67.8823   9
 -20  -2   3 3368.43 131.268   3
  20  -2  -3 3406.14 145.904  14
  20   2  -3 3387.79 139.870  14
  20  -2   3 3565.08 144.208  18
  20   2   3 3169.04 124.902  18
  20   2  -3 3540.50 148.270  17
  20  -2   3 3364.36 144.348  12
  20   2  -3 3343.66 133.657   9
  20  -2  -3 3246.77 134.551   9
 -21  -2   3 262.936 37.3560   3
  21  -2   3 181.857 34.4574  18
  21   2  -3 120.469 28.9788  17
  21  -2  -3 175.816 35.2030  14
  21   2  -3 214.288 37.4028  14
  21  -2   3 154.701 32.8654  12
  21   2  -3 182.428 33.3468   9
  21  -2  -3 197.726 35.7236   9
 -22  -2   3 14505.9 278.337   3
  22  -2  -3 13907.6 312.735  14
  22  -2   3 14957.4 315.518  18
  22   2  -3 14646.0 313.908  17
  22   2  -3 14248.9 303.323  14
  22  -2   3 14855.6 314.302  12
  22   2  -3 14952.0 295.846   9
  22  -2  -3 14461.4 298.434   9
 -23  -2   3 595.733 57.5343   3
  23   2  -3 588.313 65.0001  17
  23  -2   3 580.169 64.5074  18
  23   2  -3 791.916 73.6761  14
  23  -2  -3 673.202 71.5356  14
  23  -2   3 537.560 60.9604  12
  23   2  -3 614.146 62.7433   9
  23  -2  -3 571.442 61.7495   9
  24   2  -3 3209.70 154.487  17
  24  -2   3 3927.80 170.653  18
  24   2  -3 3445.40 156.959  14
  24  -2  -3 3301.19 161.168  14
  24  -2   3 3223.63 152.165  12
  24   2  -3 3031.05 140.305   9
  24  -2  -3 2655.90 134.642   9
  25  -2   3 34.0921 18.4449  18
  25  -2  -3 59.4092 25.9959  14
  25   2  -3 33.2835 18.0075  14
  25  -2   3 28.4830 17.6117  12
  25   2  -3 34.0992 19.7779   9
  25  -2  -3 23.8232 17.9497   9
  26   2  -3 8946.89 267.286  17
  26   2  -3 8375.38 256.367  14
  26  -2  -3 8440.93 269.222  14
  26  -2   3 8342.34 248.921  12
  26   2  -3 8053.26 237.112   9
  26  -2  -3 8188.78 244.494   9
  27   2  -3 196.865 42.2476  17
  27  -2   3 248.942 45.3711  18
  27  -2   3 192.883 39.1559  12
  27   2  -3 143.409 33.8186   9
  27  -2  -3 163.313 36.7782   9
  27  -2  -3 238.890 48.1677  14
  27   2  -3 221.631 42.9724  14
  28  -2   3 152.249 37.1152  18
  28  -2   3 254.349 45.7836  12
  28   2   3 233.080 46.3304   9
  28  -2   3 189.369 42.1930   9
  28   2  -3 195.591 39.2367   9
  28  -2  -3 176.914 38.2866   9
  28  -2  -3 237.759 49.5671  14
  28   2  -3 234.771 45.8550  14
  29  -2   3 134.343 34.1986  18
  29  -2  -3 150.132 40.1967  14
  29   2  -3 194.135 42.9577  14
  29   2   3 130.432 35.6627  14
  29  -2   3 88.8998 29.0041  12
  29   2   3 105.281 33.0464   9
  29  -2   3 151.506 37.0723   9
  29   2  -3 140.707 34.9047   9
  29  -2  -3 86.5223 29.7141   9
  30  -2   3 2438.41 142.823  18
  30   2   3 2457.38 149.321  14
  30   2  -3 2334.57 146.461  14
  30  -2  -3 2339.92 152.285  14
  30  -2   3 2595.43 146.184  12
  30   2  -3 2156.67 131.897   9
  30   2   3 2837.13 159.739   9
  30  -2   3 2715.98 155.788   9
  31  -2  -3 323.318 59.2193  14
  31   2  -3 193.986 45.1839  14
  31   2   3 213.846 44.9647  14
  31  -2   3 253.280 47.4134  18
  31   2   3 219.312 45.9952   9
  31  -2   3 280.169 51.3160   9
   0  -2  -4 248.679 21.3826  15
   0   2  -4 266.211 21.8890  15
   0   2  -4 256.390 23.8766  16
   0   2  -4 246.648 18.9139  17
   0   2   4 268.183 18.2842   5
   0   2  -4 270.269 26.4657   6
   0   2  -4 234.667 20.9436   5
   0   2  -4 264.171 21.0812   1
   0   2   4 227.247 18.6852   1
   1   2   4 63.8918 10.2161   1
   1   2  -4 59.2525 10.5584   1
  -1   2  -4 89.6461 14.4738  16
   1   2  -4 70.9763 10.7161  17
   1   2  -4 69.4496 12.5365  16
   1  -2  -4 63.5741 10.8306  15
   1   2  -4 80.6701 12.0330  15
   1   2  -4 75.8907 5.30282  14
  -1  -2  -4 61.8215 11.0246  15
  -1   2  -4 67.2683 11.5579  15
   1  -2  -4 52.5229 8.90236   7
   1   2  -4 94.2627 13.1611   5
   1   2  -4 71.1088 13.7874   6
  -1   2   4 60.6434 8.77264   5
  -1   2  -4 78.4723 14.5424   6
  -1  -2  -4 72.7177 7.89731  12
  -1   2  -4 65.3612 11.2737   5
   2   2  -4 14.7351 5.58802   1
   2   2   4 20.0342 6.39979   1
   2   2  -4 23.2840 6.81810  17
   2   2  -4 46.0209 10.3935  16
  -2   2  -4 26.5989 8.32368  16
   2   2  -4 27.8822 9.18449   6
  -2   2  -4 26.9511 8.87779   6
   2  -2  -4 45.4365 7.84739   7
   2   2  -4 31.9785 4.56524  14
  -2  -2   4 17.5937 6.57605  11
  -2  -2  -4 21.6419 5.10869  12
   2   2  -4 27.6779 7.44848   5
  -2   2   4 24.0153 5.90448   5
  -2   2  -4 30.9301 8.45688   5
   3   2  -4 916.505 45.0968  16
   3   2  -4 954.372 43.5114  17
  -3   2  -4 957.377 48.3364  16
   3   2  -4 957.828 42.0720   5
   3   2  -4 914.529 49.4762   6
  -3   2  -4 983.882 49.4990   6
   3  -2  -4 965.976 33.2443   7
   3   2  -4 949.054 27.6814  14
  -3  -2   4 918.800 42.1976  11
  -3   2  -4 1036.34 47.7191   5
  -3   2   4 1004.51 35.2705   5
   4   2  -4 1116.39 49.0970  17
   4   2  -4 1153.14 50.6285  16
  -4   2  -4 1124.65 54.1695  16
  -4   2  -4 1224.01 55.2061   6
   4   2  -4 1145.29 55.3103   6
   4   2  -4 1158.59 47.0778   5
   4   2  -4 1142.31 34.2744  14
  -4  -2   4 1113.04 45.9086  11
  -4   2  -4 1218.79 53.6882   5
  -4   2   4 1189.83 41.0098   5
   5   2  -4 14312.5 178.067  16
   5   2  -4 14063.1 181.449  17
   5  -2  -4 14405.1 194.441  14
  -5   2  -4 13826.2 197.963  16
  -5   2  -4 14460.7 190.209   6
   5   2  -4 13738.8 193.427   6
   5   2  -4 13852.7 133.590  14
  -5  -2   4 14149.2 162.188  11
  -5   2  -4 14359.1 194.576   5
  -5   2   4 14118.3 148.507   5
   6   2  -4 25359.1 240.473  16
   6   2  -4 23832.6 248.146  17
   6  -2  -4 23881.9 254.456  14
  -6   2  -4 23253.6 269.372  16
   6   2  -4 25519.3 264.593   6
  -6   2  -4 23261.9 241.187   6
   6   2  -4 25021.1 277.789  13
   6   2  -4 24820.5 193.795  14
   6  -2  -4 24045.1 157.312  12
  -6   2  -4 23369.6 263.854   5
  -6   2   4 24106.2 204.904   5
  -7   2  -4 490.136 41.0851  16
   7  -2  -4 498.905 38.2732  14
  -7   2  -4 523.456 36.4610   6
   7   2  -4 454.391 36.5059   6
   7   2  -4 504.419 30.0252  14
   7   2  -4 489.182 39.3668  13
  -7   2   4 519.952 31.9608   5
   7   2  -4 557.422 39.6538  17
   8  -2  -4 618.664 44.0708  14
   8   2  -4 624.086 43.2591   6
  -8   2  -4 611.130 39.1697   6
   8   2  -4 670.359 45.9565  13
   8   2  -4 657.741 36.1924  14
  -8   2   4 678.064 39.4109   5
   8   2  -4 649.111 44.7818  17
   9   2  -4 215.314 26.9881  17
   9  -2  -4 221.068 27.3471  14
   9   2  -4 190.722 23.9169   6
  -9   2  -4 235.366 25.1410   6
   9   2  -4 232.841 23.2014  14
   9   2  -4 201.704 25.8840  13
  -9  -2   4 199.128 25.5535   2
  -9   2  -4 287.716 32.1582   8
  10   2  -4 18858.4 258.032  17
  10  -2  -4 17826.8 251.751  14
 -10   2  -4 18774.2 220.814   6
  10   2  -4 18196.3 217.375  14
  10   2  -4 18086.9 245.592  13
 -10  -2   4 18290.1 249.318   2
 -10   2  -4 18338.3 263.908   8
  11   2  -4 1184.40 68.1696  17
  11  -2  -4 1294.54 69.8937  14
  11   2  -4 1245.78 64.8545   6
  11   2  -4 1363.63 62.5487  14
  11   2  -4 1334.84 68.0295  13
 -11   2  -4 1236.89 71.5794   8
 -11  -2   4 1215.35 65.7111   2
  12  -2  -4 378.219 39.4818  14
  12   2  -4 363.931 33.8762  14
  12   2  -4 343.996 35.5272  13
 -12  -2   4 305.271 34.4599   2
  12   2  -4 305.809 35.6453  17
 -12   2  -4 351.228 39.8299   8
  13  -2  -4 76.3610 18.4665  14
  13   2  -4 87.2649 18.5890  13
  13   2  -4 90.5318 17.9517  14
 -13  -2   4 73.6332 17.7124   2
  13   2  -4 83.9915 19.8731  17
 -13   2  -4 86.6461 21.1225   8
  14   2  -4 99.9768 21.9849  17
 -14  -2   4 95.6967 20.2049   2
  14   2  -4 86.4203 19.1228  13
  14  -2  -4 101.965 22.3738  14
  14   2  -4 100.582 20.0953  14
  14  -2   4 85.6656 21.3352  12
 -14   2  -4 117.296 24.9190   8
  15   2  -4 2761.17 116.652  17
  15  -2  -4 2781.30 116.522  14
 -15  -2   4 2571.84 105.210   2
  15   2  -4 2606.57 102.718  13
  15   2  -4 2857.30 106.948  14
  15  -2   4 2711.66 117.057  12
 -15   2  -4 2897.51 118.859   8
  16   2  -4 1158.10 77.3980  17
  16  -2  -4 1110.99 76.2227  14
 -16  -2   4 1176.73 72.7233   2
  16   2  -4 1148.72 71.6773  14
  16  -2   4 1183.15 79.6409  12
 -16   2  -4 1144.66 73.0518   8
  17   2  -4 421.099 48.6783  17
  17  -2  -4 507.224 52.9344  14
 -17  -2   4 474.599 46.9186   2
  17   2  -4 498.316 49.2441  14
  17   2  -4 568.969 52.2763   9
  18   2  -4 541.107 56.4536  17
  18  -2  -4 506.934 55.1564  14
  18   2  -4 488.145 50.1992  14
  18  -2   4 552.616 56.7729  12
  18   2  -4 496.384 49.9266   9
  18  -2  -4 600.562 55.6458   9
  19   2  -4 169.185 33.1116  17
 -19  -2   4 200.674 32.1557   3
  19  -2  -4 165.368 32.7315  14
  19   2  -4 185.087 32.1259  14
  19  -2   4 176.402 33.4237  12
  19   2  -4 215.146 34.2188   9
  19  -2  -4 206.517 34.1322   9
  20   2   4 662.025 73.3092   4
  20   2  -4 698.691 67.6430  17
  20  -2  -4 722.586 68.6695  14
 -20  -2   4 664.263 59.5122   3
  20   2  -4 643.683 61.3769  14
  20  -2   4 715.578 67.2954  12
  20   2  -4 617.310 59.4208   9
  20  -2  -4 770.072 67.4643   9
  21   2   4 844.470 80.6803   4
 -21  -2   4 672.497 59.6669   3
  21  -2  -4 664.217 67.5752  14
  21  -2   4 820.156 71.9301  18
  21   2  -4 628.909 65.5925  17
  21   2  -4 755.423 67.5949  14
  21  -2   4 756.151 70.3857  12
  21   2  -4 586.045 59.2453   9
  21  -2  -4 739.972 67.5226   9
 -22  -2   4 7101.02 199.182   3
  22  -2   4 7850.11 229.795  18
  22   2   4 7542.96 208.293  18
  22   2  -4 6884.16 221.336  17
  22   2  -4 7609.97 219.709  14
  22  -2  -4 7531.28 232.398  14
  22  -2   4 7462.00 223.554  12
  22   2  -4 6785.22 204.302   9
  23  -2   4 110.717 29.1911  18
  23   2  -4 123.670 32.2785  17
  23  -2   4 151.543 33.2524  12
  23   2  -4 133.923 30.6122   9
  23  -2  -4 113.625 31.0673  14
  23   2  -4 104.602 28.4276  14
  24  -2  -4 57.3022 23.7176  14
  24   2  -4 86.3763 26.1262  14
  24  -2   4 108.861 29.9279  18
  24   2  -4 81.6251 26.8876  17
  24  -2   4 59.9297 22.7272  12
  25  -2  -4 36.9031 20.8536  14
  25   2  -4 36.9958 19.3419  14
  25  -2   4 21.8071 17.0753  18
  25   2  -4 26.7607 18.4062  17
  25  -2   4 16.4150 13.1182  12
  26  -2  -4 62.4833 24.2932  14
  26   2  -4 51.4235 21.6593  14
  26  -2   4 77.0998 26.4690  18
  26   2  -4 101.641 30.1464  17
  26  -2   4 88.2517 26.8675  12
  27  -2  -4 164.887 40.7214  14
  27   2  -4 98.0685 31.3273  14
  27  -2   4 150.631 35.0750  12
  27  -2   4 79.2044 28.5187  18
  27   2  -4 118.969 34.0153  17
  28   2  -4 5987.64 224.373  14
  28  -2   4 6150.78 219.900  12
  29   2  -4 858.357 87.3466  14
  29  -2  -4 997.603 99.7265  14
  29  -2   4 743.316 77.9311  12
  29  -2   4 837.686 85.7159  18
  30  -2   4 24.3585 17.9822  18
  30  -2  -4 49.7759 25.0026  14
  30   2  -4 9.77251 12.7533  14
  30   2   4 14.4930 14.0974  14
  30  -2   4 22.5315 20.3718  12
  30   2   4 4.94798 14.4388   9
  30  -2   4 38.9914 21.0957   9
  31  -2   4 438.031 61.8681  18
  31  -2  -4 595.431 79.3613  14
  31   2   4 551.403 70.3377  14
  31   2  -4 394.151 61.0794  14
  31  -2   4 506.681 64.1320  12
  31  -2   4 454.693 64.8199   9
  31   2   4 620.853 76.4794   9
   0   2  -5 4.29286 4.85172   5
   0   2   5 13.2768 5.62697   1
   0   2  -5 4.57530 3.37763   1
   0  -2  -5 18.2345 7.40900  15
   0   2  -5 7.75285 5.33247  15
   0   2  -5 10.2029 6.85828  16
  -1  -2  -5 1131.59 52.1432  15
   1  -2  -5 1152.00 50.7412  15
   1   2  -5 1189.33 51.2815  15
  -1   2  -5 1165.11 52.8744  15
  -1   2  -5 1171.47 55.8193  16
   1   2  -5 1155.06 54.0486  16
   1   2  -5 1167.47 60.8109   6
   1   2  -5 1111.17 46.3579   5
  -1   2  -5 1047.76 57.5621   6
  -1   2  -5 1038.56 45.7218   5
   1   2   5 1171.39 42.2641   1
   1   2  -5 1117.82 42.7891   1
   2   2  -5 9950.01 131.115   1
   2   2   5 10118.6 126.496   1
   2   2  -5 10263.7 161.939  16
  -2   2  -5 9669.61 163.797  16
   2   2  -5 9664.81 176.810   6
  -2   2  -5 9932.38 176.008   6
   2   2  -5 9686.33 136.102   5
   2  -2  -5 9919.15 114.920   7
  -2   2  -5 9616.35 155.759  15
  -2  -2  -5 10078.7 159.283  15
  -2  -2   5 9687.15 145.676  11
  -2   2  -5 9537.97 141.886   5
   3   2  -5 5720.81 119.823  16
   3   2  -5 5651.31 112.331  17
   3   2  -5 5460.80 101.720   5
   3   2  -5 5331.89 131.736   6
  -3   2  -5 5451.03 130.099   6
   3  -2  -5 5417.86 80.2064   7
   3   2  -5 5444.32 69.7838  14
  -3   2  -5 5443.89 126.164  16
  -3  -2   5 5411.80 105.272  11
  -3   2  -5 5579.10 112.885   5
   4   2  -5 3953.62 101.261  16
   4   2  -5 4137.86 100.306  17
   4   2  -5 4059.48 66.7771  14
  -4   2  -5 3882.48 111.212  16
  -4   2  -5 4105.27 113.736   6
   4   2  -5 3954.79 114.149   6
  -4  -2   5 3973.08 89.5464  11
  -4   2  -5 4060.89 100.787   5
   5   2  -5 5116.83 115.707  17
   5   2  -5 4870.46 110.706  16
  -5   2  -5 4934.37 128.480  16
  -5   2  -5 4786.28 122.894   6
   5   2  -5 4682.86 127.742   6
   5   2  -5 4918.36 80.5396  14
  -5  -2   5 4841.82 97.4503  11
  -5   2  -5 4835.67 115.078   5
   6  -2  -5 450.325 37.8771  14
  -6   2  -5 437.669 39.8489  16
   6   2  -5 613.789 47.0808   6
  -6   2  -5 458.031 38.4605   6
   6   2  -5 502.861 43.3444  13
   6   2  -5 457.246 26.4522  14
  -6   2  -5 436.710 37.1514   5
   6   2  -5 441.934 33.5530  16
   6   2  -5 515.368 38.5316  17
   7  -2  -5 6504.72 144.709  14
  -7   2  -5 6514.19 157.981  16
  -7   2  -5 6214.58 142.730   6
   7   2  -5 6209.14 150.264   6
   7   2  -5 6198.09 150.268  13
   7   2  -5 6200.50 105.527  14
  -7   2  -5 6158.72 146.765   5
   7   2  -5 6200.92 126.410  16
   7   2  -5 6578.54 141.812  17
  -8   2  -5 1128.39 68.1943  16
   8  -2  -5 1154.58 63.0710  14
  -8   2  -5 1051.12 59.4582   6
   8   2  -5 1077.63 64.8243   6
   8   2  -5 1105.09 64.6750  13
   8   2  -5 1077.59 46.9949  14
   8   2  -5 1147.24 61.6536  17
  -8   2  -5 1075.64 65.2460   8
   9  -2  -5 1588.78 76.9606  14
   9   2  -5 1650.41 79.0420  13
   9   2  -5 1582.46 60.3070  14
   9   2  -5 1440.62 75.8847   6
  -9   2  -5 1534.82 72.5448   6
   9   2  -5 1745.28 78.6019  17
  -9   2  -5 1546.43 80.4179   8
  10   2  -5 26.0164 10.9580  17
  10   2  -5 32.9992 13.0506   6
 -10   2  -5 42.0713 13.0724   6
  10  -2  -5 28.3861 11.3983  14
  10   2  -5 15.6625 8.75998  13
  10   2  -5 27.1507 8.94352  14
 -10  -2   5 22.6770 9.70022   2
 -10   2  -5 40.7974 14.1178   8
  11   2  -5 1024.20 64.8574  17
  11  -2  -5 1112.05 67.2068  14
  11   2  -5 1023.90 64.6862  13
  11   2  -5 1000.11 52.8556  14
  11   2  -5 976.975 66.3742   6
 -11   2  -5 967.401 68.3899   8
 -11  -2   5 965.116 61.9992   2
 -12  -2   5 90.6095 19.8307   2
  12  -2  -5 51.9758 15.8236  14
  12   2  -5 68.1320 15.2936  14
  12   2  -5 56.6185 15.9973  13
  12   2  -5 91.4129 20.3917  17
 -12   2  -5 62.4892 18.9011   8
  13  -2  -5 8988.43 202.504  14
 -13  -2   5 9056.07 194.325   2
  13   2  -5 9295.76 199.833  13
  13   2  -5 8917.27 174.728  14
  13   2  -5 8554.99 199.053  17
 -13   2  -5 9225.10 218.842   8
  14  -2  -5 1232.25 78.2777  14
 -14  -2   5 1198.29 72.5355   2
  14   2  -5 1338.46 76.6199  13
  14   2  -5 1232.03 67.5712  14
  14   2  -5 1285.41 80.7947  17
 -14   2  -5 1342.04 85.4354   8
  15   2  -5 3404.01 134.297  17
  15  -2  -5 3273.76 130.333  14
 -15  -2   5 3743.29 131.087   2
  15   2  -5 3349.89 116.531  14
  15   2  -5 3883.68 135.455  13
  15  -2   5 3625.73 137.634  12
 -15   2  -5 3671.66 139.591   8
  16   2  -5 10516.9 240.962  17
  16  -2  -5 10878.3 243.862  14
 -16  -2   5 11144.0 226.856   2
  16   2  -5 11071.8 231.584  13
  16   2  -5 11038.9 220.372  14
  16  -2   5 11052.9 244.157  12
 -16   2  -5 11334.1 240.533   8
  17   2  -5 6235.71 188.842  17
  17  -2  -5 5911.33 185.221  14
 -17  -2   5 6293.21 173.800   2
  17   2  -5 6380.64 173.974  14
  17  -2   5 6307.22 189.863  12
 -17   2  -5 6513.92 180.391   8
  18  -2  -5 304.383 43.9576  14
  18   2  -5 338.123 45.9181  17
  18   2  -5 307.545 40.1353  14
  18  -2   5 343.486 45.6443  12
 -18  -2   5 308.212 39.7438   2
  19  -2  -5 287.570 43.7554  14
  19   2  -5 268.260 43.1003  17
  19   2  -5 220.497 35.6393  14
  19  -2   5 55.1208 19.5970  12
  19   2   5 51.0397 22.6567   4
  20  -2  -5 2275.78 123.313  14
  20   2  -5 2191.71 121.532  17
  20   2  -5 2059.56 108.687  14
  20  -2   5 2201.08 118.510  12
  20   2   5 2231.11 134.028   4
 -21  -2   5 6714.79 192.661   3
  21  -2  -5 7079.93 222.945  14
  21   2  -5 7466.00 229.757  17
  21   2  -5 6945.24 204.693  14
  21  -2   5 6956.75 212.193  12
  21   2   5 6786.99 232.859   4
  22  -2  -5 3282.44 155.980  14
  22   2  -5 3682.43 152.683  14
  22   2  -5 3563.89 163.701  17
  22  -2   5 3645.01 156.789  12
  22   2   5 3724.26 168.687   4
  23   2  -5 60.4614 23.2377  17
  23  -2   5 40.0912 18.8642  18
  23  -2  -5 69.0612 24.5532  14
  23   2  -5 59.5277 21.7136  14
  23  -2   5 31.3145 16.9422  12
  23   2   5 54.8668 22.0315   4
  24  -2  -5 783.636 80.1566  14
  24  -2   5 699.721 70.9936  12
  24   2  -5 679.986 74.7646  17
  24  -2   5 705.864 74.7801  18
  24   2  -5 745.567 72.5803  14
  25  -2  -5 1346.96 106.084  14
  25  -2   5 1282.56 98.0624  12
  25  -2   5 1201.07 98.5857  18
  25   2  -5 1234.95 95.7410  14
  26  -2  -5 919.717 90.2878  14
  26  -2   5 804.314 78.4919  12
  26  -2   5 731.038 78.9194  18
  26   2  -5 833.480 80.3923  14
  27  -2  -5 4248.39 196.040  14
  27  -2   5 4296.26 180.891  12
  27  -2   5 4472.13 194.428  18
  28  -2   5 26.2566 17.1327  12
  28  -2   5-14.5833 17.9431  18
  28  -2  -5 26.2486 21.6647  14
  28   2  -5 4.53535 13.2347  14
  29  -2  -5 524.102 71.5616  14
  29   2  -5 491.567 66.6476  14
  29  -2   5 567.343 70.8204  18
  29  -2   5 542.475 66.6692  12
  30  -2  -5 94.3087 32.3769  14
  30   2  -5 81.8602 29.4750  14
  30  -2   5 93.9299 28.5962  12
  30  -2   5 79.5657 29.0228  18
   0  -2  -6 55624.4 397.304  15
   0   2  -6 54348.6 394.011  15
   0   2  -6 55549.0 476.434   6
   0   2  -6 55495.5 330.245   5
  -1  -2  -6 935.229 52.2337  15
   1  -2  -6 919.258 51.0805  15
   1   2  -6 952.054 51.8086  15
  -1   2  -6 982.837 53.8355  15
  -1   2  -6 899.726 60.1381   6
   1   2  -6 994.683 43.5122   5
   1   2  -6 998.048 63.7649   6
  -1  -2  -6 881.408 52.5910  13
   1   2  -6 1009.29 54.3189  16
  -1   2  -6 920.927 53.2321  16
  -1   2  -6 962.552 44.5708   5
  -2  -2  -6 3191.38 98.3131  15
  -2   2  -6 3383.57 102.155  15
   2   2  -6 3032.65 76.9412   5
  -2   2  -6 3164.39 113.419   6
   2   2  -6 2986.89 111.496   6
  -2  -2  -6 2975.28 92.5438  13
  -2   2  -6 3108.08 99.3880  16
   2   2  -6 3095.23 94.0798  16
  -2   2  -6 3172.97 82.9712   5
   3   2  -6 182.082 23.0467  16
   3   2  -6 214.485 30.9750   6
   3   2  -6 196.692 19.6948   5
  -3   2  -6 217.998 30.4160   6
  -3  -2  -6 247.633 28.5024  15
  -3   2  -6 245.971 28.4451  15
  -3   2  -6 225.061 27.6050  16
  -3  -2   6 205.246 21.9729  11
  -3   2  -6 210.042 22.3523   5
   4   2  -6 12542.4 191.451  16
  -4   2  -6 12305.5 209.300  16
  -4   2  -6 12809.3 228.530   6
  -4  -2   6 12765.3 162.956  11
  -4   2  -6 12378.2 179.813   5
   5   2  -6 2780.17 90.3736  16
  -5   2  -6 2743.39 103.657  16
  -5   2  -6 2957.51 111.549   6
   5   2  -6 2730.18 110.928   6
  -5  -2   6 2964.07 78.5126  11
  -5   2  -6 2743.00 89.3501   5
  -6   2  -6 2708.79 104.846  16
  -6   2  -6 2764.90 108.667   6
   6   2  -6 2710.74 112.495   6
   6   2  -6 2701.02 106.320  13
  -6   2  -6 2853.54 94.8984   5
   6   2  -6 2751.96 87.9957  16
   7   2  -6 60.6243 14.6609  17
   7   2  -6 38.8855 10.7815  16
  -7   2  -6 48.9581 14.9838  16
  -7   2  -6 49.4352 15.4699   6
   7   2  -6 35.6039 14.2966   6
   7  -2  -6 58.0323 14.8146  14
   7   2  -6 41.0186 13.7254  13
  -7   2  -6 42.7364 12.6754   5
  -7   2  -6 49.2969 15.0875   8
   8   2  -6 2784.90 102.047  17
   8   2  -6 2695.26 88.0815  16
   8   2  -6 2826.67 77.2657  14
   8  -2  -6 2697.56 100.834  14
  -8   2  -6 2617.53 109.827  16
  -8   2  -6 2847.42 113.671   6
   8   2  -6 2786.15 119.004   6
   8   2  -6 2712.52 108.312  13
  -8   2  -6 2669.89 101.216   5
  -8   2  -6 2709.24 111.791   8
  -9   2  -6 8.31084 8.85558  16
  -9   2  -6 20.9439 11.8352   6
   9   2  -6 6.04216 9.65730   6
   9   2  -6 5.28177 4.87396  14
   9   2  -6 20.0764 10.3565  13
   9   2  -6 28.9568 11.6274  17
  -9   2  -6 13.9450 9.62973   8
 -10   2  -6 70.5672 19.7210   6
  10   2  -6 67.4197 20.9486   6
  10   2  -6 77.7581 19.4312  13
  10   2  -6 50.8355 11.9880  14
  10   2  -6 37.9521 13.4930  17
  11   2  -6 3740.01 129.071  17
  11  -2  -6 4149.01 134.246  14
  11   2  -6 3856.17 152.628   6
  11   2  -6 4084.47 137.814  13
  11   2  -6 3940.16 106.291  14
 -11   2  -6 3870.30 144.691   8
 -11  -2   6 3983.50 127.294   2
  12  -2  -6 1436.41 81.6122  14
 -12  -2   6 1280.32 74.2081   2
  12   2  -6 1325.60 79.7357  13
  12   2  -6 1227.92 62.9149  14
  12   2  -6 1280.04 77.9815  17
 -12   2  -6 1294.01 85.4187   8
  13  -2  -6 2804.61 116.643  14
 -13  -2   6 3023.63 115.363   2
  13   2  -6 2689.41 114.628  13
  13   2  -6 2895.34 99.8237  14
  13   2  -6 2714.18 116.330  17
 -13   2  -6 2870.40 128.535   8
  14   2  -6 1069.95 74.6216  17
  14  -2  -6 1281.40 81.5357  14
 -14  -2   6 1179.01 74.0402   2
  14   2  -6 1166.76 76.6287  13
  14   2  -6 1231.94 68.6200  14
  14  -2   6 1287.95 82.2950  12
  15   2  -6 253.127 38.0693  17
  15  -2  -6 213.178 34.9173  14
  15   2  -6 211.245 29.6430  14
  15   2  -6 244.905 36.0958  13
  15  -2   6 284.491 39.4965  12
 -15   2  -6 205.034 34.9794   8
  16   2  -6 5768.00 185.827  17
  16  -2  -6 5906.73 184.422  14
 -16  -2   6 5710.19 168.248   2
  16   2  -6 5598.48 157.220  14
  16   2  -6 5996.49 178.712  13
  16  -2   6 5797.10 180.369  12
 -16   2  -6 5944.76 183.000   8
  17   2  -6 2498.89 123.999  17
  17  -2  -6 2728.10 127.974  14
 -17  -2   6 2299.07 107.788   2
  17   2  -6 2373.14 106.320  14
  17   2  -6 2386.29 115.198  13
  17  -2   6 2512.30 120.652  12
 -17   2  -6 2379.96 114.241   8
  18   2   6 2197.88 136.347   4
  18   2  -6 2240.11 120.194  17
  18  -2  -6 2278.76 121.011  14
 -18  -2   6 2102.63 104.685   2
  18   2  -6 2159.69 110.434  13
  18   2  -6 2216.85 106.444  14
  18  -2   6 2062.73 111.473  12
 -18   2  -6 2296.33 112.254   8
 -19  -2   6 1055.72 75.8206   2
  19  -2  -6 1023.94 83.1931  14
  19   2  -6 1137.23 88.1364  17
  19   2  -6 1119.79 78.7142  14
  19  -2   6 1074.35 82.3164  12
  19   2   6 1144.08 98.7143   4
 -20  -2   6 542.839 55.3359   2
  20  -2  -6 508.531 59.7519  14
  20   2  -6 613.205 66.3659  17
  20   2  -6 529.570 55.9823  14
  20  -2   6 536.864 59.2918  12
  20   2   6 585.443 69.9290   4
  21   2  -6 510.646 55.7787  14
  21   2   6 340.544 52.9999   4
  21  -2   6 327.504 47.5869  12
  21  -2  -6 350.998 51.0879  14
  22  -2  -6 25.5620 18.4399  14
  22   2  -6 21.0998 15.2209  14
  22  -2   6 26.8152 15.8089  12
  22   2   6 26.6528 18.3320   4
  23   2  -6 1862.27 112.500  14
  23   2   6 1976.47 125.136   4
  23  -2   6 1895.76 114.764  12
  23  -2  -6 2132.71 130.674  14
  24  -2   6 44.2757 19.6542  12
  24   2   6 30.0305 16.7959   4
  24  -2  -6 59.9032 24.0538  14
  24   2  -6 46.5597 20.8771  14
  25  -2   6 57.5765 22.7704  12
  25  -2   6 13.2767 16.3354  18
  25  -2  -6 38.3023 20.7228  14
  25   2  -6 60.8422 21.8251  14
  26  -2   6 8.39616 14.4950  12
  26  -2   6 4.58148 11.9579  18
  26  -2  -6 34.7395 20.4807  14
  26   2  -6 25.3900 16.5672  14
  27  -2  -6 2485.95 150.170  14
  27   2  -6 2353.81 137.405  14
  27  -2   6 2045.58 126.228  12
  28  -2  -6 110.693 35.0755  14
  28   2  -6 121.939 32.8153  14
  28  -2   6 92.7008 30.5360  18
  28  -2   6 117.404 32.1004  12
  29  -2  -6 59.5026 25.4526  14
  29   2  -6 41.6304 21.7649  14
  29  -2   6 59.8782 28.3846  18
  29  -2   6 43.8548 22.1656  12
  30   2  -6 42.3883 23.8049  14
   0   2  -7 15.3353 7.91077  16
   0  -2  -7 21.2416 9.42922  15
   0   2  -7 15.4182 7.95353  15
   1  -2  -7 120.996 24.8121  13
  -1  -2  -7 102.563 21.6141  13
   1   2  -7 182.330 31.4985   6
  -1   2  -7 140.425 27.8869   6
  -1   2  -7 154.579 23.4196  16
   1   2  -7 112.483 19.4189  16
   1  -2  -7 75.9728 16.4415  15
  -1  -2  -7 108.239 20.0587  15
   1   2  -7 103.240 19.1323  15
  -1   2  -7 120.064 20.8676  15
  -2  -2  -7 1900.81 83.3631  15
  -2   2  -7 2093.60 86.7560  15
  -2   2  -7 2006.47 104.317   6
   2   2  -7 1974.74 104.691   6
   2  -2  -7 2130.58 102.708  13
  -2   2  -7 2021.07 85.6119  16
   2   2  -7 2004.41 80.5751  16
  -2  -2  -7 2076.30 101.094   8
  -3   2  -7 1127.88 66.1954  16
  -3  -2  -7 1274.32 69.1727  15
  -3   2  -7 1262.46 68.9721  15
   3   2  -7 1193.36 82.3485   6
  -3   2  -7 1346.36 85.8494   6
   3  -2  -7 1202.39 79.3620  13
   3   2  -7 1340.95 65.8223  16
  -3  -2  -7 1315.69 85.5353   8
   4   2  -7 1445.03 68.2183  16
  -4   2  -7 1329.76 74.0719  16
  -4  -2  -7 1475.88 76.3740  15
   4   2  -7 1372.50 89.8725   6
  -4   2  -7 1425.28 88.9668   6
  -4   2  -7 1385.57 61.5255   5
  -4  -2  -7 1502.00 93.5863   8
   5   2  -7 349.287 33.8982  16
  -5   2  -7 290.640 35.4794  16
   5   2  -7 324.001 44.7005   6
  -5   2  -7 349.660 45.0330   6
   5   2  -7 382.219 42.5893  13
  -5   2  -7 345.691 31.6285   5
  -5  -2  -7 465.313 54.0226   8
  -5   2  -7 337.369 39.9081   8
   6   2  -7 4422.87 118.259  16
  -6   2  -7 4456.89 142.886  16
   6   2  -7 4332.34 163.968   6
  -6   2  -7 4734.06 164.007   6
   6   2  -7 4388.63 145.719  13
  -6   2  -7 4364.99 118.817   5
  -6  -2  -7 4857.09 177.673   8
  -6   2  -7 3945.05 142.736   8
   7   2  -7 734.198 48.5724  16
  -7   2  -7 755.609 60.3852  16
   7   2  -7 682.630 66.6944   6
  -7   2  -7 810.344 69.5829   6
   7   2  -7 745.971 60.6553  13
  -7   2  -7 803.218 52.8616   5
  -7  -2  -7 832.088 75.2283   8
  -7   2  -7 715.699 60.3669   8
   8   2  -7 8600.72 164.942  16
  -8   2  -7 8672.78 210.781  16
   8  -2  -7 8491.98 188.730  14
   8   2  -7 8783.83 244.282   6
  -8   2  -7 9143.77 235.281   6
   8   2  -7 8571.34 207.440  13
  -8  -2  -7 9160.27 253.010   8
  -8   2  -7 8630.64 216.889   8
  -8   2  -7 8758.59 181.646   5
  -9   2  -7 42.2077 15.7377  16
  -9   2  -7 7.01386 10.2336   6
   9   2  -7 16.1692 14.9208   6
  -9  -2  -7 32.7913 16.9156   8
   9  -2  -7 7.39715 7.19525  14
   9   2  -7 14.3819 10.6172  13
  -9   2  -7 22.4173 12.5379   8
  -9   2  -7 4.72435 6.89310   5
  10   2  -7 1325.44 83.0786  13
 -10  -2  -7 1358.65 99.2379   8
 -10   2  -7 1330.14 88.7244   8
  10  -2  -7 1298.89 76.6159  14
 -10   2  -7 1259.89 83.6546  16
 -10   2  -7 1300.35 77.9526   5
 -11   2  -7 3701.32 146.346  16
  11  -2  -7 3826.97 135.168  14
 -11   2  -7 3474.96 144.845   8
  11   2  -7 3665.90 139.843  13
  12   2  -7 12508.9 263.660  13
 -12   2  -7 12746.6 280.246   8
 -12  -2   7 12498.2 239.157   2
  13   2  -7 698.864 62.5624  13
 -13   2  -7 759.587 69.8082   8
 -13  -2   7 686.152 58.0049   2
  13  -2  -7 714.030 61.4878  14
  14  -2  -7 621.628 59.1796  14
 -14   2  -7 623.772 63.2034   8
  14   2  -7 678.492 62.2166  13
  14  -2   7 701.495 61.9992  12
 -14  -2   7 615.661 55.1141   2
  15  -2  -7 615.611 59.9472  14
 -15   2  -7 637.594 62.7692   8
  15   2  -7 663.380 62.8223  13
  15  -2   7 703.467 62.3913  12
 -15  -2   7 655.863 57.5310   2
 -16  -2   7 14103.4 274.359   2
  16  -2  -7 14921.3 297.520  14
 -16   2  -7 14834.8 298.323   8
  16   2  -7 14686.6 296.417  13
  16  -2   7 15167.6 294.248  12
  16   2   7 15279.5 362.249   4
 -17  -2   7 535.451 53.6832   2
  17  -2  -7 626.849 62.5220  14
 -17   2  -7 629.025 60.9161   8
  17   2  -7 579.830 53.6825  14
  17   2  -7 592.288 60.4906  13
  17  -2   7 617.064 60.9211  12
  17   2   7 568.843 70.3369   4
 -18  -2   7 3773.88 144.257   2
 -18   2  -7 3752.80 147.897   8
  18  -2  -7 3786.82 157.871  14
  18   2  -7 3727.36 137.809  14
  18   2  -7 3707.55 152.705  13
  18  -2   7 4035.09 156.797  12
  18   2   7 3822.56 180.669   4
 -19   2  -7 19.2221 12.5426   8
  19  -2  -7 3.86092 10.0772  14
  19   2  -7 27.3305 14.2887  14
  19   2  -7 32.4507 16.3001  13
  19  -2   7-3.53127 9.21677  12
  19   2   7 19.0685 16.4597   4
 -19  -2   7 34.4104 15.2749   2
  20   2  -7 7745.58 212.359  14
  20   2   7 7722.50 255.390   4
  20  -2   7 7747.95 224.266  12
  20  -2  -7 7333.09 229.017  14
  21   2  -7 3785.03 152.654  14
  21   2   7 3760.12 175.667   4
  21  -2  -7 3664.90 165.176  14
  21  -2   7 3854.04 160.632  12
  22   2   7 669.555 73.5246   4
  22   2  -7 683.943 66.7451  14
  22  -2  -7 619.724 69.9868  14
  22  -2   7 546.174 61.4760  12
  23   2   7 1432.56 106.945   4
  23  -2   7 1305.41 95.3097  12
  23  -2  -7 1268.01 101.850  14
  23   2  -7 1318.71 95.9302  14
  24  -2  -7 32.8427 19.3624  14
  24   2  -7 23.4059 16.0987  14
  24  -2   7 116.490 33.9730  12
  24   2   7 128.154 39.1137   4
  25   2  -7 842.937 78.8000  14
  25  -2  -7 844.081 84.9355  14
  25  -2   7 864.102 79.4505  12
  25   2   7 860.909 82.0529   4
  26  -2  -7 35.0447 21.6690  14
  26   2  -7 37.6660 20.4357  14
  26  -2   7 18.3346 15.8262  18
  26  -2   7 70.8472 24.9231  12
  27  -2  -7 268.064 50.7913  14
  27  -2   7 217.247 44.0148  18
  27  -2   7 219.951 41.6752  12
  28  -2  -7 47.5073 23.8630  14
  28  -2   7 14.5043 15.4550  18
  28  -2   7 21.4546 14.8155  12
  29  -2   7 4.31841 13.8044  12
  29  -2   7 14.8230 15.7946  18
   0  -2  -8 20605.1 343.130  13
   0   2  -8 22447.1 397.238   6
   0   2  -8 21136.8 283.253  16
   0  -2  -8 21936.4 297.340  15
   0   2  -8 20735.9 292.206  15
   1  -2  -8 13608.2 231.246  15
   1   2  -8 12905.0 223.550  15
  -1  -2  -8 14049.5 239.941  15
  -1   2  -8 13196.8 236.143  15
   1   2  -8 13073.4 309.609   6
  -1   2  -8 13916.6 314.179   6
   1  -2  -8 13344.9 279.634  13
  -1   2  -8 13176.2 227.887  16
   1   2  -8 13817.1 226.330  16
  -1  -2  -8 12802.5 267.937   8
  -2   2  -8 701.226 54.9801  15
  -2  -2  -8 600.721 50.2350  15
  -2   2  -8 724.208 72.3745   6
   2   2  -8 660.172 69.5847   6
   2  -2  -8 635.009 62.5342  13
  -2   2  -8 634.672 51.1211  16
   2   2  -8 633.352 48.3255  16
  -2  -2  -8 702.532 66.3956   8
  -3  -2  -8 200.107 30.0715  15
  -3   2  -8 192.307 29.6935  15
   3   2  -8 252.503 43.9362   6
  -3   2  -8 194.231 38.0799   6
  -3  -2  -8 177.272 35.9869   8
   3  -2  -8 179.501 34.6779  13
   3   2  -8 160.022 24.5382  16
  -3   2  -8 196.046 29.2914  16
  -3   2  -8 182.176 29.8995   8
  -4  -2  -8 308.171 37.6036  15
  -4   2  -8 349.113 40.6381  15
  -4   2  -8 277.491 35.6279  16
  -4   2  -8 298.783 48.0721   6
   4   2  -8 271.849 46.0938   6
   4   2  -8 297.139 39.9446  13
   4  -2  -8 275.714 42.8717  13
   4   2  -8 287.422 32.5665  16
  -4  -2  -8 281.589 47.9718   8
  -4   2  -8 290.543 38.6313   8
  -5  -2  -8 6117.57 170.471  15
  -5   2  -8 5474.22 161.583  15
  -5   2  -8 6008.87 168.809  16
   5   2  -8 5805.45 213.795   6
  -5   2  -8 6210.54 214.418   6
   5   2  -8 5748.77 143.367  16
  -5  -2  -8 6623.18 236.822   8
  -5   2  -8 5875.45 175.591   8
   5   2  -8 5663.27 173.931  13
  -6   2  -8 5852.77 171.680  16
   6   2  -8 5777.46 142.267  16
  -6   2  -8 5343.80 173.157   8
   6   2  -8 5885.90 178.738  13
  -7   2  -8 1564.11 91.8683  16
   7   2  -8 1589.37 74.7530  16
  -7  -2  -8 1752.11 129.671   8
  -7   2  -8 1640.09 98.3161   8
   7   2  -8 1572.56 94.2037  13
  -8   2  -8 1315.38 84.9237  16
   8   2  -8 1515.60 93.6542  13
   8   2  -8 1334.21 68.4818  16
  -8  -2  -8 1601.46 118.050   8
  -8   2  -8 1386.81 92.3843   8
   9   2  -8 97.8092 24.4418  13
  -9  -2  -8 132.819 33.8107   8
  -9   2  -8 64.4278 20.8898   8
  -9   2  -8 143.177 29.7260  16
  10   2  -8 206.985 35.6618  13
 -10  -2  -8 187.492 39.0104   8
  10  -2  -8 170.526 29.4127  14
 -10   2  -8 204.836 35.9193  16
 -10   2  -8 240.261 40.0694   8
  11  -2  -8 5494.33 167.429  14
 -11   2  -8 5437.30 185.786  16
 -11  -2  -8 5600.26 205.453   8
 -11   2  -8 5527.47 191.063   8
  11   2  -8 5216.98 176.986  13
 -12   2  -8 37.3467 18.2362  16
 -12   2  -8 49.5293 20.5003   8
  12  -2  -8 6.03545 8.80607  14
  12   2  -8 20.7426 13.5348  13
  13  -2  -8 18.8868 11.6190  14
  13   2  -8 24.5317 15.1685  13
 -13   2  -8 22.6731 15.5947   8
 -13  -2   8 17.1913 11.2175   2
  13   2   8 14.2282 15.1608   4
 -13   2  -8-3.90311 10.1873  16
 -14  -2   8 1532.09 91.2198   2
 -14   2  -8 1750.41 107.499   8
  14  -2  -8 1625.03 97.4989  14
  14   2  -8 1693.55 104.146  13
  14  -2   8 1695.71 97.1186  12
  14   2   8 1775.96 122.394   4
 -15   2  -8 118.431 28.8709   8
  15  -2  -8 156.988 31.8062  14
  15   2  -8 116.641 28.9349  13
  15  -2   8 142.115 29.4326  12
 -15  -2   8 141.964 28.4250   2
  15   2   8 81.1960 27.8752   4
 -16   2  -8 137.391 30.1472   8
  16  -2   8 195.612 34.5647  12
  16   2   8 177.607 39.6192   4
  17  -2  -8 214.138 38.2431  14
 -17   2  -8 146.033 30.4388   8
  17   2  -8 173.336 35.5451  13
  17  -2   8 165.234 32.3384  12
 -17  -2   8 161.121 30.2969   2
  17   2   8 196.560 41.5007   4
 -18  -2   8 3064.57 132.502   2
 -18   2  -8 3276.28 142.237   8
  18  -2  -8 3301.67 150.222  14
  18   2  -8 2868.66 142.913  13
  18  -2   8 3288.61 142.802  12
  18   2   8 3122.52 163.445   4
 -19   2  -8 41.0078 17.8387   8
  19  -2  -8 31.9056 18.0296  14
  19   2  -8 39.7855 19.4270  13
  19  -2   8 28.5000 15.4194  12
 -19  -2   8 39.0305 16.4394   2
  19   2   8 56.9524 23.9880   4
 -20   2  -8 1524.11 96.8635   8
  20   2  -8 1726.25 111.669  13
  20  -2   8 1502.10 99.2594  12
  20  -2  -8 1607.38 108.666  14
  20   2   8 1416.25 110.035   4
  21  -2   8 1916.63 113.651  12
  21  -2  -8 1845.36 118.276  14
  21   2   8 1841.08 124.121   4
  22  -2   8 204.016 38.5861  12
  22  -2  -8 262.149 46.7487  14
  22   2   8 214.360 43.4299   4
  23   2   8 1470.45 110.249   4
  23  -2  -8 1558.90 112.912  14
  23  -2   8 1613.97 106.392  12
  24   2   8 719.796 77.9712   4
  24  -2   8 776.954 75.0145  12
  24  -2  -8 796.982 82.5975  14
  25  -2  -8 58.6115 26.2811  14
  25   2   8 44.9644 22.7265   4
  25  -2   8 61.1219 23.1793  12
  26  -2  -8 75.3118 28.5605  14
  26  -2   8 28.8763 18.6488  12
  26   2   8 75.9203 26.0640   4
  27  -2  -8 4655.13 207.010  14
  27  -2   8 4232.17 178.087  12
  28  -2  -8 603.480 77.1765  14
  28  -2   8 616.141 68.3448  12
  28  -2   8 626.709 74.3972  18
   0  -2  -9 28.8646 13.8815   8
   0   2  -9 24.7223 11.8894   8
   0  -2  -9 13.0486 9.01072  15
   0   2  -9 7.24406 7.71887  16
   0   2  -9 13.0740 9.65167  15
   1  -2  -9 608.230 52.8490  15
   1   2  -9 722.611 57.7042  15
  -1  -2  -9 578.146 52.8590  15
  -1   2  -9 629.842 54.8591  15
  -1   2  -9 721.559 56.4280  16
   1   2  -9 595.107 50.2528  16
  -1  -2  -9 519.794 58.2435   8
  -1   2  -9 617.174 56.5659   8
   1  -2  -9 535.563 61.8537  13
  -2   2  -9 2072.67 102.215  15
  -2  -2  -9 1880.66 96.2430  15
  -2   2  -9 1932.20 94.2147  16
   2   2  -9 2039.15 91.4651  16
  -2  -2  -9 1926.99 117.465   8
  -2   2  -9 1947.34 102.560   8
   2   2  -9 2024.80 109.128  13
   2  -2  -9 1846.40 115.969  13
  -3   2  -9 1098.45 74.3442  15
  -3  -2  -9 1373.56 82.5264  15
  -3   2  -9 1248.96 77.2663  16
   3   2  -9 1290.09 72.6182  16
  -3   2  -9 1281.16 84.6876   8
  -3  -2  -9 1199.88 99.2998   8
   3   2  -9 1229.37 85.5321  13
   3  -2  -9 1293.67 97.5374  13
  -4   2  -9 1813.36 94.5334  16
  -4  -2  -9 1804.54 97.2190  15
  -4   2  -9 1694.82 95.4800  15
   4   2  -9 1708.82 102.496  13
   4  -2  -9 1967.28 121.602  13
   4   2  -9 1772.18 84.0307  16
  -4   2  -9 1734.40 101.201   8
  -4  -2  -9 1757.02 127.106   8
  -5  -2  -9 194.706 32.7064  15
  -5   2  -9 135.410 26.8910  16
  -5   2  -9 145.962 28.8904  15
  -5  -2  -9 185.576 44.7738   8
   5  -2  -9 165.224 36.3329  13
   5   2  -9 136.366 29.8449  13
   5   2  -9 155.022 25.3605  16
  -5   2  -9 179.439 33.6996   8
   6   2  -9 4997.99 175.935  13
  -6  -2  -9 5286.32 169.868  15
  -6   2  -9 4801.57 163.568  15
  -6   2  -9 4698.99 161.304  16
   6   2  -9 5034.65 140.006  16
  -6   2  -9 5155.45 180.122   8
  -6  -2  -9 5278.37 234.877   8
   7   2  -9 1027.78 80.5989  13
  -7   2  -9 1063.98 78.1536  16
   7   2  -9 986.475 62.0854  16
  -7   2  -9 951.273 79.3871   8
  -7  -2  -9 1169.44 108.011   8
   8   2  -9 4392.57 129.497  16
  -8   2  -9 4576.99 163.494  16
   8   2  -9 4504.80 170.420  13
  -8   2  -9 4628.19 176.849   8
   8   2   9 4858.76 188.822   4
   9   2  -9 2.12544 5.54748  16
  -9   2  -9 13.9793 11.1717  16
  -9  -2  -9 24.5072 16.9235   8
   9   2  -9 21.9734 13.5179  13
   9   2   9 4.31017 12.5776   4
  -9   2  -9-3.92142 7.23729   8
 -10   2  -9 2378.35 124.945  16
  10   2  -9 2630.33 131.649  13
 -10  -2  -9 2574.16 146.663   8
 -10   2  -9 2458.70 132.391   8
  10   2   9 2352.22 135.913   4
 -11   2  -9 167.288 34.7318  16
 -11  -2  -9 224.266 43.4104   8
  11   2  -9 193.683 36.7553  13
  11   2   9 237.744 43.8071   4
 -11   2  -9 195.741 38.3761   8
  12   2  -9 776.110 73.6914  13
 -12   2  -9 840.896 78.2331   8
 -12  -2  -9 821.719 80.4655   8
  12   2   9 911.547 85.7825   4
  12  -2  -9 834.559 69.8763  14
 -12   2  -9 879.532 79.2593  16
 -13   2  -9 102.915 28.9305  16
 -13   2  -9 85.9574 25.4946   8
  13  -2  -9 144.033 30.9098  14
  13   2  -9 93.3893 26.3867  13
  13  -2   9 94.0909 23.4335  12
  13   2   9 101.815 30.1979   4
 -14  -2   9 519.229 54.6361   2
  14  -2  -9 530.102 57.3719  14
 -14   2  -9 535.638 64.3853  16
 -14   2  -9 574.583 63.0344   8
  14   2  -9 564.463 63.7181  13
  14  -2   9 528.243 55.7485  12
  14   2   9 467.277 63.0788   4
 -15  -2   9 5552.70 178.656   2
  15  -2  -9 5164.46 181.885  14
 -15   2  -9 5915.43 211.348  16
 -15   2  -9 5781.68 196.762   8
  15   2  -9 5934.51 205.591  13
  15  -2   9 5867.76 182.958  12
  15   2   9 6023.09 225.059   4
 -16  -2   9 862.585 71.3501   2
 -16   2  -9 1048.17 90.8138  16
  16  -2  -9 816.487 74.1083  14
 -16   2  -9 928.222 79.1538   8
  16   2  -9 962.545 84.3851  13
  16  -2   9 910.259 73.9239  12
  16   2   9 842.853 86.7327   4
 -17  -2   9 4600.31 165.734   2
 -17   2  -9 4985.42 198.322  16
  17  -2  -9 4885.59 182.075  14
 -17   2  -9 4763.67 176.858   8
  17   2  -9 4580.51 185.952  13
  17  -2   9 4915.93 174.582  12
  17   2   9 4685.08 201.720   4
 -18  -2   9 1653.68 100.132   2
 -18   2  -9 1653.88 104.023   8
  18  -2  -9 1685.95 109.116  14
  18   2  -9 1518.66 107.835  13
  18  -2   9 1617.55 100.087  12
  18   2   9 1723.91 120.640   4
 -19   2  -9 166.030 33.9663   8
  19  -2  -9 148.839 34.5480  14
  19   2  -9 225.960 43.1877  13
  19  -2   9 153.723 32.3227  12
  19   2   9 232.666 45.9553   4
 -20   2  -9 929.229 77.9257   8
  20  -2  -9 789.877 77.8077  14
  20   2  -9 995.954 88.7232  13
  20  -2   9 1037.76 82.4717  12
  20   2   9 1051.81 94.3799   4
 -21   2  -9 64.2549 22.3417   8
  21  -2   9 82.6069 24.9861  12
  21   2   9 23.6666 17.4714   4
  22  -2  -9 5754.69 214.705  14
  22  -2   9 5513.22 194.618  12
  22   2   9 5510.06 215.132   4
  23  -2  -9 42.1490 22.0361  14
  23   2   9 14.1068 15.0314   4
  23  -2   9 15.6160 13.4796  12
  24  -2  -9 9.62666 10.8799  14
  24  -2   9 15.8864 13.7130  12
  24   2   9 32.7973 19.3356   4
  25  -2   9 813.005 77.7288  12
  25   2   9 917.626 88.4760   4
  25  -2  -9 1081.07 99.1753  14
  26  -2   9 10942.3 281.052  12
  26   2   9 11656.3 310.278   4
  26  -2  -9 11036.7 314.674  14
  27  -2   9 834.274 79.3693  12
  27   2   9 996.061 90.5763   4
  27  -2  -9 859.110 88.8114  14
   0  -2 -10 2364.88 111.348  15
   0   2 -10 2546.83 115.630  15
   0   2 -10 2453.06 108.200  16
   0   2 -10 2395.98 116.375   8
  -1  -2 -10 2667.80 119.946  15
  -1   2 -10 2743.17 122.206  15
   1   2 -10 2702.32 131.316  13
   1   2 -10 2641.75 110.575  16
  -1   2 -10 2707.78 115.015  16
  -1  -2 -10 2435.11 133.886   8
   1   2 -10 2703.11 120.574   8
  -1   2 -10 2801.46 128.770   8
   2   2 -10 48.3762 15.9353  16
  -2   2 -10 28.4079 13.3668  16
  -2  -2 -10 31.0041 15.1391  15
  -2   2 -10 25.0771 14.7495  15
  -2  -2 -10 4.40199 11.4894   8
   2   2 -10 10.9012 10.6036  13
   2   2 -10 34.6176 15.0589   8
  -2   2 -10 55.2017 19.6258   8
   3   2 -10 6584.57 172.037  16
  -3   2 -10 6470.74 183.809  16
   3   2 -10 6235.49 201.654  13
   3  -2 -10 6256.34 231.353  13
  -3  -2 -10 6274.76 187.161  15
  -3   2 -10 6601.80 192.869  15
   3   2  10 6414.49 193.124   4
   3   2 -10 6581.31 182.339   8
  -3   2 -10 6397.41 202.065   8
  -3  -2 -10 6147.15 232.776   8
  -4   2 -10 610.811 58.0313  16
   4   2 -10 610.245 51.6797  16
   4   2 -10 486.567 57.3795  13
   4  -2 -10 640.757 76.0648  13
  -4  -2 -10 617.030 60.0853  15
  -4   2 -10 561.454 58.1225  15
   4   2  10 530.664 57.5397   4
  -4   2 -10 488.293 57.7612   8
  -4  -2 -10 540.669 72.9862   8
   5   2 -10 499.419 46.4989  16
   5  -2 -10 609.826 74.9464  13
   5   2 -10 542.292 60.8139  13
  -5  -2 -10 513.438 55.5854  15
  -5   2 -10 504.506 53.8500  16
  -5   2 -10 526.874 57.3516  15
   5   2  10 554.328 60.3130   4
  -5   2 -10 646.849 67.2261   8
  -5  -2 -10 665.456 81.0715   8
   6   2 -10 9084.93 196.522  16
   6   2 -10 9146.17 250.790  13
  -6   2 -10 9014.56 230.493  16
  -6  -2 -10 9034.11 236.804  15
  -6   2 -10 9280.29 241.269  15
   6   2  10 9167.19 247.723   4
  -6   2 -10 8650.59 248.186   8
  -6  -2 -10 9083.77 294.627   8
   7   2 -10 889.134 61.1382  16
  -7  -2 -10 860.334 73.9412  15
  -7   2 -10 933.577 77.8652  15
  -7   2 -10 816.164 71.5199  16
   7   2 -10 805.453 76.3686  13
  -7   2 -10 883.031 80.3421   8
  -7  -2 -10 794.033 86.5322   8
   7   2  10 851.111 76.9172   4
   8   2 -10 43.9314 14.4712  16
  -8   2 -10 75.9231 23.1141  16
  -8  -2 -10 95.5581 26.2708  15
  -8  -2 -10 99.3558 32.0087   8
   8   2 -10 103.814 28.0607  13
   8   2  10 72.4434 24.6352   4
  -8   2 -10 78.5927 25.3197   8
  -9   2 -10 3720.90 157.384  16
  -9  -2 -10 4003.19 190.037   8
  -9   2 -10 3564.98 162.935   8
   9   2  10 3775.15 168.005   4
   9   2 -10 3768.29 164.368  13
 -10   2 -10 16249.4 333.744  16
 -10   2 -10 15722.6 353.823   8
  10   2  10 15911.9 347.161   4
  10   2 -10 16010.7 345.720  13
 -11   2 -10 7541.86 231.192  16
  11   2 -10 7225.23 230.151  13
 -11   2 -10 7253.18 233.838   8
 -11  -2 -10 7258.15 248.981   8
  11   2  10 7189.76 236.713   4
 -12   2 -10 183.572 38.4997  16
 -12  -2 -10 249.933 46.3953   8
  12   2 -10 207.254 40.1849  13
  12   2  10 186.286 39.6824   4
 -12   2 -10 201.042 39.3464   8
 -13   2 -10 1276.71 98.9313  16
  13   2 -10 1428.92 105.046  13
 -13   2 -10 1334.95 98.6234   8
  13   2  10 1366.81 104.961   4
  14   2 -10 117.120 31.0059  13
 -14   2 -10 95.2254 27.8842   8
  14   2  10 77.3837 26.5665   4
 -14  -2  10 77.2586 21.9183   2
 -14   2 -10 87.6798 29.1725  16
 -15   2 -10 1454.72 101.555   8
  15  -2 -10 1494.12 100.318  14
 -15   2 -10 1516.44 109.513  16
  15   2 -10 1611.14 112.440  13
  15   2  10 1487.98 110.691   4
 -15  -2  10 1452.43 93.8605   2
  16  -2 -10 117.038 29.2469  14
  16   2 -10 112.927 31.1927  13
 -16   2 -10 119.911 30.2876   8
 -16  -2  10 113.979 27.7858   2
  16   2  10 139.640 34.3621   4
 -16   2 -10 240.716 45.5275  16
 -17  -2  10 969.718 78.3185   2
 -17   2 -10 962.996 81.9452   8
  17  -2 -10 1072.67 87.7309  14
 -17   2 -10 1044.34 92.4458  16
  17   2 -10 1034.76 92.4150  13
  17  -2  10 1077.65 81.6837  12
  17   2  10 1028.40 93.7438   4
 -18   2 -10 28.1800 18.3877  16
 -18   2 -10 18.9780 14.0102   8
  18  -2 -10 4.13939 10.8040  14
  18   2 -10 14.0023 13.6201  13
  18  -2  10 24.3499 13.6188  12
  18   2  10 23.5686 16.2754   4
 -19   2 -10 4.77986 8.82161  16
 -19   2 -10 3.78101 11.0334   8
  19  -2 -10 42.6266 20.8143  14
  19   2 -10 4.71608 12.3092  13
  19  -2  10 21.4050 12.3178  12
  19   2  10 42.6071 20.4905   4
 -20   2 -10 102.110 30.4320  16
 -20   2 -10 112.584 28.5571   8
  20  -2 -10 83.4465 26.8834  14
  20   2 -10 109.638 32.3246  13
  20  -2  10 98.5421 26.9433  12
  20   2  10 104.533 30.3776   4
 -21   2 -10 9.85721 14.3822  16
 -21   2 -10 14.9275 12.8853   8
  21  -2 -10 54.2356 25.7097  14
  21   2 -10 9.63499 14.0580  13
  21  -2  10 18.6334 14.5902  12
  21   2  10 33.3366 19.6535   4
 -22   2 -10 1666.89 104.912   8
 -22   2 -10 1429.47 114.100  16
  22  -2 -10 1399.20 107.668  14
  22  -2  10 1508.49 100.884  12
  22   2  10 1566.99 116.118   4
  23  -2 -10 4.77127 15.2520  14
  23   2  10 19.0569 17.5855   4
  23  -2  10 7.70637 11.2441  12
 -23   2 -10 15.1464 16.1392  16
  24  -2 -10 48.8080 24.6692  14
  24   2  10 47.9338 22.5544   4
  24  -2  10 74.1485 24.9501  12
 -24   2 -10 55.9963 24.8570  16
  25  -2 -10 69.7312 28.3331  14
  25  -2  10 39.4737 17.8450  12
  25   2  10 85.3810 30.3258   4
 -25   2 -10 86.8130 30.5396  16
  26  -2  10 596.690 66.4810  12
  26   2  10 621.862 73.4757   4
   0  -2 -11 9.98015 10.6343  15
   0   2 -11 13.2864 10.6179  15
   0   2 -11 14.5673 10.7540  16
   0   2 -11 23.2679 16.0038  13
   0   2 -11 7.13486 9.31114   8
  -1  -2 -11 230.608 37.8133  15
  -1   2 -11 259.245 40.0642  15
  -1   2 -11 278.878 39.1336  16
   1   2 -11 235.977 35.9727  16
   1   2 -11 236.520 38.9980   8
  -1   2 -11 210.879 38.3218   8
   1   2 -11 402.170 54.9389  13
  -1   2 -11 222.363 39.7121  13
  -2  -2 -11 684.530 65.7133  15
  -2   2 -11 782.447 70.1777  15
   2   2 -11 564.828 53.6125  16
  -2   2 -11 678.623 61.7103  16
   2   2 -11 681.910 64.3426   8
  -2   2 -11 788.406 74.0818   8
   3   2 -11 32.3955 18.3064  13
  -3  -2 -11 25.3328 19.8359   8
   3   2 -11 48.9381 17.0159  16
  -3   2 -11 19.2036 12.5305  16
  -3  -2 -11 78.5093 23.2855  15
  -3   2 -11 28.7765 16.2613  15
  -3   2 -11 31.5777 16.2895   8
   4  -2 -11 103.838 33.4527  13
  -4  -2 -11 85.7564 30.1679   8
   4   2 -11 112.088 24.3796  16
  -4   2 -11 95.8767 24.4066  16
  -4  -2 -11 112.422 27.9990  15
  -4   2 -11 102.521 27.0301  15
  -4   2 -11 93.4612 27.0401   8
  -5   2 -11 2882.92 132.768  16
   5   2 -11 2922.45 118.107  16
  -5  -2 -11 3152.36 144.387  15
  -5   2 -11 3018.47 142.161  15
   5   2  11 3000.15 134.899   4
  -5  -2 -11 3127.74 168.334   8
  -5   2 -11 3013.11 149.727   8
   5  -2 -11 3171.99 178.249  13
   5   2 -11 3022.10 149.464  13
  -6   2 -11 1532.75 102.765  15
  -6  -2 -11 1648.76 105.186  15
  -6   2 -11 1607.79 101.277  16
   6   2 -11 1677.97 112.786  13
   6   2  11 1506.39 98.2322   4
  -6  -2 -11 1823.12 127.416   8
  -6   2 -11 1483.26 106.686   8
  -7   2 -11 29.5707 15.2542  16
  -7  -2 -11 46.9070 19.7569  15
  -7   2 -11 67.1664 22.4749  15
  -7  -2 -11 29.9306 19.5300   8
   7   2 -11 38.9064 19.5428  13
  -7   2 -11 82.0293 27.0207   8
   7   2  11 25.8889 14.4795   4
   8   2 -11 369.675 54.1818  13
  -8  -2 -11 378.335 52.4892  15
  -8   2 -11 317.930 48.7048  15
  -8   2 -11 406.926 53.2558  16
   8   2  11 295.426 45.6157   4
  -8   2 -11 259.345 45.8917   8
  -8  -2 -11 403.350 60.6142   8
   9   2 -11 442.833 60.1001  13
  -9  -2 -11 326.655 49.1277  15
  -9   2 -11 288.541 46.5863  15
  -9   2 -11 358.384 50.9166  16
   9   2  11 329.221 48.8340   4
  -9   2 -11 344.444 52.4589   8
  -9  -2 -11 346.430 56.3043   8
  10   2 -11 6420.68 227.027  13
 -10   2 -11 6068.03 210.760  16
  10   2  11 6048.33 211.455   4
 -10   2 -11 6256.84 219.971   8
 -10  -2 -11 6465.94 239.671   8
  11   2 -11 3523.41 169.629  13
 -11   2 -11 3621.11 165.913  16
  11   2  11 3804.04 168.085   4
 -11   2 -11 3274.99 157.951   8
 -11  -2 -11 3842.35 183.362   8
  12   2 -11 313.688 52.1360  13
 -12   2 -11 301.791 49.7602  16
  12   2  11 339.314 51.9806   4
 -12   2 -11 297.202 48.5540   8
  13   2 -11 2455.90 142.626  13
 -13   2 -11 2823.04 149.985  16
  13   2  11 2777.32 148.112   4
 -13   2 -11 2653.22 140.561   8
  14   2 -11 203.283 42.2959  13
 -14   2 -11 218.206 43.1898  16
 -14   2 -11 250.269 43.1669   8
  14   2  11 201.399 41.2998   4
 -15   2 -11 715.070 72.6997   8
  15   2 -11 812.813 83.0311  13
 -15   2 -11 775.980 79.9678  16
  15   2  11 862.551 83.3646   4
 -15  -2  11 678.516 66.4426   2
 -16   2 -11 4376.09 177.752   8
 -16   2 -11 4410.38 191.885  16
  16   2 -11 4448.71 195.929  13
  16   2  11 4227.04 186.670   4
 -16  -2  11 4387.00 169.043   2
  17   2 -11 74.8923 29.1393  13
 -17   2 -11 55.7657 22.6586   8
 -17   2 -11 33.4636 20.6914  16
  17   2  11 55.9680 24.3465   4
  18  -2 -11 1837.47 119.099  14
 -18   2 -11 1968.37 131.218  16
  18   2  11 1750.59 121.296   4
 -18   2 -11 1865.90 116.049   8
  18   2 -11 2066.28 136.366  13
  19  -2 -11 557.403 66.5504  14
 -19   2 -11 671.133 77.5482  16
  19   2  11 570.845 70.5098   4
 -19   2 -11 557.343 63.1500   8
  19   2 -11 445.550 63.7196  13
  20  -2 -11 1460.83 108.796  14
 -20   2 -11 1595.98 120.037  16
  20   2  11 1596.73 117.032   4
 -20   2 -11 1578.78 105.492   8
  20   2 -11 1398.62 114.025  13
  21  -2 -11 6340.81 228.435  14
 -21   2 -11 6752.56 246.566  16
  21   2  11 6431.73 236.097   4
 -21   2 -11 6395.13 211.932   8
  21   2 -11 6479.92 244.320  13
  22  -2 -11 3058.21 159.759  14
 -22   2 -11 2952.62 164.665  16
  22   2  11 2952.44 160.929   4
 -22   2 -11 3096.12 145.526   8
  23  -2 -11 62.5313 27.3620  14
 -23   2 -11 30.9643 21.2975  16
  23   2  11 53.2401 24.4630   4
 -23   2 -11 49.2553 22.6588   8
  24   2  11 564.024 71.7300   4
  24  -2 -11 848.482 87.9924  14
 -24   2 -11 720.411 82.0053  16
   0   2 -12 4959.44 194.462  13
   0   2 -12 5206.03 171.746  16
   0   2 -12 4922.51 184.065   8
   1   2 -12 1077.09 91.3141  13
  -1   2 -12 1073.73 89.2103  13
   1   2 -12 1097.82 78.5384  16
  -1   2 -12 968.659 75.2744  16
  -1  -2 -12 988.837 81.7933  15
  -1   2 -12 1061.78 85.2674  15
  -1   2 -12 994.120 83.9817   8
  -2   2 -12 2273.96 128.400  13
   2   2 -12 2727.53 145.711  13
   2   2 -12 2550.22 118.074  16
  -2   2 -12 2391.53 119.438  16
  -2   2 -12 2569.74 137.042   8
  -2  -2 -12 2500.47 131.478  15
  -2   2 -12 2235.72 124.356  15
   3   2 -12 13.2021 14.0674  13
  -3   2 -12 37.6931 18.9334   8
  -3  -2 -12 11.7763 11.4549  15
  -3   2 -12 23.7217 14.5934  15
  -3   2 -12 30.9196 14.8698  16
  -4   2 -12 5849.62 202.230  13
   4   2 -12 5796.91 215.891  13
  -4  -2 -12 6214.69 210.986  15
  -4   2 -12 5785.41 204.936  15
  -4   2 -12 5647.30 190.252  16
  -4  -2 -12 5843.00 227.619   8
  -4   2 -12 5450.66 204.332   8
   5   2 -12 11696.6 307.586  13
  -5  -2 -12 11558.4 290.289  15
  -5   2 -12 11169.6 286.503  15
  -5   2 -12 11724.2 276.093  16
  -5   2 -12 11928.7 304.827   8
  -5  -2 -12 12030.2 324.848   8
   6   2 -12 677.653 75.8966  13
  -6  -2 -12 641.738 68.9823  15
  -6   2 -12 643.752 70.0741  15
  -6   2 -12 584.088 63.9304  16
  -6   2 -12 653.359 73.1756   8
  -6  -2 -12 741.700 81.5501   8
  -7   2 -12 2425.05 130.725  16
  -7   2 -12 2585.30 140.538  15
  -7  -2 -12 2523.91 139.166  15
  -7   2 -12 2667.28 145.667   8
  -7  -2 -12 2850.24 158.976   8
   7   2  12 2655.55 131.666   4
   7   2 -12 2714.25 151.272  13
  -8   2 -12 2034.19 121.248  16
  -8  -2 -12 1997.53 125.461  15
  -8   2 -12 2123.21 127.755  15
   8   2 -12 2091.64 133.691  13
  -8   2 -12 2170.79 130.619   8
  -8  -2 -12 2159.32 138.052   8
   8   2  12 1988.80 115.924   4
  -9   2 -12 141.840 34.4325  16
  -9  -2 -12 92.5293 28.7506  15
  -9   2 -12 132.918 34.2070  15
  -9  -2 -12 121.759 33.6323   8
   9   2 -12 126.322 34.1445  13
  -9   2 -12 129.466 32.3526  10
  -9   2 -12 130.434 33.5676   8
   9   2 -12 157.226 40.2606  10
   9   2  12 100.360 27.1272   4
 -10   2 -12 1540.44 109.915   8
 -10  -2 -12 1629.71 120.314   8
  10   2 -12 1558.75 117.081  13
 -10  -2 -12 1347.90 104.213  15
 -10   2 -12 1593.97 113.471  15
 -10   2 -12 1626.76 112.045  16
  10   2 -12 1673.31 121.881  10
  10   2  12 1626.24 107.613   4
 -11   2 -12 834.808 80.5752   8
 -11  -2 -12 758.832 78.9176  15
 -11   2 -12 862.838 84.4663  15
 -11   2 -12 800.620 80.2210  16
  11   2 -12 846.615 87.6429  13
  11   2 -12 803.272 84.2171  10
  11   2  12 828.377 78.1060   4
  12   2 -12 14.9658 14.5573  13
 -12   2 -12 8.50742 11.1024   8
 -12   2 -12 13.7537 13.3783  16
 -12  -2 -12 13.9938 16.1057  15
 -12   2 -12 41.7048 22.6269  15
  12   2  12-4.22275 7.79341   4
 -13   2 -12 305.608 51.2750  16
  13   2 -12 362.794 57.3261  13
  13   2  12 310.763 49.7465   4
 -13   2 -12 376.469 53.5206   8
  14   2 -12 15.3145 16.3183  13
 -14   2 -12 12.6161 14.5202   8
 -14   2 -12 9.38065 16.1946  16
  14   2  12 22.1187 16.3287   4
 -15   2 -12 2272.62 130.378   8
  15   2 -12 2414.67 150.010  13
 -15   2 -12 2529.95 146.601  16
  15   2  12 2456.38 140.417   4
 -15  -2  12 2276.10 124.170   2
 -16   2 -12 1443.56 111.647  16
  16   2 -12 1402.86 114.755  13
  16   2  12 1218.79 100.235   4
 -16   2 -12 1340.89 100.189   8
  17   2 -12 69.2013 28.6426  13
 -17   2 -12 33.0019 17.8551   8
 -17   2 -12 88.0888 30.6288  16
  17   2  12 69.9513 26.5277   4
  18   2 -12 85.4819 31.1808  13
 -18   2 -12 110.435 29.7196   8
 -18   2 -12 99.2179 31.0486  16
  18   2  12 98.8031 30.7001   4
 -19   2 -12 633.280 77.3304  16
  19   2 -12 579.579 75.4286  13
  19   2  12 609.867 72.7785   4
 -19   2 -12 761.009 75.2658   8
  20   2 -12 32.3920 21.1361  13
 -20   2 -12 35.6657 23.0336  16
  20   2  12 57.7955 24.3431   4
 -21   2 -12 1508.15 118.461  16
  21   2  12 1331.05 109.223   4
 -21   2 -12 1265.10 95.0097   8
  21   2 -12 1303.29 112.722  13
 -22   2 -12 1042.11 98.9789  16
 -22   2 -12 782.249 73.9677   8
  22   2  12 867.852 87.9000   4
 -23   2 -12 38.6963 18.8952   8
   0   2 -13 13.5167 13.1477  13
  -1   2 -13 78.2082 26.3161   8
  -1   2 -13 17.7274 15.3021  13
   1   2 -13 18.3248 15.8178  13
  -1   2 -13 55.3984 20.2074  16
  -2   2 -13 2339.54 135.460  13
   2   2 -13 2250.97 137.200  13
  -2  -2 -13 2198.13 128.004  15
  -2   2 -13 2353.21 133.227  15
  -2   2 -13 2273.92 121.001  16
  -2   2 -13 2376.09 134.361   8
   3   2 -13 123.368 33.3462  13
  -3   2 -13 97.2056 28.1234  13
  -3  -2 -13 81.3000 26.7805  15
  -3   2 -13 103.310 29.7253  15
  -3   2 -13 145.935 31.9391  16
  -3   2 -13 104.451 32.4550  10
  -3   2 -13 132.801 33.5436   8
  -4   2 -13 827.331 74.5732  16
  -4   2 -13 740.804 74.8082  13
   4   2 -13 758.900 81.5194  13
  -4  -2 -13 860.622 82.6178  15
  -4   2 -13 876.402 83.6827  15
  -4   2 -13 845.254 85.7824  10
   4   2 -13 739.971 83.5300  10
  -4   2 -13 701.468 74.2945   8
  -5   2 -13 907.670 79.6981  16
  -5  -2 -13 854.588 82.5561  15
  -5   2 -13 897.098 84.8276  15
   5   2 -13 882.897 89.4238  13
   5   2 -13 896.761 91.9364  10
  -5   2 -13 966.800 90.0675  10
  -5   2 -13 920.997 84.6204   8
   6   2 -13 45.1507 22.6793  13
  -6  -2 -13 38.7255 21.8834   8
  -6   2 -13 51.6735 21.3878  16
  -6  -2 -13 22.5934 16.6791  15
  -6   2 -13 68.3656 25.2348  15
  -6   2 -13 56.0853 22.5208   8
   6   2 -13 71.1318 27.3387  10
  -6   2 -13 65.0383 24.2504  10
  -7   2 -13 2145.86 125.524  16
   7   2 -13 2071.37 137.405  13
  -7   2 -13 2018.27 130.210  15
  -7  -2 -13 2237.58 136.416  15
  -7   2 -13 1942.25 126.012  10
   7   2 -13 2150.83 140.371  10
  -7   2 -13 1996.49 124.980   8
  -7  -2 -13 2233.69 139.702   8
  -8   2 -13 734.714 74.7231  16
  -8  -2 -13 787.622 81.3441  15
  -8   2 -13 764.495 80.0151  15
   8   2 -13 778.319 84.8198  13
   8   2 -13 829.934 86.5276  10
  -8   2 -13 691.380 74.2371  10
  -8   2 -13 770.881 77.4933   8
  -9   2 -13 155.395 36.5070  16
  -9  -2 -13 164.496 38.7914  15
  -9   2 -13 137.581 36.1007  15
  -9   2 -13 173.038 37.8709   8
   9   2 -13 93.5396 31.8091  13
   9   2 -13 156.369 38.7899  10
  -9   2 -13 105.359 30.6218  10
   9   2  13 87.3281 26.2194   4
 -10   2 -13 1318.41 101.070   8
  10   2 -13 1055.50 98.8351  13
 -10   2 -13 1165.70 96.4624  16
 -10  -2 -13 1081.33 96.9599  15
 -10   2 -13 1144.70 99.8369  15
  10   2 -13 1064.03 96.2929  10
  10   2  13 1190.30 91.2771   4
 -11   2 -13 2302.56 138.178  16
 -11  -2 -13 2867.63 158.936  15
 -11   2 -13 3038.93 163.584  15
 -11   2 -13 2030.02 127.892   8
  11   2  13 2023.42 123.236   4
  11   2 -13 1899.25 135.291  13
 -12   2 -13 1323.59 106.815  15
 -12   2 -13 1319.86 104.565  16
 -12  -2 -13 1338.73 108.583  15
  12   2 -13 1238.71 108.618  13
 -12   2 -13 1347.85 103.011   8
  12   2  13 1212.71 96.0855   4
  13   2 -13 226.829 47.2796  13
 -13   2 -13 171.659 37.5690   8
  13   2  13 188.464 39.1283   4
 -13   2 -13 175.941 39.2476  16
 -13  -2 -13 187.012 41.1239  15
 -13   2 -13 175.335 40.1988  15
 -14  -2 -13 1344.51 108.936  15
 -14   2 -13 1374.60 109.833  15
 -14   2 -13 1335.92 107.550  16
  14   2 -13 1290.73 112.400  13
 -14   2 -13 1330.03 103.964   8
  14   2  13 1280.50 101.271   4
 -15   2 -13 196.004 43.4300   8
  15   2  13 255.368 47.8571   4
 -15  -2 -13 641.020 78.7686  15
 -15   2 -13 587.168 74.5393  15
 -15   2 -13 400.650 65.6481  16
 -16   2 -13 9674.94 291.653  16
  16   2 -13 9769.80 311.402  13
 -16   2 -13 9375.67 268.136   8
  16   2  13 9712.83 282.041   4
  17   2 -13 140.609 39.5267  13
 -17   2 -13 135.174 33.9823   8
  17   2  13 83.4991 29.6574   4
 -17   2 -13 119.703 36.2402  16
  18   2 -13 73.1021 29.3538  13
 -18   2 -13 46.0736 20.4523   8
  18   2  13 75.2778 27.4587   4
 -18   2 -13 75.4997 27.8681  16
  19   2 -13 11.2688 14.7060  13
 -19   2 -13 24.8918 17.1208   8
  19   2  13 9.52878 13.9030   4
 -19   2 -13 20.3378 19.9059  16
  20   2 -13 4229.41 206.215  13
 -20   2 -13 3699.86 165.479   8
  20   2  13 3845.97 183.357   4
 -20   2 -13 4437.21 201.278  16
   0   2 -14 10379.3 307.739  10
   0   2 -14 10929.6 305.357  13
   1   2 -14 2607.69 152.829  10
  -1   2 -14 2496.52 148.175  10
   1   2 -14 2572.25 150.834  13
  -1   2 -14 2860.27 155.098  13
   2   2 -14 393.154 61.2700  10
  -2   2 -14 557.093 72.6330  10
   2   2 -14 441.670 63.4543  13
   3   2 -14 1186.01 104.164  13
  -3  -2 -14 1135.05 96.3096  15
  -3   2 -14 1326.06 103.379  15
   3   2 -14 1298.46 108.639  10
  -3   2 -14 1128.06 98.6294  10
  -3   2 -14 1266.15 96.5337   8
  -4   2 -14 640.706 67.8591  16
   4   2 -14 644.968 77.9468  13
  -4  -2 -14 602.410 71.5912  15
  -4   2 -14 597.147 70.7654  15
   4   2 -14 635.847 76.1553  10
  -4   2 -14 563.862 69.1052  10
  -4   2 -14 621.538 68.6131   8
  -5   2 -14 4793.40 185.021  16
   5   2 -14 4304.97 200.686  13
  -5  -2 -14 4532.79 195.590  15
  -5   2 -14 4504.77 195.775  15
   5   2 -14 4456.24 197.891  10
  -5   2 -14 4600.11 193.621  10
  -5   2 -14 4444.51 182.199   8
  -6   2 -14 901.069 81.8056  16
   6   2 -14 921.652 94.3078  13
  -6  -2 -14 877.995 86.7791  15
  -6   2 -14 1040.03 94.9236  15
   6   2 -14 1002.56 95.5592  10
  -6   2 -14 956.367 88.5287  10
  -6   2 -14 993.160 87.0300   8
   7   2 -14 258.909 51.7275  13
  -7  -2 -14 191.160 42.9097  15
  -7   2 -14 266.517 50.3052  15
  -7   2 -14 253.265 45.0898  16
  -7   2 -14 315.297 49.7338   8
   7   2 -14 205.782 43.8354  10
  -7   2 -14 221.340 43.6160  10
  -8   2 -14 1917.67 121.413  16
  -8  -2 -14 1880.13 128.959  15
  -8   2 -14 1746.42 125.383  15
   8   2 -14 1769.80 133.141  13
   8   2 -14 1819.26 126.939  10
  -8   2 -14 1859.02 120.363  10
  -8   2 -14 1837.07 118.416   8
   9   2 -14 38.4336 22.6585  13
  -9   2 -14 111.821 31.2499   8
  -9   2 -14 83.8315 27.6144  16
  -9  -2 -14 39.7072 21.4829  15
  -9   2 -14 49.7801 24.3074  15
   9   2 -14 101.253 32.0843  10
  -9   2 -14 63.4297 24.0545  10
  10   2 -14 221.716 47.9824  13
 -10   2 -14 203.006 41.0361   8
 -10   2 -14 181.304 39.6800  16
 -10  -2 -14 230.994 46.8000  15
 -10   2 -14 220.853 45.8528  15
  10   2 -14 219.939 44.1213  10
  11   2 -14-5.59222 12.6404  13
 -11   2 -14-4.32562 13.8274   8
  11   2  14 8.09201 13.9699   4
 -11   2 -14 4.64665 14.8536  16
 -11  -2 -14 20.3290 17.5478  15
 -11   2 -14 15.1966 17.4901  15
 -12   2 -14 386.689 58.3830  16
 -12  -2 -14 373.067 59.6523  15
 -12   2 -14 489.525 68.1892  15
 -12   2 -14 450.265 59.5270   8
  12   2  14 478.165 60.1797   4
  12   2 -14 469.736 69.6769  13
 -13   2 -14 2758.49 153.712  16
 -13  -2 -14 2521.96 153.018  15
 -13   2 -14 2652.36 156.216  15
 -13   2 -14 2550.38 141.156   8
  13   2  14 2562.10 140.620   4
  13   2 -14 2657.77 164.792  13
 -14   2 -14 716.172 79.6292  16
 -14  -2 -14 675.004 79.2793  15
 -14   2 -14 636.892 76.3599  15
 -14   2 -14 610.438 70.1133   8
  14   2  14 573.212 68.0465   4
  14   2 -14 678.432 83.9249  13
 -15   2 -14 626.820 76.9323  15
 -15   2 -14 770.261 82.9871  16
 -15  -2 -14 703.350 81.8293  15
  15   2 -14 628.036 82.1424  13
 -15   2 -14 803.133 80.2860   8
  15   2  14 565.708 68.5352   4
  16   2 -14 17.6471 20.3104  13
 -16   2 -14 4.29925 11.2212   8
  16   2  14 13.6599 15.7214   4
 -16   2 -14 14.8995 17.1482  16
 -16  -2 -14 5.20569 16.6407  15
 -16   2 -14 5.05801 14.7599  15
  17   2 -14 2754.45 170.178  13
 -17  -2 -14 2653.75 158.177  15
 -17   2 -14 2533.04 152.094  15
 -17   2 -14 2965.50 162.776  16
 -17   2 -14 2760.99 145.008   8
  17   2  14 2689.74 149.647   4
  18   2 -14 695.810 85.9930  13
 -18  -2 -14 551.574 73.5746  15
 -18   2 -14 613.125 76.0252  15
 -18   2 -14 744.202 82.7830  16
 -18   2 -14 656.417 70.7763   8
  18   2  14 583.076 71.5109   4
   0   2 -15 14.5150 14.1188  10
   0   2 -15 4.95776 12.9400  13
   1   2 -15 53.5307 23.7625  10
  -1   2 -15 48.0306 21.7133  10
   1   2 -15 81.8188 29.8446  13
   2   2 -15 1176.69 102.347  10
  -2   2 -15 1266.23 104.875  10
   2   2 -15 1109.95 103.135  13
   3   2 -15 14.6680 15.6294  10
  -3   2 -15 4.70500 12.2802  10
   4   2 -15 275.491 52.2801  13
  -4  -2 -15 236.552 46.3772  15
  -4   2 -15 277.915 50.1669  15
   4   2 -15 224.849 45.1061  10
  -4   2 -15 186.783 40.4224  10
   5   2 -15 49.3647 25.8085  13
  -5   2 -15 4.07422 9.20922   8
  -5  -2 -15 29.8588 19.4832  15
  -5   2 -15 30.1013 20.7039  15
   5   2 -15 53.9724 24.7995  10
  -5   2 -15 18.3815 16.9623  10
  -6  -2 -15 5134.63 215.716  15
  -6   2 -15 5294.04 219.213  15
   6   2 -15 4803.17 206.725  10
  -6   2 -15 5101.68 203.654  10
  -6   2 -15 4795.94 188.749   8
   6   2 -15 5239.25 227.317  13
  -7  -2 -15 609.580 75.6322  15
  -7   2 -15 664.807 79.0065  15
   7   2 -15 684.670 83.5047  13
   7   2 -15 704.893 80.0439  10
  -7   2 -15 604.737 70.1167  10
  -7   2 -15 718.572 74.5556   8
   8   2 -15 164.525 43.1708  13
  -8   2 -15 215.289 44.7550   8
  -8  -2 -15 423.161 67.6815  15
  -8   2 -15 528.733 72.2281  15
  -8   2 -15 126.642 36.9336  10
   8   2 -15 116.628 34.1514  10
   9   2 -15 177.401 45.4269  13
  -9   2 -15 238.259 43.0086   8
   9   2 -15 217.691 44.6407  10
  -9   2 -15 210.575 42.5661  16
  -9  -2 -15 240.384 47.7379  15
  -9   2 -15 214.731 46.8574  15
 -10  -2 -15 1090.48 101.941  15
 -10   2 -15 1157.66 105.240  15
 -10   2 -15 1237.90 100.990  16
  10   2 -15 1179.35 111.393  13
  10   2 -15 1186.82 101.857  10
 -10   2 -15 1173.74 95.8542   8
  11   2 -15 2468.97 160.703  13
 -11   2 -15 2499.90 143.884  16
 -11   2 -15 2596.92 156.259  15
 -11  -2 -15 2478.72 152.647  15
 -11   2 -15 2343.12 135.704   8
  12   2 -15 5702.47 245.459  13
 -12   2 -15 5787.84 219.743  16
 -12  -2 -15 5716.30 231.855  15
 -12   2 -15 5966.63 235.216  15
 -12   2 -15 5923.15 213.207   8
  13   2 -15 587.341 80.5258  13
 -13   2 -15 586.990 70.4366  16
 -13   2 -15 535.934 64.8029   8
 -13  -2 -15 650.563 78.6634  15
 -13   2 -15 620.520 76.3479  15
  14   2 -15 769.946 93.6135  13
 -14  -2 -15 593.871 76.6808  15
 -14   2 -15 726.547 80.1271  16
 -14   2 -15 732.104 82.9515  15
 -14   2 -15 673.814 73.0613   8
  14   2  15 724.169 76.7193   4
  15   2 -15 5393.46 241.980  13
 -15   2 -15 5102.69 197.164   8
  15   2  15 5193.77 203.034   4
 -15   2 -15 4758.55 203.512  16
 -15  -2 -15 4549.51 207.216  15
 -15   2 -15 4906.01 213.710  15
   0   2 -16 918.862 90.1425  10
   1   2 -16 1245.39 105.089  10
  -1   2 -16 1219.54 103.339  10
   2   2 -16 68.3265 25.4765  10
  -2   2 -16 61.8486 25.5993  10
   2   2 -16 122.964 36.2534  13
   3   2 -16 2356.22 143.787  10
  -3   2 -16 2404.29 142.024  10
   3   2 -16 2443.12 154.453  13
   4   2 -16 63.5078 27.0481  10
  -4   2 -16 41.8435 22.7021  10
   4   2 -16 77.3818 29.7408  13
   5   2 -16 102.497 34.3010  10
  -5   2 -16 142.042 36.3726  10
   5   2 -16 179.322 45.6702  13
   6   2 -16 2678.92 165.954  13
   6   2 -16 2790.25 157.577  10
  -6   2 -16 2831.63 151.842  10
  -6  -2 -16 2581.28 155.285  15
  -6   2 -16 2792.18 161.320  15
   7   2 -16 149.363 41.0627  13
  -7   2 -16 77.3575 27.6089   8
  -7  -2 -16 47.2822 25.6529  15
  -7   2 -16 79.2185 30.0421  15
   7   2 -16 58.1115 23.6462  10
  -7   2 -16 66.2399 25.1202  10
  -8  -2 -16 2011.53 137.628  15
  -8   2 -16 1991.14 137.176  15
   8   2 -16 1968.86 144.407  13
  -8   2 -16 2058.86 126.205  10
   8   2 -16 1804.53 125.440  10
  -8   2 -16 1946.21 120.579   8
   9   2 -16 170.409 48.5001  13
  -9   2 -16 183.717 38.5301   8
   9   2 -16 157.124 39.2985  10
  -9  -2 -16 208.307 46.7588  15
  -9   2 -16 267.202 52.6531  15
  10   2 -16 4519.53 219.229  13
 -10  -2 -16 4494.60 209.181  15
 -10   2 -16 4480.88 207.956  15
 -10   2 -16 4510.21 184.732   8
 -11  -2 -16 85.7298 32.7975  15
 -11   2 -16 69.5355 28.7810  15
 -11   2 -16 109.867 31.1950   8
  11   2 -16 60.2880 29.4383  13
   0   2 -17 9.48687 13.8419  10
  -1   2 -17 1962.07 128.068  10
   1   2 -17 1754.61 123.038  10
  -2   2 -17 727.343 78.6305  10
   2   2 -17 702.945 78.6901  10
   3   2 -17 2723.16 152.987  10
  -3   2 -17 2594.62 145.838  10
  -4   2 -17 395.384 57.8069  10
   4   2 -17 360.096 61.3464  13
   5   2 -17 1602.13 128.331  13
   0  -3   0 53.6192 11.2997  11
   0   3   0 10.7364 5.53842   5
   0  -3   0 77.1688 10.6385   2
  -1   3   0 7.15541 3.74095  16
  -1  -3   0 10.7146 4.80438   2
   1   3   0 27.2210 8.76960   1
   1  -3   0 9.79939 3.87548   2
   1  -3   0 12.8223 6.26105  11
  -1   3   0 23.0549 7.71452   5
  -2   3   0 1595.92 47.2949  16
   2   3   0 1600.27 64.1117   1
  -2  -3   0 1671.62 54.3491   2
   2  -3   0 1586.81 41.2153   2
  -2  -3   0 1637.27 61.9823   7
   2   3   0 1702.52 64.3108   5
   2  -3   0 1679.77 61.4994  11
  -2   3   0 1613.13 62.6085   5
  -3   3   0 10.0963 5.64683   5
   3  -3   0 5.78717 2.74632  18
  -3   3   0 15.2296 5.01667  16
  -3  -3   0 1.35099 3.05374   7
   3  -3   0 7.74258 2.14782   9
   3  -3   0 14.2793 6.33865  11
   3  -3   0 10.3156 3.49755   2
  -3  -3   0 6.57809 4.29227   2
   3   3   0 7.50748 5.18431   1
  -4   3   0 933.202 49.6247   5
  -4   3   0 943.718 37.2934  16
   4  -3   0 903.182 32.5212  18
   4   3   0 952.616 51.0673   1
   4  -3   0 926.833 26.5352   2
   4   3   0 954.651 49.0767   5
  -4  -3   0 975.308 48.9202   7
   4  -3   0 959.194 47.5016  11
   4  -3   0 874.932 24.9996   9
  -5   3   0 21.1754 8.50287   5
   5  -3   0 11.0667 4.49662  18
  -5   3   0 3.39210 3.13019  16
   5   3   0 19.5058 7.93716   1
   5  -3   0 26.4070 4.15045   2
  -5  -3   0 11.5118 5.93843   7
   5  -3   0 8.20680 5.35503  11
   5   3   0 29.2699 5.67492   9
   5  -3   0 14.0696 4.17792   9
   6  -3   0 8705.45 133.541  14
  -6   3   0 8893.41 118.587  16
  -6  -3   0 8699.16 152.052   7
  -6   3   0 8329.76 162.735   5
   6   3   0 8417.84 102.311   9
   6  -3   0 8853.50 103.788   9
  -7  -3   0 13.7939 6.63375   3
  -7   3   0 4.89370 4.03911  16
   7  -3   0 131.249 17.1088  14
   7  -3   0 2.17172 3.16867  18
  -7  -3   0 3.16024 4.12418   7
  -7   3   0 98.1834 18.6033   5
   7   3   0 4.13787 3.58196   9
   7  -3   0 25.8100 6.51920   9
  -8  -3   0 350.255 32.6158   3
   8  -3   0 363.833 28.7089  18
  -8   3   0 344.746 26.0056  16
   8  -3   0 333.638 28.3190  14
  -8  -3   0 378.060 33.5305   7
  -8   3   0 371.995 37.3950   5
   8   3   0 330.043 23.9321   9
   8  -3   0 313.674 23.9728   9
  -9  -3   0 15.8084 7.60255   3
   9  -3   0 5.55786 4.79749  18
  -9   3   0 11.9666 6.24667  16
  -9  -3   0 7.01570 5.60666   7
   9  -3   0 7.49636 5.53405  14
   9  -3   0 23.8730 7.41781   9
 -10  -3   0 24399.5 284.381   3
  10  -3   0 23475.4 263.752  14
  10  -3   0 24425.1 237.303   9
 -10   3   0 24057.5 335.610   5
 -10  -3   0 25017.1 286.029   7
  11  -3   0 11.9011 7.01629  18
 -11  -3   0 27.2566 10.4758   7
  11  -3   0 25.5182 10.0920  14
 -11  -3   0 3.97457 5.79913   3
  12  -3   0 839.873 52.4544  18
  12  -3   0 811.531 53.6950  14
 -12  -3   0 776.519 53.2140   7
 -12  -3   0 657.905 51.3353   3
  12   3   0 751.165 45.5960   9
  12  -3   0 773.647 48.0261   9
  13  -3   0 2.01293 5.87397  18
 -13  -3   0 6.48442 6.30743   7
  13  -3   0 12.9452 7.96380  14
 -13  -3   0 2.22472 4.10590   3
  13   3   0 10.1791 6.64198   9
  13  -3   0 7.15109 5.71486   9
  14  -3   0 2229.21 92.6875  18
  14  -3   0 2146.64 94.7765  14
  14   3   0 2007.25 81.6193   9
  14  -3   0 2073.85 85.7851   9
 -14  -3   0 2179.99 94.4402   3
 -14  -3   0 2099.22 92.2400   7
 -15  -3   0-2.47496 5.59430   3
  15  -3   0 51.0491 15.1409  18
  15  -3   0 25.6253 12.5127  14
  15  -3   0 42.1729 14.9937  12
  15   3   0 18.0495 9.79276   9
  15  -3   0 19.1581 10.0161   9
 -16  -3   0 148.220 26.7205   3
  16  -3   0 170.223 29.8087  14
  16  -3   0 154.989 26.4747  18
  16  -3   0 155.991 28.3473  12
  16   3   0 183.505 27.1698   9
  16  -3   0 186.132 28.4496   9
 -17  -3   0 10.9404 8.74314   3
  17  -3   0 6.05777 8.83864  14
  17  -3   0-2.60433 6.79741  18
  17  -3   0 22.8086 12.8889  12
  17   3   0 16.2396 10.9161   9
  17  -3   0 17.2939 10.6932   9
 -18  -3   0 129.470 26.2829   3
  18  -3   0 147.592 29.9617  14
  18  -3   0 157.226 28.1146  18
  18  -3   0 130.957 27.1890  12
  18   3   0 91.7306 20.9679   9
  18  -3   0 100.607 22.3918   9
 -19  -3   0 3.00613 5.54806   3
  19  -3   0 5.81310 8.48165  18
  19  -3   0 3.53421 7.98861  14
  19  -3   0 9.23889 9.84446  12
  19   3   0 2.64501 5.97869   9
 -20  -3   0 5466.36 174.930   3
  20  -3   0 5418.35 192.966  14
  20  -3   0 5761.98 177.154  18
  20  -3   0 5488.88 176.555  12
  20   3   0 5303.68 163.015   9
  20  -3   0 5836.35 176.909   9
  21  -3   0 9.59802 10.2271  18
  21  -3   0 12.1477 11.8161  14
  21   3   0 2.97688 7.76979   9
  21  -3   0 3.17284 10.9550   9
 -21  -3   0 19.5936 12.0539   3
  22  -3   0 10616.2 252.943  18
  22  -3   0 11005.0 260.916  12
  22   3   0 10917.3 248.163   9
  22  -3   0 10701.0 253.692   9
 -22  -3   0 11132.6 259.377   3
  23  -3   0 28.0954 15.8765  18
  23   3   0 24.3090 16.7199  17
  23  -3   0-3.52408 10.2837  12
  23   3   0 6.61178 8.62852   9
  23  -3   0 14.0234 15.1743   9
 -23  -3   0 24.6519 15.9206   3
  24   3   0 5199.63 197.227  17
  24  -3   0 5478.53 190.851  18
  24   3   0 5765.42 187.727   9
  24  -3   0 5134.38 182.676   9
  24  -3   0 5515.06 188.269  12
  25   3   0 8.48251 12.3765  17
  25  -3   0-11.4460 13.1734  18
  25  -3   0 3.80497 12.1631   9
  25  -3   0 14.9130 14.5963  12
  26   3   0 5917.36 215.599  17
  26  -3   0 5607.61 198.949   9
  26  -3   0 5577.54 195.390  12
  27   3   0 18.6921 19.2848  14
  27  -3   0 45.1207 22.7110   9
  28   3   0 744.496 81.2462  14
  29   3   0-9.84661 15.7380  14
  30   3   0 5085.04 216.791  14
  31   3   0 10.1916 16.2895  14
   0   3  -1 799.944 38.2480  16
   0   3   1 696.999 40.4867   5
   0  -3  -1 820.145 33.7804   3
   0  -3   1 821.536 36.0337   2
   0  -3   1 769.062 42.9467  11
   0   3  -1 770.773 43.3543   5
   1   3  -1 125.806 15.1542  16
   1  -3   1 140.762 9.16250  18
  -1   3  -1 161.938 17.0589  16
   1  -3   1 112.390 12.8311   2
  -1  -3  -1 126.884 14.2174   3
   1   3  -1 124.538 18.3225   1
   1  -3  -1 180.700 14.5694   3
   1   3   1 124.759 17.8422   1
  -1  -3   1 168.210 17.1652   2
   1   3  -1 124.962 17.9377   5
  -1  -3  -1 121.244 16.9034   7
   1   3   1 98.2287 15.2739   5
   1  -3  -1 123.304 16.4705  11
  -1  -3   1 127.652 17.6232  11
   1  -3   1 128.861 17.7017  11
  -1   3   1 110.581 16.4605   5
  -1   3  -1 135.439 18.5033   5
  -2   3   1 34.6117 6.37455  16
   2  -3   1 49.3049 6.48736  18
   2   3  -1 35.4153 8.48910  16
  -2   3  -1 38.0940 8.57877  16
   2  -3  -1 38.9362 6.34144   3
   2   3   1 43.4064 11.0100   1
  -2  -3  -1 55.2131 10.1313   3
   2   3  -1 32.4929 9.82811   1
  -2  -3   1 34.2110 8.37113   2
  -2  -3  -1 48.4875 10.8162   7
  -2  -3   1 54.2236 11.6006  11
   2  -3  -1 45.3888 10.1020  11
   2  -3   1 46.6749 11.0437  11
   2   3   1 43.5240 10.7489   5
   2   3  -1 46.3823 11.0054   5
  -2   3  -1 44.6506 10.9603   5
  -2   3   1 50.1053 11.2837   5
  -3   3   1 49.8136 7.41498  16
   3  -3   1 36.1194 6.56544  18
  -3   3  -1 33.3180 8.12222  16
  -3  -3  -1 46.2786 10.9499   7
   3   3   1 55.5371 11.8583   5
   3   3  -1 51.6556 11.6941   5
  -3   3   1 38.4067 10.2831   5
  -3   3  -1 36.2151 10.0411   5
   3  -3  -1 47.8633 10.4753  11
   3  -3   1 53.5633 11.9214  11
   3  -3  -1 51.7377 6.27598   3
  -3  -3  -1 59.2127 10.9917   3
   3   3   1 37.1026 10.2485   1
   3   3  -1 60.5516 13.1042   1
  -3  -3   1 46.6764 10.2155   2
  -4  -3  -1 4502.36 98.1101   3
   4   3   1 4533.35 111.002   1
  -4  -3   1 4439.82 100.233   2
   4   3  -1 4590.82 113.548   1
   4  -3  -1 4502.31 47.8730   3
   4  -3   1 4879.57 77.4847  18
  -4   3   1 4358.24 66.9958  16
  -4   3  -1 4624.32 91.9037  16
  -4  -3  -1 4601.69 106.443   7
  -4  -3   1 4374.25 104.697   7
   4   3   1 4789.10 108.808   5
   4   3  -1 4660.54 109.174   5
   4  -3  -1 4596.68 99.2558  11
  -4   3  -1 4266.97 109.075   5
  -4   3   1 4517.14 107.406   5
  -5   3  -1 32810.0 314.835   5
  -5   3   1 33009.3 298.052   5
  -5   3   1 32784.6 190.461  16
  -5   3  -1 31412.5 249.868  16
   5  -3   1 35289.7 226.692  18
  -5  -3  -1 32934.3 275.289   3
  -5  -3   1 31915.4 279.213   2
  -5  -3   1 32921.0 285.377   7
   5  -3  -1 35144.1 275.836  11
   5   3  -1 32485.1 186.793   9
  -6   3   1 7796.00 150.705   5
  -6   3  -1 7762.63 160.070   5
  -6   3   1 8166.05 96.5568  16
   6  -3   1 7492.78 116.844  18
  -6   3  -1 7988.86 127.319  16
   6  -3  -1 7987.21 138.285  14
   6  -3   1 8319.30 119.498  14
  -6  -3   1 8001.35 144.227   2
  -6  -3  -1 8013.29 141.943   3
  -6  -3   1 8051.05 143.805   7
  -6  -3  -1 8128.38 149.238   7
   6  -3  -1 7793.82 133.366  11
   6   3  -1 7885.60 99.9631   9
   6  -3  -1 8428.82 104.045   9
  -7   3  -1 927.311 57.1957   5
  -7   3   1 885.917 52.8529   5
  -7  -3  -1 984.800 51.8231   3
  -7  -3   1 964.810 52.3265   2
   7  -3   1 870.867 41.8636  18
   7  -3  -1 890.261 47.4746  14
  -7   3  -1 922.109 45.7437  16
   7  -3   1 908.264 41.5880  14
  -7  -3  -1 921.061 52.0856   7
  -7  -3   1 861.914 48.7039   7
   7  -3  -1 960.748 47.5356  11
   7   3  -1 893.305 36.3872   9
   7  -3  -1 1031.48 39.5367   9
  -8  -3   1 70.7159 14.9027   2
  -8  -3  -1 62.7415 13.7969   3
   8  -3  -1 58.2714 11.5096  18
   8  -3   1 74.1981 13.1295  18
   8  -3   1 81.1515 13.3974  14
  -8   3  -1 85.6660 14.9525  16
  -8  -3  -1 54.9957 13.4997   7
  -8  -3   1 70.9249 14.5442   7
   8  -3  -1 70.3778 14.1182  14
  -8   3  -1 59.4453 15.7374   5
  -8   3   1 70.7211 16.0102   5
   8   3  -1 64.0547 10.9687   9
   8  -3  -1 72.6152 11.4417   9
  -9  -3  -1 1648.03 72.1959   3
   9  -3  -1 1761.73 71.6375  14
   9  -3   1 1708.63 63.4187  14
  -9   3  -1 1675.08 67.5714  16
   9  -3  -1 1477.18 59.4218  18
   9  -3   1 1868.47 68.2897  18
  -9  -3   1 1651.34 70.2865   7
  -9  -3  -1 1692.45 74.6060   7
  -9   3   1 1795.90 83.9790   5
  -9   3  -1 1975.86 93.3482   5
   9   3  -1 1672.28 60.5630   9
   9  -3  -1 1597.52 57.4604   9
 -10  -3  -1 24097.3 282.714   3
  10  -3   1 23636.6 249.978  14
  10  -3  -1 23021.9 272.826  14
 -10   3  -1 23585.1 265.131  16
  10  -3  -1 23153.8 246.548  18
 -10  -3   1 23476.1 267.504   7
 -10   3  -1 23626.1 333.162   5
 -10   3   1 23929.0 318.113   5
  10   3  -1 23326.9 229.015   9
  10  -3  -1 24209.3 233.355   9
 -11  -3  -1 294.037 32.2885   3
 -11  -3   1 293.569 32.9088   3
  11  -3   1 344.716 32.3172  14
  11  -3  -1 325.554 34.0624  14
 -11   3  -1 357.273 34.4198  16
  11  -3   1 338.990 32.6403  18
  11  -3  -1 314.663 30.2327  18
 -11  -3   1 364.787 34.3219   7
 -11   3   1 381.724 42.8075   5
  11   3  -1 317.275 28.4416   9
  11  -3  -1 306.439 28.2609   9
  12  -3  -1 195.016 25.1325  18
  12  -3   1 189.305 25.5548  18
  12  -3  -1 271.089 32.3663  14
  12  -3   1 192.495 25.9032  14
 -12  -3   1 209.311 26.8603   7
 -12  -3  -1 229.472 29.2136   3
 -12  -3   1 233.016 29.7982   3
  12   3  -1 172.768 22.4356   9
  12  -3  -1 253.803 27.0703   9
  13  -3   1 47.4008 14.2316  18
  13  -3  -1 189.009 25.9135  18
  13  -3  -1 230.006 31.0491  14
  13   3  -1 317.392 31.9621   9
  13  -3  -1 350.674 33.0799   9
 -13  -3  -1 63.0458 16.6223   3
 -13  -3   1 291.329 34.6386   3
 -13  -3   1 207.031 27.6159   7
 -14  -3  -1 26.2751 11.2393   3
 -14  -3   1 26.3073 11.2531   3
  14  -3  -1 4.16936 5.44111  18
  14  -3   1 24.5565 10.9007  18
  14  -3  -1 37.2450 13.7477  14
  14  -3   1 18.0967 9.79091  14
  14   3  -1 16.7177 8.39736   9
  14  -3  -1 19.2230 9.38651   9
 -15  -3   1 6798.54 173.250   3
 -15  -3  -1 6933.42 174.220   3
  15  -3  -1 6958.72 165.955  18
  15  -3   1 7119.26 174.195  18
  15  -3  -1 6503.13 175.417  14
  15  -3   1 6390.82 169.416  14
  15   3  -1 6583.07 154.478   9
  15  -3  -1 6701.30 157.586   9
  15  -3  -1 6221.41 166.717  12
 -15  -3   1 6617.75 159.911   7
 -16  -3  -1 42.2694 15.0280   3
 -16  -3   1 63.3498 17.8992   3
  16  -3  -1 36.0851 13.3196  18
  16  -3   1 25.6222 12.5112  18
 -16  -3   1 20.2887 10.1911   7
  16  -3  -1 46.0308 16.3653  14
  16  -3   1 49.0592 16.8424  12
  16  -3  -1 38.4762 13.8020  12
  16   3  -1 36.7781 12.6262   9
  16  -3  -1 47.5850 14.7856   9
 -17  -3  -1 661.833 57.7231   3
 -17  -3   1 689.109 58.2259   3
  17  -3  -1 628.358 54.2797  18
  17  -3   1 527.038 51.5199  18
  17  -3  -1 690.418 61.9383  14
  17   3  -1 745.078 56.0070   9
  17  -3  -1 720.107 56.9859   9
  17  -3   1 690.940 60.8484  12
  17  -3  -1 730.910 59.9245  12
 -17  -3   1 671.085 53.1171   7
 -18  -3   1 28.7466 12.9956   3
 -18  -3  -1 64.1173 19.0169   3
  18  -3   1 34.7151 14.6218  18
  18  -3  -1 49.1930 16.3440  18
 -18  -3   1 50.8598 16.1161   7
  18  -3  -1 46.4335 17.8462  14
  18  -3   1 43.5500 16.2382  12
  18   3  -1 41.9801 15.4553   9
  18  -3  -1 44.3202 15.5912   9
 -19  -3   1 896.535 69.2286   3
 -19  -3  -1 965.284 72.5270   3
  19  -3  -1 923.821 77.0348  14
  19  -3  -1 907.556 68.4163  18
  19  -3   1 1005.65 74.7350  18
  19  -3   1 847.473 70.5089  12
  19  -3  -1 922.466 70.3325  12
  19   3  -1 863.823 64.3775   9
  19  -3  -1 1053.46 72.3669   9
  19  -3   1 1011.47 72.3036   9
 -20  -3   1 96.8978 24.1326   3
  20  -3  -1 48.8794 17.3780  18
  20   3  -1 99.0634 26.6593  17
  20  -3   1 64.1614 21.3476  18
  20  -3  -1 128.947 30.5099  14
  20  -3   1 143.493 30.7939  12
  20  -3  -1 93.7477 23.3481  12
  20   3   1 88.4519 22.3416   9
  20  -3   1 136.381 28.5207   9
  20   3  -1 88.7358 22.0124   9
  20  -3  -1 147.609 28.5722   9
 -21  -3   1 694.147 63.9357   3
  21   3  -1 646.097 66.9601  17
  21  -3   1 806.551 69.8799  18
  21  -3  -1 648.948 61.3690  12
  21  -3   1 742.600 68.3594  12
  21   3  -1 717.339 61.6117   9
  21  -3  -1 558.898 56.4609   9
  21   3   1 700.676 62.3374   9
  21  -3   1 660.863 62.6594   9
  21  -3  -1 805.940 76.2079  14
 -22  -3   1 1884.06 106.848   3
  22  -3  -1 2099.81 126.408  14
  22   3  -1 1843.26 113.936  17
  22  -3   1 2249.28 117.951  18
  22  -3  -1 2057.67 110.367  12
  22  -3   1 1850.35 109.511  12
  22   3  -1 1847.05 100.683   9
  22  -3  -1 1883.71 106.580   9
  22   3   1 1891.40 104.840   9
  22  -3   1 1861.99 106.676   9
 -23  -3   1 27.9151 15.1030   3
  23  -3  -1 31.6409 19.5643  14
  23  -3   1 25.2172 14.1039  18
  23   3  -1 36.7551 19.2161  17
  23  -3   1 66.0229 22.4518  12
  23   3   1 26.9810 13.9183   9
  23  -3   1 35.5831 16.7430   9
  23   3  -1 22.6849 14.0266   9
  23  -3  -1 17.2987 12.7705   9
 -24  -3   1 3.60233 11.5153   3
  24  -3  -1 14.2883 16.4447  14
  24   3  -1 41.9705 21.2133  17
  24  -3   1 29.8924 17.5817  18
  24  -3   1 26.3547 17.0203  12
  24   3   1 28.3823 15.3558   9
  24  -3   1 29.9418 16.1995   9
  24   3  -1 16.9739 13.2908   9
  24  -3  -1 7.24859 10.5761   9
 -25  -3   1 207.673 38.1070   3
  25   3  -1 145.827 34.5038  17
  25  -3   1 193.156 37.0469  18
  25  -3   1 204.632 39.3532  12
  25  -3   1 152.272 34.1805   9
  25  -3  -1 139.952 31.9905   9
  25  -3  -1 175.187 40.7929  14
  25   3  -1 159.527 36.0282  14
  26  -3   1 284.158 45.8315  18
  26   3  -1 218.711 42.7181  17
  26  -3   1 292.336 46.1119  12
  26  -3   1 304.305 47.6549   9
  26  -3  -1 311.665 47.7451   9
  26   3  -1 299.513 49.8449  14
  27  -3   1 157.416 35.0354  18
  27   3  -1 155.866 36.7562  17
  27  -3   1 213.595 40.3978  12
  27  -3  -1 126.870 31.5971   9
  27   3  -1 170.944 39.0745  14
  28   3  -1 2306.54 143.041  14
  28   3   1 2362.45 145.308  14
  28  -3   1 2507.54 138.044  18
  28  -3   1 2448.31 133.602  12
  29  -3   1 347.293 53.2228  12
  29   3  -1 224.584 46.8205  14
  29   3   1 281.686 52.3939  14
  30  -3   1 21.1831 18.3372  12
  30   3  -1 19.9440 18.4041  14
  30   3   1 65.5427 27.9148  14
   0  -3  -2 12.2843 6.20888   7
   0   3   2 4.92320 4.24966   5
   0   3  -2 8.70925 5.35787   5
   0  -3   2 5.70318 4.55775  11
   0   3  -2 5.99275 4.13831  16
  -1  -3  -2 368.383 24.7903   3
   1   3  -2 372.104 31.4070   1
   1   3   2 360.744 29.9323   1
  -1  -3  -2 409.175 17.2455  15
  -1   3  -2 380.659 28.7200  16
   1   3  -2 394.569 29.5856  16
  -1  -3  -2 387.751 30.2301   7
   1   3  -2 401.039 31.9998   5
   1   3   2 417.326 30.5014   5
  -1  -3   2 391.431 31.3993  11
   1  -3   2 362.703 30.6406  11
  -1   3  -2 328.340 29.3243   5
  -1   3   2 381.524 29.1024   5
   2   3  -2 5046.99 114.680   1
   2   3   2 4854.20 110.679   1
  -2  -3   2 4739.59 100.525   2
  -2  -3  -2 4914.86 95.0881   3
  -2  -3  -2 5132.12 67.0114  15
   2   3   2 4903.09 106.090   5
   2   3  -2 5086.84 114.087   5
  -2  -3  -2 5018.11 107.624   7
   2   3  -2 4995.80 103.068  16
  -2   3  -2 5009.31 103.551  16
   2  -3   2 5084.75 114.936  11
  -2  -3   2 5067.05 111.731  11
  -2   3   2 4888.23 106.301   5
  -2   3  -2 4907.73 113.418   5
  -3  -3   2 1398.47 56.9391   2
   3   3   2 1236.20 56.6461   1
  -3  -3  -2 1248.05 50.2283   3
   3   3  -2 1408.54 61.6359   1
   3   3  -2 1382.39 60.0263   5
  -3  -3  -2 1326.73 57.7035   7
   3   3   2 1258.32 54.6406   5
  -3   3  -2 1368.78 54.5013  16
   3   3  -2 1468.96 56.6407  16
   3  -3  -2 1462.27 53.4144  11
  -3  -3   2 1523.90 61.4802  11
  -3   3   2 1298.95 55.6702   5
  -3   3  -2 1252.92 58.6086   5
  -4  -3  -2 2018.56 67.1996   3
  -4  -3   2 1908.30 68.0910   2
   4   3  -2 1986.24 74.5485   1
   4   3   2 1987.35 73.1293   1
  -4  -3  -2 1967.77 71.4775   7
   4   3  -2 2086.66 73.9399   5
  -4   3  -2 2037.42 67.1977  16
   4   3  -2 1945.47 66.1649  16
   4  -3  -2 1996.87 62.1860  11
  -4   3  -2 1995.04 76.1277   5
  -4   3   2 1920.16 68.7397   5
  -5  -3   2 3614.90 97.0692   2
  -5  -3  -2 3811.59 96.4253   3
  -5   3  -2 3728.25 94.4862  16
   5   3  -2 3956.57 103.818   5
  -5  -3  -2 3855.32 103.343   7
   5  -3  -2 3999.30 88.3154  11
  -5   3  -2 3824.31 109.251   5
  -5   3   2 3800.52 99.0479   5
  -6   3   2 925.748 50.7009   5
  -6   3  -2 973.962 57.5739   5
  -6  -3   2 892.692 48.4237   7
  -6  -3  -2 985.530 54.1692   7
  -6   3  -2 932.664 48.5787  16
   6  -3  -2 932.024 50.3468  14
   6  -3  -2 1018.05 44.5472  11
  -6  -3  -2 926.026 49.5827   3
  -6  -3   2 968.216 52.0296   2
  -7   3  -2 1974.60 85.7598   5
  -7   3   2 2033.32 79.2304   5
  -7  -3   2 2063.07 74.3268   7
  -7  -3  -2 2114.54 82.2172   7
   7  -3  -2 2068.23 76.6131  14
  -7   3  -2 2104.57 75.6883  16
   7  -3  -2 2274.05 68.4573  11
  -7  -3  -2 2238.48 79.5916   3
  -7  -3   2 1979.64 76.9596   2
  -8   3   2 1156.45 61.7237   5
  -8   3  -2 1237.80 70.6812   5
   8  -3  -2 1211.92 60.1926  14
  -8   3  -2 1165.01 58.7790  16
  -8  -3   2 1259.60 58.5731   7
   8  -3  -2 1175.30 50.0745  11
  -8  -3   2 1153.80 60.5203   2
  -8  -3  -2 1114.17 59.6214   3
  -9  -3  -2 144.752 22.3284   3
  -9  -3   2 125.432 20.6019   2
   9   3  -2 107.417 15.4324   9
   9  -3  -2 90.6693 14.3018   9
  -9   3  -2 81.1497 16.6409  16
  -9  -3   2 82.4607 15.7607   7
   9  -3  -2 97.3111 17.9307  14
   9   3  -2 98.2074 16.1700  13
   9  -3  -2 90.2683 14.4336  11
  -9   3   2 109.380 20.4757   5
  -9   3  -2 79.2612 19.1679   5
  10  -3  -2 138.352 22.1881  14
 -10   3  -2 144.829 23.1577  16
 -10  -3  -2 179.992 25.5531   3
 -10  -3   2 158.316 23.9692   2
 -10  -3   2 172.344 22.9706   7
  10   3  -2 172.771 20.3744   9
  10  -3  -2 163.147 20.3520   9
 -10   3  -2 161.099 28.8072   5
 -10   3   2 181.269 27.3967   5
  11  -3  -2 1102.73 64.6129  14
 -11   3  -2 1133.97 66.7343  16
 -11  -3   2 1156.82 65.9549   2
 -11  -3  -2 1022.59 62.1257   3
 -11  -3   2 1088.69 57.5520   7
  11   3  -2 1128.51 54.2326   9
  11  -3  -2 918.891 50.1131   9
 -11   3   2 1076.20 69.4064   5
 -11   3  -2 1107.44 78.4050   5
 -12  -3   2 1554.37 69.6590   7
  12   3  -2 1524.64 66.2310   9
  12  -3  -2 1364.77 62.9270   9
 -12  -3   2 1543.49 77.9465   2
 -12  -3  -2 1416.03 75.5380   3
 -12   3  -2 1361.31 77.0222  16
  12  -3  -2 1669.97 81.8641  14
 -13  -3  -2 964.098 63.6340   3
  13  -3  -2 897.457 62.2974  14
  13  -3   2 978.304 59.9866  18
 -13  -3   2 912.511 55.0235   7
  13  -3  -2 1045.57 61.6472  12
  13   3  -2 937.942 54.6646   9
  13  -3  -2 887.824 53.2970   9
 -14  -3  -2 2117.40 96.4790   3
  14  -3  -2 2155.54 100.133  14
  14  -3   2 1999.74 89.4513  18
 -14  -3   2 2163.26 86.6796   7
  14  -3  -2 2340.33 94.7310  12
  14   3  -2 2203.92 86.4189   9
  14  -3  -2 2369.65 90.3944   9
 -15  -3   2 8809.47 201.498   3
 -15  -3  -2 8863.65 201.546   3
  15  -3  -2 8882.75 210.993  14
 -15  -3   2 8237.12 173.472   7
  15  -3  -2 8557.31 187.374  12
  15   3  -2 8495.70 177.517   9
  15  -3  -2 9101.88 184.572   9
 -16  -3   2 9446.71 216.960   3
  16  -3  -2 9732.62 226.791  14
 -16  -3   2 9789.83 189.518   7
  16  -3   2 10221.2 233.309  12
  16  -3  -2 10066.1 204.773  12
  16   3  -2 9533.72 195.254   9
  16  -3  -2 9064.52 191.662   9
 -17  -3   2 3823.60 139.518   3
  17  -3  -2 3989.62 149.899  14
  17   3  -2 3858.18 147.857  17
  17  -3   2 3956.76 147.444  12
  17  -3  -2 3725.00 128.481  12
  17   3  -2 3716.26 125.136   9
  17  -3  -2 3402.01 122.438   9
 -18  -3   2 5.89282 7.69025   3
  18   3  -2 3.38269 7.64611  17
  18  -3   2 2.97819 7.77320  18
  18  -3  -2 6.81692 9.94629  14
  18  -3   2 3.22607 9.41405  12
  18   3  -2 5.00981 6.53792   9
  18  -3  -2 5.26117 8.40903   9
 -19  -3   2 2000.21 104.463   3
  19  -3   2 1697.91 98.7840  18
  19   3  -2 2053.70 113.369  17
  19  -3   2 1984.09 109.170  12
  19   3  -2 1954.77 96.6844   9
  19  -3  -2 1956.39 98.7660   9
  19  -3  -2 1953.02 111.884  14
 -20  -3   2 5914.60 182.505   3
  20   3  -2 5496.93 191.266  17
  20  -3   2 5381.21 179.198  18
  20  -3   2 5452.84 186.060  12
  20   3  -2 5174.87 161.090   9
  20  -3  -2 5238.28 167.539   9
  20  -3  -2 5506.42 194.005  14
 -21  -3   2 2166.78 111.876   3
  21  -3  -2 2138.62 124.764  14
  21  -3   2 2077.46 114.765  18
  21   3  -2 2089.51 119.873  17
  21  -3   2 1995.17 113.509  12
  21   3  -2 1988.53 102.996   9
  21  -3  -2 2206.26 111.915   9
 -22  -3   2 1000.22 77.2662   3
  22  -3  -2 1112.69 92.9523  14
  22   3  -2 1095.17 85.5433  14
  22   3  -2 1051.09 86.4755  17
  22  -3   2 1041.23 83.4226  18
  22  -3   2 1072.61 84.5387  12
  22   3  -2 993.740 74.5309   9
  22  -3  -2 1018.04 78.7692   9
 -23  -3   2 80.2399 23.2149   3
  23   3  -2 94.9807 27.4797  17
  23  -3   2 49.7797 20.6040  18
  23  -3  -2 135.402 35.3405  14
  23   3  -2 92.9194 27.2089  14
  23  -3   2 98.2170 26.5479  12
  23  -3   2 87.3618 24.2223   9
  23   3  -2 65.6352 21.4138   9
  23  -3  -2 133.375 29.6847   9
 -24  -3   2 2245.35 120.355   3
  24  -3  -2 2146.54 134.632  14
  24   3  -2 1921.96 121.321  17
  24  -3   2 2089.15 121.744  18
  24   3  -2 2139.53 124.704  14
  24  -3   2 1986.44 117.970  12
  24  -3  -2 2282.79 122.391   9
  24   3   2 2179.57 119.311   9
  24  -3   2 2225.07 122.905   9
 -25  -3   2 3791.11 157.848   3
  25  -3  -2 3871.00 185.008  14
  25   3  -2 3808.33 173.705  17
  25  -3   2 3886.68 167.847  18
  25   3  -2 3508.52 163.898  14
  25  -3   2 3530.49 157.949  12
  25  -3  -2 3705.53 158.771   9
  25  -3   2 3654.00 162.218   9
 -26  -3   2 1302.68 93.6125   3
  26   3  -2 1273.26 102.012  17
  26  -3   2 1102.00 90.8097  18
  26   3  -2 1373.19 104.675  14
  26  -3  -2 1452.70 116.708  14
  26  -3   2 1251.79 96.0392  12
  26  -3  -2 1348.28 97.3802   9
  26  -3   2 1315.54 99.5684   9
  27   3  -2 4038.23 182.582  17
  27  -3   2 4213.61 178.194  18
  27   3  -2 4010.79 182.069  14
  27  -3  -2 4170.06 200.660  14
  27  -3   2 3865.74 169.471  12
  27  -3  -2 4394.52 179.731   9
  28  -3  -2 614.345 79.5603  14
  28  -3   2 438.968 57.9963  12
  28   3  -2 510.623 66.9123  17
  28  -3   2 458.823 60.8872  18
  28   3  -2 413.335 61.2967  14
  29  -3  -2 1865.83 140.281  14
  29   3  -2 1842.66 128.059  14
  29  -3   2 1691.50 116.196  18
  29  -3   2 1792.65 116.813  12
  30   3  -2 255.225 49.1999  14
  30   3   2 165.244 41.3294  14
  30  -3   2 210.494 41.5761  12
  30  -3   2 267.589 47.7189  18
  31  -3   2 241.896 44.7433  12
   0   3  -3 78597.7 442.704  16
   0  -3  -3 78677.3 412.382   7
   0  -3   3 79208.0 463.672  11
   0   3  -3 78701.5 458.116   5
   1   3  -3 345.277 30.5587   1
   1   3   3 421.461 32.4660   1
  -1  -3  -3 417.362 22.7832  15
  -1   3  -3 416.716 22.6411  15
  -1   3  -3 388.248 31.1913  16
   1   3  -3 392.839 31.2773  16
   1  -3  -3 414.120 29.4562   7
  -1  -3  -3 416.365 31.0646   7
  -1   3   3 417.452 29.7174   5
   1   3  -3 376.351 31.6019   5
   1   3   3 374.146 28.9750   5
  -1  -3   3 363.399 31.1037  11
   1  -3   3 409.648 33.7139  11
  -1   3  -3 409.149 33.0993   5
   2   3   3 301.557 27.7677   1
   2   3  -3 325.699 29.5050   1
  -2  -3  -3 276.464 19.7117  15
  -2   3  -3 280.290 19.6172  15
  -2  -3  -3 290.774 27.2047   7
   2   3   3 259.027 24.4019   5
   2   3  -3 289.520 27.6803   5
   2   3  -3 304.635 27.4808  16
  -2   3  -3 277.120 26.8551  16
  -2  -3   3 284.003 27.4283  11
  -2   3  -3 285.658 28.0100   5
  -2   3   3 318.095 26.1656   5
   3   3  -3 401.025 33.1850   1
   3   3   3 369.367 31.1760   1
  -3  -3  -3 351.499 30.8781   7
   3   3  -3 378.565 31.6182   5
   3   3  -3 402.348 31.5329  16
  -3   3  -3 417.317 32.6894  16
  -3  -3   3 408.719 32.6685  11
  -3   3  -3 394.118 33.8216   5
  -3   3   3 384.852 29.2812   5
   4   3  -3 2850.19 90.0733   1
   4   3   3 2873.56 87.6831   1
   4   3  -3 2926.81 85.4828  16
  -4   3  -3 2886.04 87.0978  16
   4   3  -3 2926.82 89.3302   5
  -4  -3  -3 2907.27 89.7275   7
  -4  -3   3 3071.67 89.1055  11
  -4   3   3 2877.40 80.9038   5
  -4   3  -3 3068.91 96.6269   5
   5   3  -3 36.5354 10.7717   5
  -5   3   3 25.9991 8.18336   5
  -5  -3   3 35.6125 10.5625   2
   5   3  -3 36.3397 10.2155  16
  -5   3  -3 29.9706 9.87243  16
  -6   3  -3 40.8082 12.7703   5
  -6   3   3 42.5261 10.9934   5
  -6   3  -3 38.6958 11.4087  16
   6  -3  -3 36.3977 8.61186  11
  -6  -3   3 17.1826 7.76778   2
  -7   3   3 15.9741 7.80007   5
   7  -3  -3 12.6966 7.48523  14
  -7   3  -3 19.9258 8.84513  16
   7  -3  -3 10.9958 4.70354  11
  -7  -3   3 10.9021 6.70692   2
  -8   3  -3 36.0882 13.3207   5
  -8   3   3 58.7143 14.0739   5
  -8   3  -3 91.5268 18.1490  16
   8  -3  -3 70.5113 15.9245  14
   8  -3  -3 56.3491 10.1717  11
  -8  -3   3 53.9182 13.7643   2
   9  -3  -3 147.967 23.2116  14
  -9   3  -3 137.475 23.0929  16
  -9  -3   3 182.097 22.8126   7
   9   3  -3 128.167 20.0713  13
  -9   3  -3 132.155 25.8122   5
  -9   3   3 219.366 27.1365   5
  -9  -3   3 218.148 28.0315   2
 -10   3  -3 3273.47 115.979  16
  10  -3  -3 3365.68 113.733  14
 -10  -3   3 3250.59 96.9333   7
  10   3  -3 3477.29 102.709  13
 -10   3  -3 3135.03 127.009   5
 -10   3   3 3528.38 113.620   5
 -10  -3   3 3465.14 114.757   2
  11  -3  -3 2157.56 93.4759  14
 -11   3  -3 2219.65 99.3409  16
 -11  -3   3 2274.32 82.5490   7
  11   3  -3 2319.98 85.0962  13
 -11   3   3 2306.15 96.1354   5
 -11   3  -3 2087.03 107.953   5
 -11  -3   3 2190.12 95.2301   2
  12  -3  -3 126.865 23.6123  14
 -12  -3   3 101.939 18.1486   7
 -12   3   3 167.823 29.4196   5
 -12   3  -3 181.976 30.2450  16
  13   3  -3 1139.64 72.7976  17
 -13  -3   3 1122.05 59.4038   7
 -13  -3   3 1158.95 71.2329   2
 -13   3  -3 1141.58 76.9160  16
  13  -3  -3 1223.78 74.5242  14
  13   3  -3 955.231 57.4236   9
 -13   3  -3 1069.07 65.5971   8
  14  -3  -3 3782.77 136.962  14
  14   3  -3 4018.22 142.080  17
 -14  -3   3 3826.67 131.972   2
  14   3  -3 3894.78 118.934   9
  14  -3  -3 3659.15 116.555   9
 -14   3  -3 3812.56 126.417   8
  15  -3  -3 118.152 24.9818  14
  15   3  -3 121.287 25.6080  17
  15   3  -3 115.605 21.8647   9
  15  -3  -3 102.380 20.7425   9
  16   3  -3 1898.76 102.363  17
  16   3  -3 1945.32 89.8682   9
  16  -3  -3 2122.70 95.4232   9
  16  -3  -3 1817.63 100.768  14
 -17  -3   3 1912.12 99.4348   3
  17  -3   3 1748.90 93.8176  18
  17   3  -3 2036.97 109.692  17
  17  -3   3 1874.01 104.568  12
  17   3  -3 2028.44 95.1100   9
  17  -3  -3 2149.32 98.9996   9
  17  -3  -3 1921.92 106.203  14
 -18  -3   3 1933.67 102.395   3
  18  -3  -3 1945.45 110.576  14
  18  -3   3 1733.35 96.4768  18
  18   3  -3 1744.95 102.593  17
  18  -3   3 1985.76 108.615  12
  18   3  -3 1839.15 93.1460   9
  18  -3  -3 2043.73 99.7807   9
 -19  -3   3 288.649 40.5334   3
  19  -3  -3 371.579 50.3942  14
  19   3  -3 327.988 45.8220  17
  19  -3   3 336.668 44.5090  18
  19   3  -3 309.482 41.5289  14
  19  -3   3 378.890 48.8292  12
  19   3  -3 258.579 36.4661   9
  19  -3  -3 369.996 44.6633   9
 -20  -3   3 2503.23 120.952   3
  20  -3  -3 2818.15 141.023  14
  20   3  -3 2709.10 134.661  17
  20  -3   3 2379.90 121.559  18
  20   3  -3 2558.86 122.012  14
  20  -3   3 2657.17 129.662  12
  20   3  -3 2739.15 120.422   9
  20  -3  -3 2783.10 124.907   9
 -21  -3   3 1013.84 78.1121   3
  21  -3  -3 1083.67 89.6740  14
  21   3  -3 926.819 80.1608  17
  21  -3   3 1258.42 91.4403  18
  21   3  -3 987.249 77.9529  14
  21  -3   3 991.345 80.8749  12
  21   3  -3 1004.90 74.7195   9
  21  -3  -3 971.247 76.2231   9
 -22  -3   3 449.853 52.6449   3
  22  -3  -3 346.657 52.4417  14
  22   3  -3 405.511 54.7031  17
  22  -3   3 380.255 51.8501  18
  22   3  -3 486.295 56.5766  14
  22  -3   3 500.119 58.0635  12
  22   3  -3 459.025 51.6668   9
  22  -3  -3 458.121 53.3772   9
 -23  -3   3 1013.13 80.6992   3
  23  -3  -3 1357.86 105.519  14
  23   3  -3 1269.17 93.6399  14
  23  -3   3 1151.93 91.1762  18
  23   3  -3 1185.69 94.0544  17
  23  -3   3 1171.26 90.5223  12
  23   3  -3 1212.15 85.9211   9
  23  -3  -3 1138.85 85.3197   9
 -24  -3   3 190.870 35.7926   3
  24  -3  -3 219.421 44.0173  14
  24   3  -3 189.317 37.8237  14
  24   3  -3 172.933 37.4250  17
  24  -3   3 150.459 34.9240  18
  24  -3   3 205.829 38.6558  12
  24  -3  -3 201.270 38.7066   9
 -25  -3   3 58.8967 20.9394   3
  25  -3  -3 89.6253 29.7773  14
  25   3  -3 49.4100 21.4937  14
  25  -3   3 64.6091 24.5018  18
  25   3  -3 71.4544 26.7077  17
  25  -3   3 48.4190 20.3938  12
  25  -3  -3 39.4825 20.6102   9
 -26  -3   3 236.332 40.3696   3
  26   3  -3 243.764 45.7115  17
  26  -3   3 375.232 55.5572  18
  26  -3  -3 222.861 47.3457  14
  26   3  -3 274.347 47.1376  14
  26  -3   3 296.141 49.7774  12
  26  -3  -3 277.569 46.1329   9
  27  -3  -3 1666.57 127.062  14
  27  -3   3 1597.30 109.409  12
  27   3  -3 1707.26 119.789  17
  27  -3   3 1681.30 115.697  18
  27   3  -3 1556.99 112.251  14
  28  -3  -3 758.299 87.9216  14
  28   3  -3 728.766 79.3533  14
  28   3  -3 800.663 83.6753  17
  28  -3   3 738.346 78.6461  18
  28  -3   3 754.326 76.0305  12
  29  -3  -3 212.388 47.9665  14
  29   3  -3 241.059 46.9771  14
  29  -3   3 209.461 42.4374  18
  29   3  -3 144.986 36.2309  17
  29  -3   3 167.231 37.5385  12
  30  -3  -3 29.4246 23.0398  14
  30   3  -3 4.84156 10.9437  14
  30  -3   3 51.9447 23.9670  12
  30  -3   3 32.1831 19.8996  18
   0   3  -4 19.0847 7.66337   1
   0   3   4 21.6482 7.69654   1
   0  -3  -4 19.6734 6.35273  15
   0   3  -4 6.35210 5.48307  16
   0   3  -4 19.4973 5.93578  15
   0   3  -4 15.6955 5.33743  17
   0  -3   4 6.56512 5.24658  11
   0   3   4 5.60099 4.38565   5
   0   3  -4 6.24642 5.39185   5
   1   3  -4 93.1192 15.9064   1
   1   3   4 121.360 17.5263   1
  -1  -3  -4 108.644 13.9420  15
  -1   3  -4 75.0476 11.7266  15
   1   3  -4 99.8889 17.0627  16
  -1   3  -4 106.736 12.0092  17
   1   3  -4 74.1280 11.9099  17
  -1   3  -4 97.3710 16.9235  16
   1   3   4 79.9131 13.2419   5
   1  -3  -4 75.7407 13.1049   7
   1   3  -4 85.9319 15.6405   5
  -1   3   4 105.586 14.5768   5
  -1  -3   4 89.2021 16.1020  11
   1  -3   4 102.353 17.9484  11
  -1   3  -4 95.2762 16.4483   5
   2   3  -4 2025.08 73.9380   1
   2   3   4 2102.53 72.2065   1
  -2  -3  -4 2112.67 63.3778  15
  -2   3  -4 2088.53 62.0271  15
  -2   3  -4 2056.00 76.8839  16
   2   3  -4 2139.61 65.6494  17
   2   3  -4 2099.56 76.8604  16
   2  -3  -4 2138.58 65.5474   7
   2   3  -4 2142.97 76.3890   5
  -2  -3  -4 1943.63 70.5577   7
  -2   3   4 2204.01 65.7398   5
  -2  -3   4 2151.86 77.5768  11
  -2   3  -4 2094.43 77.1014   5
   3   3  -4 21.4662 8.72211   1
   3   3   4 18.4777 7.41961   1
   3   3  -4 33.6493 10.4555  16
  -3   3  -4 38.5313 11.5687  16
  -3  -3  -4 15.5197 7.30252   7
   3   3  -4 20.3993 7.25254  17
  -3  -3   4 38.3766 10.4094  11
   3   3  -4 26.3561 9.27169   5
  -3   3   4 15.0112 6.02769   5
  -3   3  -4 49.6764 12.4466   5
   4   3   4 711.342 43.1872   1
   4   3  -4 695.519 44.6443  16
   4   3  -4 709.958 42.3733  17
  -4   3  -4 653.164 44.8315  16
   4   3  -4 783.578 46.8283   5
  -4  -3   4 714.929 43.8814  11
  -4   3  -4 713.879 47.5294   5
  -4   3   4 665.010 37.5883   5
  -5   3  -4 1391.81 67.2260  16
   5   3  -4 1411.67 64.8427  16
   5   3  -4 1441.50 64.4117   5
  -5  -3   4 1455.08 62.3627  11
  -5   3  -4 1526.74 72.2894   5
  -5   3   4 1348.65 56.6049   5
  -6   3  -4 7434.59 159.544  16
  -6   3  -4 7361.30 164.557   5
  -6   3   4 7727.28 137.356   5
   6   3  -4 8168.33 153.702  16
   6   3  -4 8111.88 156.126  17
   7   3  -4 531.357 41.7035  17
  -7   3  -4 523.319 44.6591  16
   7   3  -4 522.602 41.6270   6
  -7   3  -4 506.849 38.5633   6
  -7   3  -4 562.303 47.8211   5
  -7   3   4 512.169 36.5432   5
  -7  -3   4 560.597 44.0894   2
   8   3  -4 5679.73 141.160  17
   8  -3  -4 5468.52 141.766  14
  -8   3  -4 5604.71 148.305  16
   8   3  -4 5519.52 134.241   6
  -8   3  -4 5308.61 124.530   6
   8   3  -4 5579.17 141.219  13
  -8   3  -4 5695.29 157.476   5
  -8   3   4 5756.03 128.092   5
  -8  -3   4 5448.58 142.057   2
   9   3  -4 341.711 36.2327  17
   9  -3  -4 344.622 36.8165  14
  -9   3  -4 393.349 41.0613  16
  -9   3  -4 470.073 36.8219   6
   9   3  -4 324.191 34.5777  13
  -9   3  -4 433.574 45.5633   5
  -9   3   4 355.999 33.6252   5
  -9  -3   4 364.881 37.6025   2
  10   3  -4 647.001 51.6769  17
  10  -3  -4 715.899 54.4519  14
 -10   3  -4 678.468 56.3467  16
  10   3  -4 716.768 49.5462   6
 -10   3  -4 730.534 46.2706   6
  10   3  -4 774.019 53.1100  13
 -10   3  -4 727.447 61.9860   5
 -10   3   4 774.797 52.0822   5
 -10  -3   4 699.736 53.7160   2
  11   3  -4 3023.29 113.957  17
  11  -3  -4 3066.18 115.183  14
 -11   3  -4 3044.20 122.538  16
  11   3  -4 3008.71 102.113   6
  11   3  -4 3001.29 105.043  13
 -11   3   4 3165.16 108.745   5
 -11   3  -4 2919.00 128.852   5
 -11  -3   4 2915.13 112.937   2
  12   3  -4 17920.9 285.170  17
  12  -3  -4 17253.4 281.420  14
 -12   3  -4 16142.7 291.689  16
 -12  -3   4 17422.7 277.977   2
  12   3  -4 17789.1 259.400  13
 -12   3  -4 16139.8 314.125   5
 -12   3   4 17332.1 264.216   5
 -12   3  -4 16619.5 265.318   8
  13   3  -4 144.527 26.8675  17
  13  -3  -4 174.071 29.2937  14
 -13  -3   4 143.359 26.3484   2
  13   3  -4 159.096 24.1817  14
 -13   3   4 129.945 24.7843   5
 -13   3  -4 175.005 29.2325   8
 -14   3  -4 600.493 60.8206  16
  14  -3  -4 620.613 57.3052  14
  14   3  -4 678.487 59.4407  17
  14   3  -4 639.323 49.1956  14
 -14  -3   4 615.882 55.5337   2
 -14   3  -4 623.115 55.3402   8
  15  -3  -4 5599.43 174.265  14
  15   3  -4 5858.42 176.604  17
  15   3  -4 5443.57 149.634  14
 -15  -3   4 5820.78 170.041   2
 -15   3  -4 5716.84 170.910   8
  16   3  -4 9163.29 199.643  14
  16  -3  -4 9182.56 229.949  14
  16   3  -4 9482.15 230.922  17
 -16  -3   4 9264.79 218.634   2
  17   3  -4 717.375 58.4989  14
  17  -3  -4 563.102 59.2980  14
  17  -3   4 627.771 61.6277  12
  17   3  -4 592.586 59.5701  17
  18   3  -4 3241.47 128.390  14
  18  -3  -4 2819.84 134.806  14
  18  -3   4 3095.38 137.656  12
  18   3  -4 3077.28 138.473  17
  19   3  -4 1787.36 107.493  17
  19   3  -4 1775.73 97.9796  14
  19  -3  -4 1775.73 110.102  14
  19  -3   4 1803.91 106.757  12
 -19  -3   4 1759.39 100.694   3
  20  -3   4 5716.65 189.616  18
  20   3  -4 5736.13 197.317  17
  20   3  -4 5772.69 181.408  14
  20  -3  -4 6143.25 209.996  14
  20  -3   4 5845.07 195.263  12
 -20  -3   4 6020.78 188.802   3
  21   3  -4 2489.53 132.907  17
  21  -3   4 2695.76 133.597  18
  21   3  -4 2639.30 125.960  14
  21  -3  -4 2678.23 142.460  14
  21  -3   4 2608.60 131.865  12
 -21  -3   4 2534.10 124.404   3
  22   3  -4 464.809 58.5582  17
  22  -3   4 641.066 67.4832  18
  22   3  -4 441.818 53.9508  14
  22  -3  -4 449.395 60.3034  14
  22  -3   4 436.910 55.2439  12
 -22  -3   4 469.418 54.4775   3
  23  -3   4 49.3309 20.7779  18
  23   3  -4 64.0176 24.2774  17
  23  -3   4 86.4364 25.6367  12
 -23  -3   4 32.2061 16.1772   3
  23  -3  -4 64.3436 24.7297  14
  23   3  -4 62.4200 21.4293  14
  24  -3   4 8.56664 13.6922  18
  24   3  -4 22.0803 15.2476  17
  24  -3  -4 33.5286 20.7315  14
  24   3  -4 15.3512 13.2510  14
  24  -3   4 24.0921 16.5707  12
 -24  -3   4 10.9219 10.6238   3
  25   3  -4 983.219 90.0903  17
  25  -3   4 1055.64 91.8880  18
  25   3  -4 852.258 79.7053  14
  25  -3  -4 1037.13 95.8553  14
  25  -3   4 847.417 79.4220  12
 -25  -3   4 982.711 80.3867   3
  26  -3   4 66.5553 24.2770  12
  26  -3   4 41.0277 19.7310  18
  26   3  -4 32.7943 20.2775  17
  26  -3  -4 36.1972 21.3400  14
  26   3  -4 66.6263 23.6875  14
  27  -3  -4 1102.37 104.053  14
  27  -3   4 1051.14 89.8505  12
  27   3  -4 997.358 94.3526  17
  27  -3   4 1097.59 95.5809  18
  27   3  -4 933.010 86.5977  14
  28  -3   4 85.4316 27.8725  12
  28  -3   4 117.899 33.1425  18
  28   3  -4 88.8866 30.2269  17
  28  -3  -4 115.785 36.6890  14
  28   3  -4 80.3608 27.3275  14
  29  -3  -4 1564.27 125.521  14
  29   3  -4 1295.72 105.063  14
  29   3  -4 1416.62 113.147  17
  29  -3   4 1255.22 103.989  18
  29  -3   4 1214.87 96.7262  12
  30  -3  -4 46.3399 28.2844  14
  30   3  -4 4.70560 12.2818  14
  30  -3   4 4.33869 12.6608  12
  30  -3   4 28.1539 18.3707  18
  30   3  -4 10.0721 13.1443  17
   0   3   5 2953.35 84.3679   1
   0   3  -5 3008.85 90.2082   1
   0  -3  -5 3167.84 84.2527  15
   0   3  -5 3030.35 81.6043  15
   0   3  -5 3092.27 74.4869  17
   0   3  -5 3102.97 99.1526  16
   0  -3  -5 2977.54 84.7565   7
   0   3   5 3144.69 77.6094   5
   0   3  -5 3242.10 106.264   6
   0  -3   5 2999.03 97.4537  11
   0   3  -5 3104.20 94.0689   5
   1   3   5 7453.13 133.341   1
   1   3  -5 7731.18 141.382   1
  -1   3  -5 7592.37 142.155   1
  -1  -3  -5 7689.87 132.660  15
  -1   3  -5 7492.62 130.180  15
   1   3  -5 7384.70 152.692  16
   1   3  -5 7263.89 118.742  17
  -1   3  -5 7486.27 154.176  16
   1  -3  -5 7595.69 126.926   7
   1   3  -5 7658.97 163.235   6
  -1   3  -5 7566.86 161.090   6
   1   3  -5 7637.52 145.111   5
  -1  -3  -5 6979.97 135.216   7
  -1  -3   5 7436.23 150.434  11
  -1   3  -5 7708.63 150.529   5
   2   3  -5 20.8526 8.01446   1
   2   3   5 22.9267 8.06530   1
   2   3  -5 32.1746 10.4322  16
  -2   3  -5 27.8571 10.8387  16
  -2  -3  -5 21.5152 8.41602  15
  -2   3  -5 30.7955 9.72877  15
   2   3  -5 13.3471 6.13280  17
  -2  -3  -5 53.2251 13.0137   7
   2  -3  -5 24.8273 7.65254   7
   2   3  -5 22.3096 9.90331   6
  -2   3  -5 21.5415 9.56237   6
  -2  -3   5 25.0361 8.98085  11
   2   3  -5 50.2083 12.4550   5
  -2   3  -5 20.2056 8.78959   5
   3   3  -5 59.3928 13.1830   1
   3   3   5 58.0262 12.2284   1
   3   3  -5 40.2108 10.1995  17
   3   3  -5 55.3212 14.6456   6
  -3   3  -5 52.4776 13.6592   6
   3   3  -5 50.2976 13.0523  16
  -3   3  -5 67.3060 15.6724  16
  -3  -3  -5 67.0586 13.8088  15
  -3   3  -5 77.1969 14.3301  15
  -3  -3   5 67.9510 14.4748  11
   3   3  -5 51.9936 12.3369   5
  -3   3  -5 60.3165 14.0824   5
  -4   3  -5 5395.49 139.801  16
   4   3  -5 3337.97 93.0350  17
   4   3  -5 3345.31 103.116  16
   4   3  -5 3220.26 95.9813   5
   4   3  -5 3212.29 109.052   6
  -4   3  -5 5099.31 131.758   6
  -4  -3   5 3356.23 97.4925  11
  -4   3  -5 5312.05 133.621   5
   5   3  -5 13933.2 211.357  16
   5   3  -5 14607.9 203.587  17
  -5   3  -5 14230.9 221.250   6
   5   3  -5 14077.7 229.196   6
  -5   3  -5 14352.0 233.157  16
  -5  -3   5 14277.7 198.785  11
  -5   3  -5 14588.7 227.563   5
  -6   3  -5 2288.15 96.1939  16
  -6   3  -5 2404.42 96.9787   5
   6   3  -5 2329.35 86.4026  16
   6   3  -5 2496.89 88.3522  17
   6   3  -5 2382.15 94.9157   6
  -6   3  -5 2443.46 91.3089   6
  -7   3  -5 700.616 54.8725  16
  -7   3  -5 716.478 49.3665   6
   7   3  -5 744.004 53.8127   6
  -7   3  -5 761.576 56.4025   5
   7   3  -5 743.383 49.2025  16
   7   3  -5 757.665 50.6046  17
   8   3  -5 1761.53 80.6805  17
  -8   3  -5 1585.47 84.9455  16
   8   3  -5 1719.92 81.2324   6
  -8   3  -5 1723.38 76.6331   6
   8   3  -5 1709.32 83.8291  13
  -8   3  -5 1625.31 86.0050   5
  -8  -3   5 1560.32 79.2915   2
   9   3  -5 299.128 34.6827  17
   9  -3  -5 289.909 35.2602  14
  -9   3  -5 241.067 34.2712  16
   9   3  -5 287.125 33.9646   6
  -9   3  -5 285.834 31.3573   6
   9   3  -5 270.141 33.8602  13
  -9   3  -5 264.040 36.4280   5
  -9  -3   5 272.862 34.2986   2
  10   3  -5 6655.81 166.816  17
  10  -3  -5 6532.77 170.876  14
 -10   3  -5 6623.48 182.762  16
  10   3  -5 6686.74 163.130   6
 -10   3  -5 6674.74 151.190   6
  10   3  -5 6881.83 170.173  13
 -10   3  -5 6670.75 186.724   5
 -10  -3   5 6558.12 170.222   2
 -11  -3   5 5330.91 155.000   2
  11   3  -5 4882.54 147.193  17
  11  -3  -5 5028.27 153.102  14
 -11   3  -5 4944.30 165.095  16
  11   3  -5 4887.89 142.603   6
  11   3  -5 5159.36 148.215  13
 -11   3  -5 4799.04 166.521   5
 -11   3  -5 5098.50 153.200   8
  12   3  -5 1041.01 70.4398  17
  12  -3  -5 1094.93 74.1876  14
 -12   3  -5 1139.70 80.8275  16
 -12  -3   5 1071.76 71.2883   2
  12   3  -5 1210.40 73.4401  13
 -12   3  -5 1084.65 82.9470   5
 -12   3  -5 1144.83 74.3549   8
  13   3  -5 257.096 36.4993  17
  13  -3  -5 232.781 34.8213  14
 -13   3  -5 217.980 37.4527  16
 -13  -3   5 231.699 34.1495   2
  13   3  -5 260.095 34.7195  13
 -13   3  -5 180.595 35.0645   5
 -13   3  -5 222.982 34.2219   8
  14  -3  -5 700.790 62.2976  14
 -14   3  -5 661.717 65.5375  16
 -14  -3   5 736.605 61.5622   2
  14   3  -5 654.553 54.9297  13
  14   3  -5 637.404 49.0914  14
  14   3  -5 694.728 60.9060  17
 -14   3  -5 668.853 60.9694   8
 -15   3  -5 901.798 78.1996  16
  15  -3  -5 1030.48 76.8386  14
  15   3  -5 1173.15 69.9828  14
  15   3  -5 1207.45 81.9674  17
 -15   3  -5 983.055 75.0640   8
  16  -3  -5 1118.51 81.9458  14
 -16  -3   5 1085.67 76.3467   2
  16   3  -5 1050.60 68.2064  14
  16   3  -5 1126.09 81.4275  17
 -16   3  -5 1060.05 79.1768   8
  17  -3  -5 416.550 51.9732  14
  17   3  -5 373.712 48.2151  17
  17   3  -5 355.531 41.4783  14
  17  -3   5 366.973 47.7882  12
 -17  -3   5 361.541 45.5020   2
  18  -3  -5 2830.90 137.205  14
  18   3  -5 2630.44 130.761  17
  18   3  -5 2654.62 117.035  14
  18  -3   5 2670.63 129.609  12
 -18  -3   5 2802.22 127.253   2
  19   3  -5 468.734 50.8641  14
  19   3  -5 491.375 57.7362  17
  19  -3  -5 638.078 67.2162  14
  20   3  -5 182.826 33.1009  14
  20   3  -5 252.124 42.3942  17
  20  -3   5 308.187 45.9700  12
  20  -3  -5 271.839 44.9711  14
  21  -3  -5 1680.62 114.133  14
  21   3  -5 1622.12 109.031  17
  21  -3   5 1491.10 101.612  12
 -21  -3   5 1506.91 97.7935   3
  21   3  -5 1557.10 96.4077  14
  22  -3   5 3.97363 8.98184  18
  22   3  -5 16.9758 15.6650  17
  22  -3  -5 26.8828 17.5413  14
  22   3  -5 6.88374 11.0024  14
  22  -3   5 7.77966 11.3510  12
 -22  -3   5 17.9289 14.0386   3
 -23  -3   5 1911.61 111.237   3
  23  -3  -5 2206.66 135.305  14
  23   3  -5 2301.95 134.206  17
  23  -3   5 2273.86 130.074  18
  23   3  -5 2138.90 118.722  14
  23  -3   5 2077.15 122.228  12
  23   3   5 2075.74 140.778   4
  24   3  -5 437.457 60.3533  17
  24  -3   5 493.418 62.1327  18
  24   3  -5 468.699 57.9468  14
  24  -3  -5 390.916 58.4071  14
  24  -3   5 451.109 57.8562  12
 -24  -3   5 444.412 54.2510   3
  25  -3   5 123.984 31.9078  12
  25  -3   5 148.840 42.4448  18
  25   3  -5 150.248 36.7645  17
  25  -3  -5 95.0282 30.6145  14
  25   3  -5 98.3714 28.1259  14
  26  -3  -5 1472.99 118.371  14
  26  -3   5 1371.22 101.793  12
  26   3  -5 1450.66 112.532  17
  26  -3   5 1373.80 107.195  18
  26   3  -5 1626.59 111.239  14
  27  -3  -5 4857.39 216.574  14
  27   3  -5 4506.80 187.427  14
  27  -3   5 4085.02 187.135  18
  27   3  -5 4594.03 202.244  17
  27  -3   5 4506.33 184.749  12
  28  -3  -5 87.4548 31.0927  14
  28   3  -5 104.590 31.1499  14
  28  -3   5 150.014 37.3614  18
  28  -3   5 111.595 31.1868  12
  29  -3  -5 106.178 34.2066  14
  29   3  -5 102.498 30.7740  14
  29  -3   5 73.3853 24.5558  12
  29  -3   5 77.9747 29.1448  18
   0  -3  -6 16.2233 7.48535   7
   0   3  -6 6.94387 6.04127   6
   0   3  -6 14.7511 7.71209   5
   0   3  -6 7.26181 5.36090   1
   0  -3  -6 6.22679 5.37491  15
   0   3  -6 14.1458 7.91168  16
   0   3  -6 13.6988 6.88095  15
  -1   3  -6 2510.86 80.2705   1
   1   3  -6 2331.92 78.1407   1
  -1  -3  -6 2432.66 83.1074  15
  -1   3  -6 2442.03 83.4348  15
   1   3  -6 2540.70 95.1174  16
  -1   3  -6 2461.96 94.4339  16
   1   3  -6 2484.29 83.7512   5
   1  -3  -6 2348.74 72.1445   7
   1   3  -6 2582.27 103.057   6
  -1   3  -6 2416.13 98.9998   6
  -1  -3  -6 2310.33 78.1140   7
  -1  -3   6 2542.97 91.2585  11
  -1   3  -6 2466.26 86.4873   5
   2   3  -6 3891.82 101.361   1
   2   3  -6 3991.03 119.060  16
  -2   3  -6 3921.09 120.730  16
   2   3  -6 3725.83 104.186   5
   2   3  -6 3808.65 126.220   6
  -2   3  -6 3654.74 120.935   6
  -2  -3  -6 3905.87 106.453  15
  -2   3  -6 3813.22 105.151  15
  -2  -3   6 3796.13 109.431  11
  -2   3  -6 4052.55 111.228   5
  -3   3  -6 5861.07 149.506  16
   3   3  -6 5771.40 141.930  16
   3   3  -6 5847.12 125.057  17
   3   3  -6 5897.74 157.900   6
   3   3  -6 5858.60 129.221   5
  -3   3  -6 5893.70 153.226   6
  -3  -3  -6 5695.43 133.287  15
  -3   3  -6 5535.84 130.027  15
  -3  -3   6 5618.89 131.787  11
  -3   3  -6 5719.44 135.129   5
   4   3  -6 3015.98 94.0021  17
   4   3  -6 3013.10 102.859  16
  -4   3  -6 2948.64 108.168  16
   4   3  -6 3170.24 94.6392   5
   4   3  -6 3178.05 116.723   6
  -4   3  -6 2815.48 106.641   6
  -4  -3  -6 2931.04 97.8849  15
  -4   3  -6 3163.75 101.250  15
  -4  -3   6 2941.06 93.1015  11
  -4   3  -6 3010.85 101.692   5
   5   3  -6 43.5712 12.4577  17
   5   3  -6 34.0846 13.4798   6
  -5   3  -6 33.7017 12.7807   6
   5   3  -6 29.7951 10.6880  16
  -5   3  -6 28.7990 12.5278  16
  -5  -3   6 17.5997 8.08678  11
  -5   3  -6 22.6393 10.4024   5
   6   3  -6 4525.74 126.393  16
   6   3  -6 4574.66 123.757  17
  -6   3  -6 4873.05 146.981  16
   6   3  -6 4825.38 145.987   6
  -6   3  -6 4781.30 138.447   6
  -6  -3   6 4523.90 112.988  11
  -6   3  -6 4621.56 134.714   5
  -7   3  -6 4480.72 145.371  16
  -7   3  -6 4364.39 133.163   6
   7   3  -6 4448.97 141.206   6
   7   3  -6 4533.80 144.650  13
  -7   3  -6 4273.58 136.643   5
   7   3  -6 4299.80 124.248  16
   7   3  -6 4560.88 128.117  17
  -8   3  -6 4048.16 142.508  16
  -8   3  -6 3964.38 126.745   6
   8   3  -6 3920.06 133.213   6
   8   3  -6 3921.07 135.613  13
  -8   3  -6 3963.80 135.846   5
   8   3  -6 4031.42 124.727  17
  -9   3  -6 1315.36 83.5058  16
  -9   3  -6 1414.78 76.1319   6
   9   3  -6 1398.56 81.0410   6
   9   3  -6 1564.78 85.7981  13
  -9   3  -6 1174.19 75.8874   5
   9   3  -6 1335.70 74.6331  17
 -10  -3   6 6409.99 172.867   2
  10   3  -6 6270.71 166.273  17
  10  -3  -6 6124.38 173.623  14
 -10   3  -6 6264.63 187.678  16
 -10   3  -6 6433.31 163.805   6
  10   3  -6 6484.33 177.055   6
  10   3  -6 6423.50 175.773  13
 -10   3  -6 5938.02 176.805   5
 -10   3  -6 6374.88 177.638   8
 -11  -3   6 225.076 33.5730   2
  11   3  -6 224.659 33.0839  17
  11  -3  -6 210.532 33.0262  14
 -11   3  -6 206.106 35.2443  16
  11   3  -6 282.590 37.7699   6
  11   3  -6 176.426 30.0989  13
 -11   3  -6 206.564 34.9878   5
 -11   3  -6 256.233 37.0659   8
  12   3  -6 151.421 28.1085  17
 -12   3  -6 164.160 32.8691  16
  12  -3  -6 159.569 29.9230  14
 -12  -3   6 123.552 25.6515   2
  12   3  -6 192.162 31.7243  13
 -12   3  -6 149.214 31.0462   5
 -12   3  -6 149.469 29.5846   8
  13   3  -6 922.553 70.1109  17
  13  -3  -6 940.523 72.7525  14
 -13   3  -6 923.144 77.2337  16
 -13  -3   6 974.160 70.8010   2
[truncated: 2,595,545 more chars]
