# Supplementary material for: Ba5(IO6)2: crystal structure evolution from room temperature to 80 K
Source: Acta Crystallogr E Crystallogr Commun. 2021 May 14;77(Pt 6):634–7. doi: 10.1107/S2056989021004990 (PMC8183445; doi:10.1107/S2056989021004990)
Supplement: Supplementary file 2 [file e-77-00634-298Ksup2.hkl]

data_298K                                                               
_shelx_title ' Ba5(IO6)2@298K.res in Pnma'                                      
_shelx_refln_list_code          4                                               
_shelx_F_calc_maximum     1073.76                                               
_exptl_crystal_F_000      1928.00                                               
_reflns_d_resolution_high  0.6500                                               
                                                                                
loop_                                                                           
 _space_group_symop_operation_xyz                                               
 'x, y, z'                                                                      
 '-x+1/2, -y, z+1/2'                                                            
 '-x, y+1/2, -z'                                                                
 'x+1/2, -y+1/2, -z+1/2'                                                        
 '-x, -y, -z'                                                                   
 'x-1/2, y, -z-1/2'                                                             
 'x, -y-1/2, z'                                                                 
 '-x-1/2, y-1/2, z-1/2'                                                         
                                                                                
_cell_length_a    19.7568                                                       
_cell_length_b     5.9003                                                       
_cell_length_c    10.5869                                                       
_cell_angle_alpha  90.000                                                       
_cell_angle_beta   90.000                                                       
_cell_angle_gamma  90.000                                                       
                                                                                
_shelx_F_squared_multiplier     1.000                                           
                                                                                
loop_                                                                           
 _refln_index_h                                                                 
 _refln_index_k                                                                 
 _refln_index_l                                                                 
 _refln_F_squared_calc                                                          
 _refln_F_squared_meas                                                          
 _refln_F_squared_sigma                                                         
 _refln_observed_status                                                         
   2   0   0         90.57        190.20        23.57 o                         
   4   0   0      37072.39      37380.17       564.40 o                         
   6   0   0      16407.82      17260.20       328.76 o                         
   8   0   0      47582.69      51807.31       458.83 o                         
  10   0   0     100799.34     100322.38       864.68 o                         
  12   0   0       1221.57       1175.09        91.17 o                         
  14   0   0      59062.68      55692.20      1499.75 o                         
  16   0   0       8847.60       8377.17       487.62 o                         
  18   0   0      15945.54      15841.20       727.53 o                         
  20   0   0      40787.79      38992.69      1086.90 o                         
  22   0   0       8433.27       9031.67       563.54 o                         
  24   0   0       1715.88       1695.14       344.49 o                         
  26   0   0       5744.76       5997.59       478.90 o                         
  28   0   0       3542.69       4740.22       500.27 o                         
  30   0   0          1.12         99.57       128.90 o                         
   2   1   0      27266.88      27153.98       105.72 o                         
   4   1   0      13455.79      13889.14        82.86 o                         
   6   1   0      87722.02      87493.60       462.57 o                         
   8   1   0       3057.44       3293.72        67.10 o                         
  10   1   0     204966.39     203720.23      1762.62 o                         
  12   1   0       7492.90       7130.21       191.42 o                         
  14   1   0      16704.93      16464.49       399.53 o                         
  16   1   0       1323.76       1453.64       101.76 o                         
  18   1   0       5352.39       5173.52       212.65 o                         
  20   1   0      43509.44      41393.38       740.48 o                         
  22   1   0      95149.73      89850.45      1219.68 o                         
  24   1   0      37402.30      38149.30       877.50 o                         
  26   1   0      32938.55      32820.26       908.97 o                         
  28   1   0       2581.88       3083.87       294.19 o                         
  30   1   0      28691.09      31756.81      1036.68 o                         
   2   2   0         95.82        151.51        11.85 o                         
   4   2   0       3582.33       3096.54        51.05 o                         
   6   2   0      13623.34      13844.68       121.98 o                         
   8   2   0         17.15        110.49        19.72 o                         
  10   2   0      87213.01      86340.39       641.45 o                         
  12   2   0      15475.68      15068.42       248.40 o                         
  14   2   0      49712.79      49466.99       833.89 o                         
  16   2   0       5359.36       5300.05       206.38 o                         
  18   2   0      12114.33      11689.57       340.36 o                         
  20   2   0      37389.97      36938.36       912.37 o                         
  22   2   0       6480.84       6515.62       323.70 o                         
  24   2   0       1108.82       1146.91       152.66 o                         
  26   2   0       4075.21       4454.41       557.09 o                         
  28   2   0       7125.71       8881.13       536.01 o                         
   2   3   0      13128.00      12924.50       160.30 o                         
   4   3   0       7927.38       7956.64       127.89 o                         
   6   3   0      66844.96      66425.59       430.60 o                         
   8   3   0       2382.96       2509.63        84.56 o                         
  10   3   0     185194.84     182380.97      1095.36 o                         
  12   3   0       5868.42       5875.86       172.17 o                         
  14   3   0      12408.73      12456.73       328.05 o                         
  16   3   0       1012.54       1242.02       124.05 o                         
  18   3   0       1473.77       1455.77       137.88 o                         
  20   3   0      35717.85      35634.38       756.21 o                         
  22   3   0      72931.49      71491.05      1191.58 o                         
  24   3   0      31437.67      31916.02       869.42 o                         
  26   3   0      31625.38      32565.49      1142.59 o                         
  28   3   0       2232.87       2350.39       357.79 o                         
   0   4   0    1152963.00    1053759.25     13892.75 o                         
   2   4   0         99.84        112.02        22.76 o                         
   4   4   0      12411.70      12355.52       227.76 o                         
   6   4   0       7054.15       6789.51       164.28 o                         
   8   4   0      10173.00       9707.52       197.87 o                         
  10   4   0      55536.10      54287.45       551.29 o                         
  12   4   0       1772.44       1910.09       110.00 o                         
  14   4   0      37139.57      37337.41       568.55 o                         
  16   4   0       5288.95       5274.00       233.44 o                         
  18   4   0      10199.50      10216.37       366.56 o                         
  20   4   0      27588.57      28759.95       679.11 o                         
  22   4   0       5941.37       6215.12       315.87 o                         
  24   4   0       1387.85       1454.50       176.39 o                         
  26   4   0       3951.50       3997.41       304.41 o                         
   2   5   0       8916.31       8657.63       235.94 o                         
   4   5   0       4802.61       4758.30       175.09 o                         
   6   5   0      35477.00      35767.43       558.61 o                         
   8   5   0       1232.08       1088.49        83.67 o                         
  10   5   0      88221.61      87555.25       862.35 o                         
  12   5   0       4003.44       3876.38       179.44 o                         
  14   5   0       9587.24       9789.66       336.60 o                         
  16   5   0        921.24        929.48       104.96 o                         
  18   5   0       5162.48       5044.16       263.96 o                         
  20   5   0      24546.32      24184.74       707.05 o                         
  22   5   0      64251.54      64120.47      1101.53 o                         
  24   5   0      22320.34      22159.02       963.82 o                         
   0   6   0     461145.34     472213.16      4630.07 o                         
   2   6   0         34.72         32.88        44.29 o                         
   4   6   0       3180.02       3366.45       181.03 o                         
   6   6   0       4418.88       4474.62       206.57 o                         
   8   6   0        123.94        110.16        48.22 o                         
  10   6   0      31931.04      32445.79       635.22 o                         
  12   6   0       4676.67       4269.80       228.21 o                         
  14   6   0      22096.38      23051.00       593.04 o                         
  16   6   0       2761.60       2303.81       217.18 o                         
  18   6   0       6108.12       6102.08       370.20 o                         
  20   6   0      18666.69      19517.41       707.21 o                         
  22   6   0       3511.23       3919.53       346.02 o                         
   2   7   0       3447.03       3258.62       229.13 o                         
   4   7   0       2351.23       2198.45       180.71 o                         
   6   7   0      23469.40      22675.61       562.48 o                         
   8   7   0        919.64        909.76       119.99 o                         
  10   7   0      73827.54      72221.55      1172.75 o                         
  12   7   0       2477.80       2833.59       261.79 o                         
  14   7   0       4046.89       4210.80       313.38 o                         
  16   7   0        473.63        422.52       111.56 o                         
  18   7   0        363.59        481.34       115.51 o                         
   0   8   0     288170.75     295105.50      8822.40 o                         
   2   8   0         83.43         35.07        66.58 o                         
   4   8   0       3677.61       3902.68       284.16 o                         
   6   8   0       2016.16       1999.64       202.66 o                         
   8   8   0        691.10        531.97       108.57 o                         
  10   8   0      17620.30      17311.64       662.07 o                         
  12   8   0       1357.42       1204.60       190.46 o                         
  14   8   0      13236.35      12531.50       679.41 o                         
   2   9   0       2637.90       2981.63       297.14 o                         
   1   0   1       1505.78       1618.51        41.14 o                         
   2   0   1       4234.56       4760.34        91.89 o                         
   3   0   1        835.96       1007.41        34.72 o                         
   4   0   1       1329.19       1582.83        26.47 o                         
   5   0   1      45106.76      45592.04       334.00 o                         
   6   0   1      48794.75      49767.32       514.29 o                         
   7   0   1       3609.41       4222.62        74.85 o                         
   8   0   1      27508.29      29438.63       257.31 o                         
   9   0   1      25376.69      26047.18       270.19 o                         
  10   0   1      22271.07      24658.90       566.93 o                         
  11   0   1      14670.02      14314.89       196.67 o                         
  12   0   1      68482.80      64609.29       694.63 o                         
  13   0   1        600.23        787.91        66.14 o                         
  14   0   1       1221.63       1310.82        92.83 o                         
  15   0   1     117020.88     110165.65      1406.65 o                         
  16   0   1     109391.47     102238.30      1528.15 o                         
  17   0   1      25554.55      24689.10       511.78 o                         
  18   0   1      13178.11      12738.27       408.29 o                         
  19   0   1      29248.62      27409.85       654.33 o                         
  20   0   1      77149.87      71127.02      1089.26 o                         
  21   0   1      17691.02      17787.87       530.62 o                         
  22   0   1        361.73        455.86        98.40 o                         
  23   0   1       1475.56       1350.71       163.40 o                         
  24   0   1       4415.44       4659.73       294.22 o                         
  25   0   1      27210.70      26390.20       743.47 o                         
  26   0   1       3377.83       3596.54       278.81 o                         
  27   0   1      18032.37      19359.53       660.99 o                         
  28   0   1       1452.69       1711.73       202.14 o                         
  29   0   1      16549.88      18350.02       666.70 o                         
  30   0   1       1198.10       1560.27       193.78 o                         
   0   1   1       7055.47       7200.93        49.21 o                         
   1   1   1        148.02        226.51        12.40 o                         
   2   1   1       8201.91       7778.28        36.14 o                         
   3   1   1         71.70        171.66         7.39 o                         
   4   1   1      60744.75      62683.32       220.56 o                         
   5   1   1     455333.84     467090.75      2019.41 o                         
   6   1   1      81124.16      78902.82       286.95 o                         
   7   1   1       5922.19       5714.76        65.02 o                         
   8   1   1        617.22        680.90        24.14 o                         
   9   1   1      22777.04      23279.63       182.22 o                         
  10   1   1     228496.55     230251.53      1050.48 o                         
  11   1   1       2267.83       2199.25        63.83 o                         
  12   1   1       1868.87       2002.55        65.77 o                         
  13   1   1         49.50        638.89       139.18 o                         
  14   1   1         25.14         67.99        22.38 o                         
  15   1   1      66391.52      63511.92       599.37 o                         
  16   1   1        133.12        226.65        31.59 o                         
  17   1   1       6091.55       6009.24       167.10 o                         
  18   1   1         29.45         65.97        28.33 o                         
  19   1   1       8239.13       7870.15       216.75 o                         
  20   1   1        215.77        202.31        44.58 o                         
  21   1   1       3836.98       3945.50       165.02 o                         
  22   1   1      11357.00      11559.69       307.94 o                         
  23   1   1        246.28        235.10        57.37 o                         
  24   1   1        268.40        237.95        60.48 o                         
  25   1   1       1556.70       1629.05       140.74 o                         
  26   1   1       1040.63       1015.14       114.11 o                         
  27   1   1        269.14        276.22        63.41 o                         
  28   1   1      12360.56      12586.94       415.06 o                         
  29   1   1        449.88        682.33       138.24 o                         
  30   1   1        137.39        112.94        71.15 o                         
   1   2   1       1801.80       2030.77        28.29 o                         
   2   2   1       6991.25       7117.64        53.14 o                         
   3   2   1        805.80        931.81        19.60 o                         
   4   2   1      13812.84      14319.19        80.19 o                         
   5   2   1      67964.63      68926.52       259.44 o                         
   6   2   1      68169.65      68721.88       244.62 o                         
   7   2   1        513.72        671.35        23.45 o                         
   8   2   1       6056.69       6257.15        81.00 o                         
   9   2   1       4884.22       4795.83        80.95 o                         
  10   2   1       8669.28       9759.12       200.71 o                         
  11   2   1      29658.90      28933.91       239.12 o                         
  12   2   1     119111.81     116359.26       650.95 o                         
  13   2   1       1336.49       1503.26        59.86 o                         
  14   2   1        503.68        645.31        44.23 o                         
  15   2   1     120340.12     118565.28       659.36 o                         
  16   2   1      82567.70      80367.61       738.56 o                         
  17   2   1      10025.91      10295.86       210.11 o                         
  18   2   1       6499.95       6537.29       173.89 o                         
  19   2   1      35278.92      34779.28       455.01 o                         
  20   2   1      38532.03      38186.33       514.64 o                         
  21   2   1      11951.01      12049.59       296.47 o                         
  22   2   1         51.41        112.15        50.39 o                         
  23   2   1         41.35        125.53        43.39 o                         
  24   2   1       5033.52       5057.71       234.39 o                         
  25   2   1      29311.93      29027.10       588.95 o                         
  26   2   1       3546.75       3382.79       226.96 o                         
  27   2   1      16122.35      16678.63       557.53 o                         
  28   2   1       4322.92       4608.93       296.68 o                         
  29   2   1      12464.29      13026.05       507.16 o                         
   0   3   1       5904.67       6039.78       102.62 o                         
   1   3   1        838.65       1015.27        28.50 o                         
   2   3   1        412.00        440.00        19.52 o                         
   3   3   1        266.57        291.56        17.81 o                         
   4   3   1      36045.39      35725.81       180.52 o                         
   5   3   1     282343.78     273063.31      1180.60 o                         
   6   3   1      66813.49      65293.35       278.61 o                         
   7   3   1       7636.28       7765.18       103.05 o                         
   8   3   1        330.43        352.20        22.93 o                         
   9   3   1      12526.18      12669.69       148.42 o                         
  10   3   1     191763.77     192508.62       747.67 o                         
  11   3   1       2778.50       2741.56        81.66 o                         
  12   3   1       1031.10       1098.57        53.06 o                         
  13   3   1        261.67        754.78       119.85 o                         
  14   3   1         67.97         90.22        26.54 o                         
  15   3   1      51907.21      51870.89       491.59 o                         
  16   3   1        303.84        399.23        47.72 o                         
  17   3   1       5081.20       5206.02       178.51 o                         
  18   3   1        112.78        192.50        40.25 o                         
  19   3   1       6905.48       6936.06       224.77 o                         
  20   3   1        230.92        303.71        56.82 o                         
  21   3   1       3251.40       3429.11       167.32 o                         
  22   3   1       8671.50       9328.91       299.77 o                         
  23   3   1        107.69        182.33        55.08 o                         
  24   3   1        100.10         82.85        52.97 o                         
  25   3   1       1254.37       1362.23       129.07 o                         
  26   3   1        974.60       1087.64       125.38 o                         
  27   3   1        372.04        611.00       109.47 o                         
  28   3   1      11707.89      11382.55       450.41 o                         
   1   4   1        523.36        521.72        30.89 o                         
   2   4   1       1711.11       1828.79        56.02 o                         
   3   4   1        247.03        264.68        22.48 o                         
   4   4   1        918.68        927.10        42.51 o                         
   5   4   1      22279.18      22220.70       212.78 o                         
   6   4   1      26116.06      26181.70       236.71 o                         
   7   4   1        913.40        998.97        45.28 o                         
   8   4   1       9436.68       9583.47       154.77 o                         
   9   4   1       9349.44       8899.69       150.18 o                         
  10   4   1       9794.06      10885.97       227.24 o                         
  11   4   1      10289.36      10397.45       175.91 o                         
  12   4   1      46386.49      46356.75       398.64 o                         
  13   4   1        345.62        367.66        40.17 o                         
  14   4   1        725.06        674.96        52.49 o                         
  15   4   1      72705.43      72315.39       590.71 o                         
  16   4   1      67453.04      67169.08       589.46 o                         
  17   4   1      14640.95      14604.91       292.77 o                         
  18   4   1       8298.58       8034.79       215.72 o                         
  19   4   1      20206.03      20252.66       398.90 o                         
  20   4   1      50523.45      51512.61       707.47 o                         
  21   4   1      12117.33      12507.15       315.61 o                         
  22   4   1        273.17        345.50        57.84 o                         
  23   4   1       1053.78       1141.58       106.99 o                         
  24   4   1       2701.13       2752.70       165.50 o                         
  25   4   1      20354.14      20237.25       469.05 o                         
  26   4   1       2540.55       2295.90       163.52 o                         
  27   4   1      13529.83      14165.50       431.59 o                         
   0   5   1       1855.38       1819.53       108.99 o                         
   1   5   1        289.74        337.67        32.28 o                         
   2   5   1       3703.58       3469.74       109.20 o                         
   3   5   1        181.75        183.47        26.35 o                         
   4   5   1      23464.90      23106.40       271.63 o                         
   5   5   1     185839.25     177977.00       899.49 o                         
   6   5   1      31346.88      31119.02       313.93 o                         
   7   5   1       2038.25       2064.15        81.21 o                         
   8   5   1        209.51        204.12        27.63 o                         
   9   5   1      10308.69      10230.41       198.81 o                         
  10   5   1     100248.62      99279.09       685.21 o                         
  11   5   1        800.71        943.76        63.16 o                         
  12   5   1       1237.16       1296.28        76.49 o                         
  13   5   1         37.34        292.67        53.27 o                         
  14   5   1          2.38         22.46        32.10 o                         
  15   5   1      33858.85      34018.86       490.79 o                         
  16   5   1         31.59         64.00        38.65 o                         
  17   5   1       3346.58       3254.68       156.41 o                         
  18   5   1          2.18          9.75        40.32 o                         
  19   5   1       4171.60       3984.05       177.61 o                         
  20   5   1        123.32        160.39        50.92 o                         
  21   5   1       2089.81       2265.84       149.30 o                         
  22   5   1       7446.02       7817.26       306.24 o                         
  23   5   1        234.11        285.65        66.18 o                         
  24   5   1        208.51        216.12        72.29 o                         
  25   5   1        875.36        833.42       123.85 o                         
   1   6   1        288.89        262.72        39.36 o                         
   2   6   1       1251.94       1290.61        79.60 o                         
   3   6   1        121.43        174.37        30.73 o                         
   4   6   1       2052.77       2036.54       101.56 o                         
   5   6   1      16903.65      16876.86       301.41 o                         
   6   6   1      19540.03      19331.08       324.99 o                         
   7   6   1        212.82        303.55        41.85 o                         
   8   6   1       2435.19       2648.02       115.27 o                         
   9   6   1       2144.08       2359.73       109.28 o                         
  10   6   1       3168.23       3566.64       139.99 o                         
  11   6   1      10053.12      10232.48       250.43 o                         
  12   6   1      43735.64      43533.59       538.31 o                         
  13   6   1        258.57        207.11        46.15 o                         
  14   6   1        400.55        339.62        55.31 o                         
  15   6   1      51145.10      50940.00       676.28 o                         
  16   6   1      40096.34      39245.57       593.35 o                         
  17   6   1       5594.49       5513.92       225.11 o                         
  18   6   1       3531.71       3284.21       182.74 o                         
  19   6   1      15080.50      15300.75       484.21 o                         
  20   6   1      22545.77      22287.93       699.85 o                         
  21   6   1       6519.50       6625.32       361.99 o                         
  22   6   1         62.29         76.03        57.68 o                         
   0   7   1       1677.62       1828.25       172.22 o                         
   1   7   1        341.96        374.51        51.95 o                         
   2   7   1         33.40         28.57        43.02 o                         
   3   7   1        160.23        179.89        45.89 o                         
   4   7   1      11654.18      10982.58       280.77 o                         
   5   7   1      91749.15      89517.85       830.53 o                         
   6   7   1      24714.68      24856.89       423.73 o                         
   7   7   1       3200.06       3074.87       145.42 o                         
   8   7   1         57.36         61.98        43.71 o                         
   9   7   1       3703.07       4008.56       186.08 o                         
  10   7   1      73816.35      72354.37       821.50 o                         
  11   7   1       1205.88       1004.10        98.27 o                         
  12   7   1        349.39        402.07        59.35 o                         
  13   7   1        121.79        354.49        76.86 o                         
  14   7   1         13.03        -17.43        47.21 o                         
  15   7   1      20072.52      20103.55       503.28 o                         
  16   7   1        198.52        173.45        69.07 o                         
  17   7   1       2247.25       2319.88       177.23 o                         
  18   7   1         88.58         25.69        59.70 o                         
  19   7   1       2727.36       2703.07       206.66 o                         
   1   8   1        136.10        223.35        54.51 o                         
   2   8   1        565.73        481.63        70.49 o                         
   3   8   1         56.98         74.42        47.44 o                         
   4   8   1        322.33        317.18        62.81 o                         
   5   8   1       7245.68       6915.41       275.86 o                         
   6   8   1       9034.04       8954.43       308.17 o                         
   7   8   1        113.96         78.53        48.56 o                         
   8   8   1       1701.79       1756.79       142.85 o                         
   9   8   1       1907.22       1723.50       137.85 o                         
  10   8   1       2395.38       2636.26       180.81 o                         
  11   8   1       4287.45       4298.73       233.75 o                         
  12   8   1      18894.69      19043.78       499.63 o                         
  13   8   1        103.43         79.93        63.18 o                         
  14   8   1        291.61        163.79        82.66 o                         
   0   9   1        292.91        232.87       107.64 o                         
   1   9   1        148.87        127.72        65.64 o                         
   2   9   1       1624.77       1590.79       151.74 o                         
   3   9   1         49.07         68.02        53.99 o                         
   0   0   2        379.51        551.39        32.82 o                         
   1   0   2      30541.13      30941.11       312.67 o                         
   2   0   2       8507.59       8532.34       153.69 o                         
   3   0   2       1100.72       1108.08        28.36 o                         
   4   0   2      95944.01      99000.65       768.82 o                         
   5   0   2     413473.88     429723.38      1786.86 o                         
   6   0   2      30847.09      30461.31       207.70 o                         
   7   0   2        329.31        399.99        24.90 o                         
   8   0   2        782.45        789.39        31.85 o                         
   9   0   2      34855.07      35225.61       323.62 o                         
  10   0   2     239983.31     238291.11      1964.28 o                         
  11   0   2      13449.80      13229.36       199.90 o                         
  12   0   2      20123.27      19954.80       282.88 o                         
  13   0   2       2484.68       2521.92       108.70 o                         
  14   0   2          0.77        122.82        38.86 o                         
  15   0   2      50221.01      47283.02       671.25 o                         
  16   0   2      23701.28      21964.59       487.74 o                         
  17   0   2       1376.36       1364.63       127.35 o                         
  18   0   2      20410.65      18457.24       495.97 o                         
  19   0   2       5062.00       4730.57       272.81 o                         
  20   0   2        335.23        506.03        96.25 o                         
  21   0   2        136.17        240.57        75.00 o                         
  22   0   2         28.28         92.81        56.26 o                         
  23   0   2       5240.40       5270.28       305.27 o                         
  24   0   2       2276.83       2285.14       208.51 o                         
  25   0   2        297.84        267.97        74.46 o                         
  26   0   2       4961.60       5643.82       349.38 o                         
  27   0   2      13100.08      14219.86       534.56 o                         
  28   0   2       2974.73       3082.61       259.52 o                         
  29   0   2         20.64        106.12        70.13 o                         
  30   0   2        171.46        373.41        99.23 o                         
   1   1   2       3556.56       3775.02        30.54 o                         
   2   1   2      74678.96      76027.70       206.91 o                         
   3   1   2      15146.16      16677.80       107.70 o                         
   4   1   2      33253.46      34017.55       170.01 o                         
   5   1   2      51371.23      51757.70       244.11 o                         
   6   1   2      15201.15      15318.86       119.88 o                         
   7   1   2      21330.83      21139.69       130.31 o                         
   8   1   2       7899.68       8118.60        82.55 o                         
   9   1   2       1015.21       1091.68        35.29 o                         
  10   1   2       2263.94       2272.32        56.65 o                         
  11   1   2       8626.69       8730.07       128.94 o                         
  12   1   2      13636.25      13288.63       174.91 o                         
  13   1   2      12609.44      12263.01       201.55 o                         
  14   1   2      17673.01      17500.22       247.36 o                         
  15   1   2      82623.60      78550.59       665.30 o                         
  16   1   2      89226.84      86716.01      1245.06 o                         
  17   1   2      31454.47      29686.51       466.61 o                         
  18   1   2        122.70         91.66        33.06 o                         
  19   1   2      10377.15      10338.58       256.51 o                         
  20   1   2      46485.49      44104.80       661.92 o                         
  21   1   2      18234.25      17791.53       427.31 o                         
  22   1   2       8950.70       8816.68       263.64 o                         
  23   1   2        332.20        308.88        55.67 o                         
  24   1   2      10264.51      10155.79       322.21 o                         
  25   1   2      27297.37      27215.59       555.76 o                         
  26   1   2       6081.61       6193.46       272.08 o                         
  27   1   2      22366.06      23547.74       537.10 o                         
  28   1   2       3760.35       3904.20       209.66 o                         
  29   1   2       8946.72       9632.32       342.54 o                         
   0   2   2       7499.75       7898.79       103.65 o                         
   1   2   2      12520.10      12267.00        78.36 o                         
   2   2   2        942.06       1410.05        26.26 o                         
   3   2   2      15782.02      17998.19       137.53 o                         
   4   2   2      84835.09      85585.49       290.55 o                         
   5   2   2     494403.38     496993.06      1760.27 o                         
   6   2   2      20064.85      19719.59       126.72 o                         
   7   2   2        114.08        241.60        16.45 o                         
   8   2   2       9227.78       9368.32       107.13 o                         
   9   2   2       9218.38       9134.33       112.25 o                         
  10   2   2     247843.31     246869.17      1207.14 o                         
  11   2   2      23304.90      22764.14       210.93 o                         
  12   2   2      22004.94      21521.41       219.58 o                         
  13   2   2        329.24        342.03        29.93 o                         
  14   2   2       2785.16       2773.59        89.31 o                         
  15   2   2      45133.31      44600.57       397.09 o                         
  16   2   2       9252.44       8802.35       178.58 o                         
  17   2   2        111.94        170.32        30.87 o                         
  18   2   2      12413.02      12053.50       244.30 o                         
  19   2   2       5843.55       5752.06       189.58 o                         
  20   2   2        355.12        401.25        58.63 o                         
  21   2   2         88.70        139.15        42.04 o                         
  22   2   2        222.99        344.67        60.22 o                         
  23   2   2       7832.38       7541.82       301.42 o                         
  24   2   2        441.14        455.88        77.96 o                         
  25   2   2         78.95        -14.40        56.27 o                         
  26   2   2       8616.13       8897.60       343.82 o                         
  27   2   2       9008.35       9442.15       390.26 o                         
  28   2   2       2687.32       2336.67       214.79 o                         
  29   2   2          3.61         48.47        65.64 o                         
   1   3   2       2844.48       3012.05        52.17 o                         
   2   3   2      40545.82      39904.33       206.96 o                         
   3   3   2      10127.59      10748.20       104.88 o                         
   4   3   2      16155.18      15763.58       134.07 o                         
   5   3   2      28417.00      27980.88       184.23 o                         
   6   3   2       7017.33       7008.82       100.65 o                         
   7   3   2      16496.01      16425.47       164.58 o                         
   8   3   2       9418.95       9623.54       129.44 o                         
   9   3   2        960.78        969.94        42.36 o                         
  10   3   2       1209.32       1303.79        52.82 o                         
  11   3   2       7083.60       7240.73       141.97 o                         
  12   3   2      10896.36      10602.84       172.30 o                         
  13   3   2       6439.25       6720.16       146.06 o                         
  14   3   2      16148.58      16306.82       243.49 o                         
  15   3   2      59255.46      57971.62       495.76 o                         
  16   3   2      65815.45      66688.79       543.40 o                         
  17   3   2      26768.99      27355.61       376.30 o                         
  18   3   2         60.81         87.49        36.57 o                         
  19   3   2       9764.28       9732.69       269.42 o                         
  20   3   2      35929.18      35733.09       527.64 o                         
  21   3   2      12882.42      12955.49       351.71 o                         
  22   3   2       7118.85       7244.44       274.90 o                         
  23   3   2        566.08        534.22        75.27 o                         
  24   3   2       8424.65       8661.63       324.06 o                         
  25   3   2      21814.68      22838.02       565.68 o                         
  26   3   2       5746.12       5783.51       296.76 o                         
  27   3   2      21177.75      23386.48       655.81 o                         
  28   3   2       3598.65       3887.69       271.36 o                         
   0   4   2        302.86        371.17        42.63 o                         
   1   4   2      10796.49      10373.37       133.93 o                         
   2   4   2       2188.22       2227.36        63.00 o                         
   3   4   2         41.37         84.36        16.08 o                         
   4   4   2      44728.83      43916.33       297.34 o                         
   5   4   2     207281.09     202666.28       956.75 o                         
   6   4   2      15938.79      15620.41       186.67 o                         
   7   4   2        185.02        219.05        24.54 o                         
   8   4   2        994.82       1149.59        51.92 o                         
   9   4   2      14868.75      14462.49       198.85 o                         
  10   4   2     138424.77     136518.75       643.83 o                         
  11   4   2       8970.77       8901.90       169.72 o                         
  12   4   2      11622.36      11668.00       201.79 o                         
  13   4   2       1389.41       1424.94        77.42 o                         
  14   4   2         45.97        140.06        31.37 o                         
  15   4   2      31792.57      31475.78       386.03 o                         
  16   4   2      13829.41      14163.86       285.56 o                         
  17   4   2        721.76        719.02        65.02 o                         
  18   4   2      12623.18      12310.96       299.86 o                         
  19   4   2       3502.32       3396.01       159.84 o                         
  20   4   2        215.03        251.36        57.94 o                         
  21   4   2         93.46        171.59        52.12 o                         
  22   4   2         46.38         98.35        59.51 o                         
  23   4   2       3865.78       3607.12       204.54 o                         
  24   4   2       1460.55       1587.99       151.09 o                         
  25   4   2        202.75        326.28        73.05 o                         
  26   4   2       4079.09       3877.46       240.96 o                         
  27   4   2       9525.87      10364.63       410.38 o                         
   1   5   2        920.00       1000.01        53.92 o                         
   2   5   2      33056.67      32733.74       331.58 o                         
   3   5   2       5045.10       5428.26       132.04 o                         
   4   5   2      17722.77      17463.12       236.80 o                         
   5   5   2      24821.71      24404.81       287.77 o                         
   6   5   2       8979.60       9258.67       180.02 o                         
   7   5   2       7556.12       7425.44       164.82 o                         
   8   5   2       2582.72       2581.59        97.16 o                         
   9   5   2        317.59        343.65        35.33 o                         
  10   5   2       1652.94       1660.49        84.99 o                         
  11   5   2       4455.07       4711.07       146.75 o                         
  12   5   2       7722.79       7915.52       204.22 o                         
  13   5   2       9112.90       9307.51       233.92 o                         
  14   5   2       8219.33       8091.48       226.45 o                         
  15   5   2      48142.94      48502.54       577.62 o                         
  16   5   2      51719.82      51694.41       652.48 o                         
  17   5   2      16752.02      16555.22       358.18 o                         
  18   5   2        207.41        114.15        46.30 o                         
  19   5   2       5011.62       4764.47       234.72 o                         
  20   5   2      29401.42      30119.57       601.70 o                         
  21   5   2      12788.55      12871.75       422.54 o                         
  22   5   2       5842.37       5690.06       294.68 o                         
  23   5   2        107.77         36.12        66.37 o                         
  24   5   2       5631.36       5608.39       324.65 o                         
  25   5   2      18281.38      19045.37       669.10 o                         
   0   6   2       1029.86        855.33       103.89 o                         
   1   6   2       4657.29       4420.04       162.74 o                         
   2   6   2         46.73         80.33        29.55 o                         
   3   6   2       1318.98       1374.41        85.05 o                         
   4   6   2      26785.08      25980.68       358.56 o                         
   5   6   2     144480.22     139843.86       886.24 o                         
   6   6   2       8782.37       8528.70       210.14 o                         
   7   6   2          1.88         27.50        29.53 o                         
   8   6   2       2543.17       2406.20       115.86 o                         
   9   6   2       4565.52       4487.09       158.21 o                         
  10   6   2      91212.99      91173.84       828.37 o                         
  11   6   2       8260.62       8386.42       238.20 o                         
  12   6   2       7248.84       7352.88       217.75 o                         
  13   6   2        394.78        275.64        50.31 o                         
  14   6   2        666.07        639.71        69.13 o                         
  15   6   2      20368.20      20605.40       415.79 o                         
  16   6   2       5021.71       5203.88       209.16 o                         
  17   6   2        135.77        107.81        48.91 o                         
  18   6   2       5709.31       5947.38       250.21 o                         
  19   6   2       2853.65       3062.57       205.57 o                         
  20   6   2         81.44        212.72        72.99 o                         
  21   6   2         56.44        165.37        73.00 o                         
  22   6   2         56.09        106.66        74.76 o                         
   1   7   2        814.10        864.40        90.71 o                         
   2   7   2      13458.24      13697.19       346.64 o                         
   3   7   2       3059.61       3353.97       166.37 o                         
   4   7   2       5586.99       5599.38       201.91 o                         
   5   7   2       9442.87       9411.70       263.52 o                         
   6   7   2       2593.36       2568.08       136.54 o                         
   7   7   2       5516.97       5452.94       202.34 o                         
   8   7   2       3933.02       3666.31       167.10 o                         
   9   7   2        333.61        265.54        54.92 o                         
  10   7   2        390.17        387.55        59.17 o                         
  11   7   2       2958.84       2889.21       161.22 o                         
  12   7   2       5002.43       4782.17       205.79 o                         
  13   7   2       1965.67       1958.21       135.68 o                         
  14   7   2       7043.73       7657.86       280.97 o                         
  15   7   2      22987.71      23417.48       526.10 o                         
  16   7   2      26855.54      26902.78       699.64 o                         
  17   7   2      12106.71      12062.81       437.86 o                         
  18   7   2         61.15         28.49        69.45 o                         
   0   8   2         58.90         90.05        72.01 o                         
   1   8   2       2963.14       3053.41       188.16 o                         
   2   8   2        564.34        548.41        83.01 o                         
   3   8   2          8.04         83.19        54.30 o                         
   4   8   2      14279.31      13905.69       401.54 o                         
   5   8   2      66796.91      66590.59       883.60 o                         
   6   8   2       5631.64       5611.50       249.68 o                         
   7   8   2         90.09         76.98        55.00 o                         
   8   8   2        639.34        527.43        79.93 o                         
   9   8   2       3492.39       3520.34       211.45 o                         
  10   8   2      47537.39      46259.63       982.92 o                         
  11   8   2       3624.83       3652.08       216.85 o                         
  12   8   2       3710.33       3677.90       240.46 o                         
  13   8   2        467.62        406.66        83.03 o                         
   1   9   2        243.46        282.94        66.24 o                         
   1   0   3      25211.03      25997.80       257.31 o                         
   2   0   3      31412.58      32095.52       414.56 o                         
   3   0   3      48529.11      49649.80       531.74 o                         
   4   0   3      20089.06      20809.10       276.43 o                         
   5   0   3        434.59        546.18        26.57 o                         
   6   0   3      94595.98      96944.38       721.26 o                         
   7   0   3      85584.27      91349.16       736.31 o                         
   8   0   3      21243.86      21218.19       223.42 o                         
   9   0   3      24345.12      23429.27       264.64 o                         
  10   0   3     198912.59     197956.23      1908.87 o                         
  11   0   3       1215.58       1120.25        74.04 o                         
  12   0   3       5419.08       5647.28       172.63 o                         
  13   0   3      12441.75      12007.11       266.89 o                         
  14   0   3       9809.48       8965.95       276.53 o                         
  15   0   3         17.42         68.65        37.30 o                         
  17   0   3      25315.70      23952.89       560.41 o                         
  18   0   3        283.81        173.92        63.83 o                         
  19   0   3       4151.13       4381.51       240.64 o                         
  20   0   3      24210.45      22656.20       588.41 o                         
  21   0   3         65.92         77.85        56.17 o                         
  22   0   3      98068.48      96216.56      1271.28 o                         
  23   0   3        935.20        882.50       131.62 o                         
  24   0   3      20100.07      19010.39       563.97 o                         
  25   0   3        510.15        575.74       105.81 o                         
  26   0   3      49030.23      50591.86       910.81 o                         
  27   0   3       1968.05       1918.44       188.89 o                         
  28   0   3        377.48        498.20       126.24 o                         
  29   0   3        508.16        644.99       140.19 o                         
   0   1   3    1072256.12    1133525.12      4787.31 o                         
   1   1   3       5625.30       5464.76        49.19 o                         
   2   1   3       3122.60       3270.86        40.50 o                         
   3   1   3       1218.12       1280.42        23.39 o                         
   4   1   3      35750.27      35279.08       184.65 o                         
   5   1   3       1147.40       1294.49        47.35 o                         
   6   1   3        235.71        348.94        19.28 o                         
   7   1   3        858.13       1006.76        33.15 o                         
   8   1   3        137.29        168.48        18.12 o                         
   9   1   3       1646.64       1749.91        51.63 o                         
  10   1   3      37781.43      38285.45       435.06 o                         
  11   1   3      23130.94      22972.71       235.64 o                         
  12   1   3       1301.63       1609.57        71.73 o                         
  13   1   3      11778.72      11681.66       193.03 o                         
  14   1   3      38474.87      38012.13       408.54 o                         
  15   1   3         63.04        147.79        30.26 o                         
  16   1   3      15799.07      16948.13       361.41 o                         
  17   1   3      13185.01      12826.56       253.29 o                         
  18   1   3      12115.60      11427.80       251.74 o                         
  19   1   3       1961.99       1891.56       113.04 o                         
  20   1   3      23654.19      22860.92       408.62 o                         
  21   1   3       5857.20       5578.37       202.42 o                         
  22   1   3       3009.80       3185.09       155.65 o                         
  23   1   3       7943.75       7948.57       264.91 o                         
  24   1   3       2126.66       2025.78       136.61 o                         
  25   1   3        645.96        859.58        97.38 o                         
  26   1   3        832.29       1249.06       165.79 o                         
  27   1   3       9299.66       9411.72       338.91 o                         
  28   1   3       3405.47       3901.55       216.32 o                         
  29   1   3       1259.92       1500.57       143.34 o                         
   1   2   3      32867.41      33331.59       189.67 o                         
   2   2   3      32787.96      32750.03       147.65 o                         
   3   2   3     116874.17     118897.38       422.84 o                         
   4   2   3      30730.02      31130.56       144.55 o                         
   5   2   3       2318.23       2387.46        48.37 o                         
   6   2   3      97237.98      97256.48       580.48 o                         
   7   2   3      14772.84      15243.20       152.50 o                         
   8   2   3      13080.09      13035.56       146.90 o                         
   9   2   3      18638.84      18832.62       190.53 o                         
  10   2   3     173808.09     173828.80       794.86 o                         
  11   2   3        207.19        276.48        26.24 o                         
  12   2   3       7000.53       7110.62       133.93 o                         
  13   2   3      17579.95      17879.57       224.01 o                         
  14   2   3      10843.51      10516.45       212.39 o                         
  15   2   3       8680.43       8099.53       184.18 o                         
  16   2   3        109.71        646.62       124.02 o                         
  17   2   3      13761.67      13263.80       253.79 o                         
  18   2   3        538.41        516.30        54.21 o                         
  19   2   3       5280.68       5108.23       184.99 o                         
  20   2   3      22474.71      22343.49       471.33 o                         
  21   2   3        584.67        731.90        90.57 o                         
  22   2   3      90011.03      90024.06      1144.72 o                         
  23   2   3       3566.19       3931.31       245.04 o                         
  24   2   3      18593.51      19656.18       534.88 o                         
  25   2   3        252.40        227.38        83.73 o                         
  26   2   3      46238.90      47286.21       938.54 o                         
  27   2   3       1218.85       1552.44       165.78 o                         
  28   2   3        268.06        386.92        96.08 o                         
  29   2   3        898.66       1023.03       144.92 o                         
   0   3   3     717977.31     686598.12      3797.01 o                         
   1   3   3       2890.97       3052.77        56.68 o                         
   2   3   3       2274.34       2383.45        51.82 o                         
   3   3   3       3310.73       3439.99        65.76 o                         
   4   3   3      24575.71      24611.95       178.01 o                         
   5   3   3        129.52        204.29        20.75 o                         
   6   3   3        302.88        384.36        26.99 o                         
   7   3   3          8.68         73.75        16.91 o                         
   8   3   3        234.19        303.49        26.85 o                         
   9   3   3       1155.83       1111.36        49.43 o                         
  10   3   3      28100.45      28405.35       264.21 o                         
  11   3   3      15184.56      15346.13       205.36 o                         
  12   3   3       1184.97       1352.43        65.25 o                         
  13   3   3       8340.60       8154.27       160.95 o                         
  14   3   3      28348.25      28008.21       322.94 o                         
  15   3   3        674.75        656.55        52.71 o                         
  16   3   3      13555.52      14293.13       270.99 o                         
  17   3   3      12281.11      12244.57       266.88 o                         
  18   3   3      10272.86      10202.79       264.82 o                         
  19   3   3       1827.99       1725.32       117.12 o                         
  20   3   3      19270.61      20070.48       444.88 o                         
  21   3   3       5791.18       5720.67       246.25 o                         
  22   3   3       2268.36       2305.61       172.80 o                         
  23   3   3       7467.32       7144.88       309.36 o                         
  24   3   3       2044.81       2100.43       176.79 o                         
  25   3   3        134.77        296.56        86.18 o                         
  26   3   3        802.57        778.22       119.82 o                         
  27   3   3       7667.71       8169.45       358.24 o                         
  28   3   3       3101.52       3272.61       240.97 o                         
   1   4   3      12243.93      12090.53       159.19 o                         
   2   4   3      15954.90      15617.52       175.17 o                         
   3   4   3      28813.68      28985.49       239.87 o                         
   4   4   3      10974.73      10858.42       151.47 o                         
   5   4   3         20.42         77.81        17.69 o                         
   6   4   3      49043.84      48553.33       367.44 o                         
   7   4   3      35985.89      36217.72       331.49 o                         
   8   4   3      10649.90      10613.11       179.90 o                         
   9   4   3      12454.07      12263.32       193.01 o                         
  10   4   3     112466.49     113572.02       674.01 o                         
  11   4   3        507.41        594.81        49.32 o                         
  12   4   3       3452.63       3481.63       115.70 o                         
  13   4   3       7931.69       8123.91       185.80 o                         
  14   4   3       5554.56       5014.75       150.75 o                         
  15   4   3        108.86        138.06        30.47 o                         
  16   4   3         18.32        451.85        91.90 o                         
  17   4   3      16384.68      16444.83       324.88 o                         
  18   4   3         88.48        215.44        45.44 o                         
  19   4   3       2917.67       3071.29       175.96 o                         
  20   4   3      16084.85      15713.97       412.61 o                         
  21   4   3         70.84        118.45        61.31 o                         
  22   4   3      69834.72      70759.77       963.47 o                         
  23   4   3        794.19        903.39       121.03 o                         
  24   4   3      14494.71      15174.82       505.51 o                         
  25   4   3        273.59        393.95        89.86 o                         
  26   4   3      36647.34      38868.92       794.18 o                         
   0   5   3     431218.88     414088.31      2365.12 o                         
   1   5   3       3337.61       3201.46       101.45 o                         
   2   5   3       1312.12       1453.02        72.27 o                         
   3   5   3         14.34         42.56        29.45 o                         
   4   5   3      15964.73      15928.70       231.50 o                         
   5   5   3        902.94       1005.59        58.72 o                         
   6   5   3         91.76        146.99        26.01 o                         
   7   5   3       1401.34       1435.39        72.72 o                         
   8   5   3        179.56        182.91        30.22 o                         
   9   5   3        696.96        614.44        53.17 o                         
  10   5   3      17091.03      16582.46       269.77 o                         
  11   5   3      13405.13      13360.21       250.98 o                         
  12   5   3        656.40        839.37        66.22 o                         
  13   5   3       6847.88       6582.65       189.41 o                         
  14   5   3      20760.18      20695.26       400.59 o                         
  15   5   3         59.57        148.45        42.77 o                         
  16   5   3       8599.40       9017.45       265.56 o                         
  17   5   3       6483.93       6338.93       236.45 o                         
  18   5   3       6742.49       6548.57       253.57 o                         
  19   5   3       1088.47       1023.50       106.02 o                         
  20   5   3      13652.73      14163.67       445.09 o                         
  21   5   3       2752.11       2796.63       217.25 o                         
  22   5   3       2053.62       1787.04       162.85 o                         
  23   5   3       4372.80       4152.13       251.94 o                         
  24   5   3       1212.71        937.91       126.66 o                         
   1   6   3       8967.43       8818.34       224.62 o                         
   2   6   3      10361.28       9957.91       230.22 o                         
   3   6   3      27527.22      27482.26       389.10 o                         
   4   6   3       8550.92       8282.08       206.08 o                         
   5   6   3        184.62        173.88        36.09 o                         
   6   6   3      32007.12      31869.47       426.46 o                         
   7   6   3       9237.54       9788.44       231.39 o                         
   8   6   3       5438.29       5314.65       163.67 o                         
   9   6   3       7063.23       7030.85       207.50 o                         
  10   6   3      69430.65      69495.88       685.08 o                         
  11   6   3         22.92        116.85        35.86 o                         
  12   6   3       2745.40       2694.88       142.09 o                         
  13   6   3       6778.21       6708.44       246.03 o                         
  14   6   3       3427.77       3745.50       186.58 o                         
  15   6   3       2628.08       2783.88       167.52 o                         
  16   6   3         54.52        342.68        78.65 o                         
  17   6   3       7173.09       7613.11       286.33 o                         
  18   6   3         61.92         49.85        64.64 o                         
  19   6   3       2770.22       3088.05       202.36 o                         
  20   6   3      10675.51      11285.72       417.21 o                         
  21   6   3        197.01        283.97        85.25 o                         
  22   6   3      48169.15      50423.81       992.11 o                         
   0   7   3     241940.02     237005.06      2200.32 o                         
   1   7   3       1031.56       1027.06       109.05 o                         
   2   7   3        819.13        810.60        92.02 o                         
   3   7   3       1194.50       1175.25       105.25 o                         
   4   7   3       9207.12       9207.54       260.61 o                         
   5   7   3         15.74        168.31        44.62 o                         
   6   7   3        163.96        197.36        48.60 o                         
   7   7   3         25.61         41.13        40.52 o                         
   8   7   3        118.42         48.65        45.67 o                         
   9   7   3        434.46        369.72        63.86 o                         
  10   7   3       9543.05       9551.04       304.66 o                         
  11   7   3       5707.98       5609.20       237.28 o                         
  12   7   3        624.47        610.09        84.83 o                         
  13   7   3       3341.88       3225.44       183.74 o                         
  14   7   3      10701.83      10962.48       348.24 o                         
  15   7   3        470.20        487.28        80.56 o                         
  16   7   3       6187.03       6305.90       284.25 o                         
  17   7   3       5655.07       5653.32       284.84 o                         
  18   7   3       4644.95       4707.46       275.00 o                         
   1   8   3       3808.38       3703.73       224.15 o                         
   2   8   3       5238.61       4769.32       235.92 o                         
   3   8   3      10395.08      10320.87       359.27 o                         
   4   8   3       3689.12       3871.16       217.98 o                         
   5   8   3          7.61         -8.59        56.57 o                         
   6   8   3      16137.21      15546.16       440.34 o                         
   7   8   3       9015.00       9301.67       327.56 o                         
   8   8   3       3283.45       3180.67       192.26 o                         
   9   8   3       3711.33       3735.74       215.02 o                         
  10   8   3      37995.07      37845.50       691.25 o                         
  11   8   3         65.11        115.21        65.78 o                         
  12   8   3       1397.56       1315.69       132.40 o                         
  13   8   3       2778.48       2660.37       205.24 o                         
   0   0   4       2761.43       2858.87        95.33 o                         
   1   0   4        822.07       1031.94        33.07 o                         
   3   0   4      47212.98      51009.41       445.96 o                         
   4   0   4      15631.28      17168.06       191.04 o                         
   5   0   4     294361.03     305767.00      1730.05 o                         
   6   0   4     230954.19     246504.00      1916.10 o                         
   7   0   4       2001.36       1924.61        58.39 o                         
   8   0   4       2871.56       2780.93        78.28 o                         
   9   0   4        221.23        308.63        34.49 o                         
  10   0   4     226522.98     219034.92      1925.79 o                         
  11   0   4      17873.45      17008.18       275.69 o                         
  12   0   4       1479.60       1531.91        88.98 o                         
  13   0   4       8516.83       7853.63       223.80 o                         
  14   0   4        343.73        347.41        54.89 o                         
  15   0   4      16603.99      15812.10       365.78 o                         
  16   0   4      12176.81      11533.36       331.74 o                         
  17   0   4        559.07       2725.97       745.02 o                         
  18   0   4       6189.90       5692.98       259.47 o                         
  19   0   4       2722.83       2790.21       188.08 o                         
  20   0   4       3433.80       3071.85       201.18 o                         
  21   0   4       2285.99       1855.23       191.96 o                         
  22   0   4      43948.29      42215.55       905.13 o                         
  23   0   4        125.38        151.29        65.30 o                         
  24   0   4       1464.64       1481.46       181.06 o                         
  25   0   4        371.14        592.63       118.38 o                         
  26   0   4         50.43         46.62        64.27 o                         
  27   0   4        129.84        213.75        84.50 o                         
  28   0   4      31591.45      32713.88       878.97 o                         
  29   0   4       1940.92       2133.82       230.53 o                         
   1   1   4        372.56        436.34        14.48 o                         
   2   1   4      28761.79      29399.19       143.96 o                         
   3   1   4          2.54        114.15        16.20 o                         
   4   1   4      10383.01      10480.01        86.93 o                         
   5   1   4       7013.15       6981.72        84.10 o                         
   6   1   4      73833.30      78680.00       562.16 o                         
   7   1   4       5377.08       5590.88        88.97 o                         
   8   1   4      44988.35      44810.21       370.56 o                         
   9   1   4       3185.96       3344.25        76.45 o                         
  10   1   4       6070.05       5861.97       120.94 o                         
  11   1   4      29579.61      28832.89       364.04 o                         
  12   1   4     175629.16     174365.17      1270.15 o                         
  13   1   4         35.44        494.61       167.59 o                         
  14   1   4       5703.36       5506.88       156.34 o                         
  15   1   4      44443.96      43406.20       439.21 o                         
  16   1   4      65358.80      63741.43       650.97 o                         
  17   1   4       4609.55       4606.94       153.32 o                         
  18   1   4      25888.87      24728.58       380.50 o                         
  19   1   4      13754.95      13329.27       307.07 o                         
  20   1   4      40609.90      39151.62       645.79 o                         
  21   1   4      16271.54      15824.61       375.10 o                         
  22   1   4       3207.11       3387.35       175.40 o                         
  23   1   4         29.68         59.66        43.60 o                         
  24   1   4        305.74        354.94        64.24 o                         
  25   1   4       5811.88       5758.03       264.39 o                         
  26   1   4        502.79        513.89        81.09 o                         
  27   1   4       6805.72       7404.22       303.23 o                         
  28   1   4       1406.27       1371.81       130.61 o                         
  29   1   4       6276.40       6597.83       311.73 o                         
   0   2   4       1652.09       1747.46        54.75 o                         
   1   2   4        491.44        587.27        24.56 o                         
   2   2   4         13.04         75.49         9.54 o                         
   3   2   4       7205.26       7146.32        82.64 o                         
   4   2   4       9187.23       9460.25        97.64 o                         
   5   2   4     121881.08     121377.62       515.40 o                         
   6   2   4     190478.44     199917.09      1372.93 o                         
   7   2   4       3723.59       3799.31        77.66 o                         
   8   2   4       4713.75       4588.67        91.48 o                         
   9   2   4       1362.45       1340.93        57.02 o                         
  10   2   4     148618.41     148067.25       824.81 o                         
  11   2   4      10488.60      10905.74       164.56 o                         
  12   2   4       2828.68       2818.93        91.48 o                         
  13   2   4        973.94       1078.22        60.37 o                         
  14   2   4        448.28        491.34        46.98 o                         
  15   2   4      20373.90      20346.70       430.93 o                         
  16   2   4       6647.63       6784.37       199.73 o                         
  17   2   4       3273.65       4669.07       324.73 o                         
  18   2   4       4236.46       4065.69       182.00 o                         
  19   2   4       1393.79       1463.68       125.69 o                         
  20   2   4       2743.58       2978.58       160.36 o                         
  21   2   4       2640.95       2501.75       150.90 o                         
  22   2   4      37126.05      38212.47       656.58 o                         
  23   2   4        430.43        470.92        79.72 o                         
  24   2   4        572.84        598.47        92.66 o                         
  25   2   4        214.41        319.80        84.61 o                         
  26   2   4        419.67        460.82        88.14 o                         
  27   2   4        178.68        166.77        76.48 o                         
  28   2   4      29220.14      29933.46       758.22 o                         
   1   3   4        701.67        722.27        35.19 o                         
   2   3   4      16878.24      16890.25       164.55 o                         
   3   3   4        205.50        313.30        29.27 o                         
   4   3   4       5122.35       5160.05        95.60 o                         
   5   3   4      10447.63      10464.31       143.24 o                         
   6   3   4      57603.77      60110.48       480.34 o                         
   7   3   4       3787.63       3902.21        94.16 o                         
   8   3   4      41156.50      41746.80       332.26 o                         
   9   3   4       2458.45       2606.00        88.33 o                         
  10   3   4       5076.91       5197.28       118.18 o                         
  11   3   4      21992.89      21961.59       252.25 o                         
  12   3   4     133168.59     131854.05       715.91 o                         
  13   3   4        809.02       1259.26       102.56 o                         
  14   3   4       5109.46       5259.61       143.47 o                         
  15   3   4      38773.88      38351.81       453.00 o                         
  16   3   4      58269.89      58665.45       587.37 o                         
  17   3   4       2976.95       3437.86       146.91 o                         
  18   3   4      21687.98      21798.38       432.37 o                         
  19   3   4      10481.29      10415.94       281.23 o                         
  20   3   4      37721.40      37306.62       650.84 o                         
  21   3   4      15791.38      15834.12       446.21 o                         
  22   3   4       2499.12       2720.69       194.51 o                         
  23   3   4        124.74        145.29        59.85 o                         
  24   3   4        360.11        295.26        73.54 o                         
  25   3   4       5669.62       5429.37       273.40 o                         
  26   3   4        384.79        578.19        95.44 o                         
  27   3   4       5171.94       5885.67       328.02 o                         
   0   4   4       1231.39       1234.29        87.26 o                         
   1   4   4        628.92        744.28        44.15 o                         
   2   4   4       2475.28       2473.79        79.11 o                         
   3   4   4      17208.88      16724.78       205.97 o                         
   4   4   4       7946.67       7852.69       147.84 o                         
   5   4   4     133618.33     131119.12       635.02 o                         
   6   4   4     119930.41     124595.55       785.47 o                         
   7   4   4       1161.35       1139.03        60.92 o                         
   8   4   4       1664.42       1566.27        73.61 o                         
   9   4   4          9.16        144.02        29.08 o                         
  10   4   4     125369.09     124935.40       713.06 o                         
  11   4   4      10367.65      10566.83       216.66 o                         
  12   4   4       1050.70        911.31        68.28 o                         
  13   4   4       3996.97       4092.84       142.48 o                         
  14   4   4        151.59        155.24        35.52 o                         
  15   4   4      11543.18      11473.02       262.74 o                         
  16   4   4       7676.18       7345.86       225.69 o                         
  17   4   4        535.11       1275.63       226.36 o                         
  18   4   4       4117.27       4478.81       183.79 o                         
  19   4   4       1889.90       1691.83       115.77 o                         
  20   4   4       2247.23       2241.97       148.32 o                         
  21   4   4       1694.53       1679.45       130.77 o                         
  22   4   4      30290.31      30983.78       635.12 o                         
  23   4   4         41.50         56.26        61.69 o                         
  24   4   4        932.43        610.85       148.95 o                         
  25   4   4        244.01        209.55        66.84 o                         
  26   4   4         44.71        153.01        62.93 o                         
   1   5   4         89.40         98.24        24.31 o                         
   2   5   4      12209.93      11936.07       207.28 o                         
   3   5   4         43.27         87.28        27.22 o                         
   4   5   4       5468.62       5322.68       145.49 o                         
   5   5   4       1796.03       1914.55        85.66 o                         
   6   5   4      31193.81      33160.92       499.01 o                         
   7   5   4       2686.66       2771.24       106.91 o                         
   8   5   4      20029.21      20512.99       305.35 o                         
   9   5   4       1712.90       1750.93        87.38 o                         
  10   5   4       2683.43       2607.42       111.89 o                         
  11   5   4      15192.19      14800.91       285.35 o                         
  12   5   4      92399.34      92398.55       784.61 o                         
  13   5   4         98.49        486.32       155.01 o                         
  14   5   4       2735.08       2709.41       141.03 o                         
  15   5   4      23346.74      23363.12       414.93 o                         
  16   5   4      37141.74      37755.95       538.02 o                         
  17   5   4       3342.14       3587.37       171.82 o                         
  18   5   4      14671.75      14702.31       404.36 o                         
  19   5   4       8192.55       7997.57       297.45 o                         
  20   5   4      22737.10      22638.49       591.47 o                         
  21   5   4       8427.48       8691.57       429.08 o                         
  22   5   4       1754.47       1835.19       172.47 o                         
  23   5   4          3.08        -27.65        62.24 o                         
  24   5   4        218.64        353.21        85.66 o                         
   0   6   4        543.80        625.93        91.52 o                         
   1   6   4        342.48        434.53        56.55 o                         
   2   6   4          3.13         66.31        30.21 o                         
   3   6   4       3718.95       3683.91       150.85 o                         
   4   6   4       4058.90       4046.77       154.59 o                         
   5   6   4      52456.25      51596.99       542.04 o                         
   6   6   4      70491.17      72465.18       672.49 o                         
   7   6   4       1209.94       1229.76        86.65 o                         
   8   6   4       1441.49       1446.40        90.41 o                         
   9   6   4        330.76        368.03        52.65 o                         
  10   6   4      66173.64      65919.13       701.74 o                         
  11   6   4       4830.06       4737.01       180.06 o                         
  12   6   4        982.01       1010.91        96.42 o                         
  13   6   4        688.24        672.11        89.17 o                         
  14   6   4         17.32         23.72        48.55 o                         
  15   6   4       8936.64       9407.17       311.20 o                         
  16   6   4       3428.23       3710.07       201.50 o                         
  17   6   4       1301.86       1776.31       203.95 o                         
  18   6   4       2088.51       1994.86       158.72 o                         
  19   6   4        683.80        634.98        95.12 o                         
  20   6   4       1477.06       1041.52       136.18 o                         
  21   6   4       1248.47       1233.21       141.46 o                         
   1   7   4        274.86        351.65        72.81 o                         
   2   7   4       5141.77       5540.80       243.92 o                         
   3   7   4        129.56         82.46        49.56 o                         
   4   7   4       1753.80       1937.92       139.11 o                         
   5   7   4       4405.66       4173.52       190.39 o                         
   6   7   4      20683.53      21008.73       429.23 o                         
   7   7   4       1411.32       1361.31       110.25 o                         
   8   7   4      15777.76      15358.10       382.94 o                         
   9   7   4        882.42        873.79        91.59 o                         
  10   7   4       1815.82       1754.00       129.05 o                         
  11   7   4       8264.83       8201.90       292.73 o                         
  12   7   4      51908.56      50465.14       804.48 o                         
  13   7   4        609.47        883.23       122.19 o                         
  14   7   4       2045.54       2293.58       195.02 o                         
  15   7   4      17290.65      16957.45       464.88 o                         
  16   7   4      28116.39      28736.46       584.74 o                         
  17   7   4       1152.96       1356.30       133.01 o                         
   0   8   4        269.31        308.47        98.56 o                         
   1   8   4        305.86        325.03        66.86 o                         
   2   8   4         29.27         86.48        58.63 o                         
   3   8   4       3713.66       3594.88       212.92 o                         
   4   8   4       2624.89       2818.31       193.78 o                         
   5   8   4      36774.37      35838.75       696.40 o                         
   6   8   4      38757.75      40393.78       763.80 o                         
   7   8   4        418.57        350.12        69.10 o                         
   8   8   4        490.64        547.58        81.60 o                         
   9   8   4          7.22         48.03        59.89 o                         
  10   8   4      40776.75      40165.41       820.74 o                         
  11   8   4       3553.60       3512.52       230.22 o                         
  12   8   4        442.11        503.93        98.86 o                         
   1   0   5      13396.54      13381.11       180.44 o                         
   2   0   5     119699.54     122739.02       661.54 o                         
   3   0   5      66596.12      68129.87       582.74 o                         
   4   0   5      70354.45      72699.65       603.07 o                         
   5   0   5      56235.25      56781.64       688.19 o                         
   6   0   5      18232.61      19069.08       243.46 o                         
   7   0   5      55213.02      54424.30       419.63 o                         
   8   0   5      15892.53      15932.48       229.92 o                         
   9   0   5      32268.09      31865.93       371.02 o                         
  10   0   5       4126.67       4226.11       137.91 o                         
  11   0   5      21591.24      20490.70       316.93 o                         
  12   0   5       5831.09       5517.49       173.20 o                         
  13   0   5      71524.78      68349.29      1031.49 o                         
  14   0   5       9231.23       9187.04       292.29 o                         
  15   0   5      41724.43      41218.83       951.39 o                         
  16   0   5      78546.45      74611.85      1034.14 o                         
  17   0   5      29673.55      28715.53       589.22 o                         
  18   0   5        146.19        172.71        55.15 o                         
  19   0   5       1156.44       2203.91       384.20 o                         
  20   0   5       7396.45       7583.73       353.06 o                         
  21   0   5      36946.64      33675.93       806.31 o                         
  22   0   5      18473.39      17431.93       647.38 o                         
  23   0   5       2520.59       2185.66       208.57 o                         
  24   0   5       3570.12       3851.69       288.01 o                         
  25   0   5      11490.34      11323.50       479.62 o                         
  26   0   5       4072.02       3880.01       277.01 o                         
  27   0   5      24375.12      25783.69       745.76 o                         
  28   0   5        746.71        608.87       133.00 o                         
   0   1   5      21586.98      21891.43       282.91 o                         
   1   1   5      61061.09      60688.73       342.20 o                         
   2   1   5       1266.01       1349.84        32.57 o                         
   3   1   5        312.59        385.86        19.20 o                         
   4   1   5      30047.15      32723.56       956.38 o                         
   5   1   5     144146.72     142684.98       909.46 o                         
   6   1   5      32972.32      33566.80       313.81 o                         
   7   1   5       3022.57       3113.30        78.07 o                         
   8   1   5      21025.51      20704.40       230.00 o                         
   9   1   5        877.55        869.01        52.35 o                         
  10   1   5      75267.31      74988.13       654.20 o                         
  11   1   5      51880.77      51142.85       548.09 o                         
  12   1   5       5518.08       5565.56       144.06 o                         
  13   1   5       3027.27       3124.09       112.82 o                         
  14   1   5       4522.02       4587.76       137.85 o                         
  15   1   5      10928.65      11506.35       238.06 o                         
  16   1   5       9661.36       9001.18       218.80 o                         
  17   1   5       2314.78       2320.73       119.81 o                         
  18   1   5      21140.49      20562.85       375.31 o                         
  19   1   5       1874.79       3401.80       360.68 o                         
  20   1   5       1365.53       1256.22       100.94 o                         
  21   1   5      11834.74      11420.40       322.86 o                         
  22   1   5        403.21        371.01        61.84 o                         
  23   1   5      11744.38      12551.01       351.33 o                         
  24   1   5       3229.00       3430.44       190.66 o                         
  25   1   5        351.66        431.69        77.25 o                         
  26   1   5       7608.39       7366.09       306.46 o                         
  27   1   5      24206.92      25432.04       596.75 o                         
  28   1   5        519.10        453.17        90.24 o                         
   1   2   5       8610.83       8500.48       119.79 o                         
   2   2   5      80751.61      80650.64       373.82 o                         
   3   2   5      42297.41      42680.25       252.00 o                         
   4   2   5      30997.69      31388.83       235.32 o                         
   5   2   5      36666.62      36462.94       276.41 o                         
   6   2   5       3266.01       3357.20        80.43 o                         
   7   2   5      50364.91      49742.98       336.88 o                         
   8   2   5       9425.41       9693.22       152.03 o                         
   9   2   5      12515.89      12593.14       188.32 o                         
  10   2   5        142.04        225.74        29.25 o                         
  11   2   5       5791.01       5485.65       136.88 o                         
  12   2   5        231.37        372.95        39.84 o                         
  13   2   5      61930.07      61016.01       655.18 o                         
  14   2   5       9365.44       9449.54       210.08 o                         
  15   2   5      23651.69      24572.70       408.16 o                         
  16   2   5      74675.46      75381.24       840.32 o                         
  17   2   5      42277.89      42281.82       495.71 o                         
  18   2   5       2403.54       2456.57       125.30 o                         
  19   2   5         21.12        310.29       151.52 o                         
  20   2   5      14094.16      14491.30       363.96 o                         
  21   2   5      40371.03      38825.77       618.74 o                         
  22   2   5      23637.40      22621.65       460.68 o                         
  23   2   5        143.86        205.32        53.04 o                         
  24   2   5       2841.10       3052.52       178.18 o                         
  25   2   5       8124.21       8637.94       337.33 o                         
  26   2   5       3352.53       3821.97       233.98 o                         
  27   2   5      22328.29      23328.06       635.75 o                         
  28   2   5        117.43        218.25        71.07 o                         
   0   3   5      22961.70      22992.23       341.06 o                         
   1   3   5      59520.69      59374.64       379.00 o                         
   2   3   5        110.56        146.97        22.58 o                         
   3   3   5        193.17        229.28        25.11 o                         
   4   3   5      25827.16      31128.46      1243.46 o                         
   5   3   5     113815.57     113345.95       641.65 o                         
   6   3   5      20850.56      20752.03       229.54 o                         
   7   3   5       4796.45       4982.22       118.10 o                         
   8   3   5      13577.55      13429.32       212.80 o                         
   9   3   5       1754.06       1791.28        77.83 o                         
  10   3   5      54209.45      53643.05       458.95 o                         
  11   3   5      37898.44      37741.31       369.23 o                         
  12   3   5       6306.73       6121.29       149.07 o                         
  13   3   5       1735.48       1783.02        82.32 o                         
  14   3   5       4442.23       4562.24       137.16 o                         
  15   3   5       9541.15       9970.27       214.33 o                         
  16   3   5       7044.21       7061.96       194.65 o                         
  17   3   5       1589.67       1568.33       101.66 o                         
  18   3   5      17075.94      17151.86       370.78 o                         
  19   3   5       1398.17       2903.13       203.83 o                         
  20   3   5       1303.63       1322.14       112.05 o                         
  21   3   5       9813.44       9560.46       313.43 o                         
  22   3   5        156.14        202.14        65.41 o                         
  23   3   5      10130.88      10152.06       366.18 o                         
  24   3   5       2281.28       2363.61       195.22 o                         
  25   3   5        382.59        310.54        82.13 o                         
  26   3   5       6460.42       6451.49       326.13 o                         
  27   3   5      20170.56      22311.61       609.18 o                         
   1   4   5       6718.46       6513.17       132.06 o                         
   2   4   5      59271.52      58291.48       409.99 o                         
   3   4   5      32884.04      32414.40       305.22 o                         
   4   4   5      31721.31      31573.12       312.13 o                         
   5   4   5      29231.05      28886.18       305.72 o                         
   6   4   5       7648.96       7424.02       156.92 o                         
   7   4   5      31748.85      31694.91       344.41 o                         
   8   4   5       8602.57       8597.38       200.39 o                         
   9   4   5      16953.57      16859.49       294.86 o                         
  10   4   5       2195.89       2337.89       105.99 o                         
  11   4   5      10876.93      10863.86       240.56 o                         
  12   4   5       2790.71       2758.44       121.01 o                         
  13   4   5      43741.66      43097.75       545.00 o                         
  14   4   5       6684.91       6777.67       200.02 o                         
  15   4   5      26991.66      27736.51       437.06 o                         
  16   4   5      53998.20      54089.99       622.44 o                         
  17   4   5      21696.81      21542.78       411.31 o                         
  18   4   5        246.97        198.44        50.47 o                         
  19   4   5        504.48       1034.74       154.19 o                         
  20   4   5       5870.83       5599.59       235.01 o                         
  21   4   5      26278.63      25776.05       504.45 o                         
  22   4   5      13851.10      13857.97       393.64 o                         
  23   4   5       1572.59       1359.54       136.91 o                         
  24   4   5       2434.72       2133.42       167.14 o                         
  25   4   5       8292.18       8667.81       366.19 o                         
   0   5   5       8559.87       8936.39       274.39 o                         
   1   5   5      25686.42      24795.98       355.06 o                         
   2   5   5        784.51        814.00        61.25 o                         
   3   5   5        252.90        294.76        37.62 o                         
   4   5   5      13571.96      16168.71       641.82 o                         
   5   5   5      65098.35      63679.73       513.37 o                         
   6   5   5      16604.54      16446.64       268.58 o                         
   7   5   5       1114.50       1249.32        77.87 o                         
   8   5   5      11283.68      11261.10       252.38 o                         
   9   5   5        221.39        187.17        42.74 o                         
  10   5   5      41700.67      41211.79       518.03 o                         
  11   5   5      28829.21      28053.19       449.54 o                         
  12   5   5       2279.59       2385.74       122.48 o                         
  13   5   5       2161.92       2054.18       116.20 o                         
  14   5   5       2387.58       2319.32       134.07 o                         
  15   5   5       5909.66       5930.27       213.04 o                         
  16   5   5       5992.57       5638.64       209.61 o                         
  17   5   5       1380.51       1501.11       117.00 o                         
  18   5   5      12707.62      12065.28       340.40 o                         
  19   5   5       1173.67       1805.91       154.44 o                         
  20   5   5        825.68        652.82        95.12 o                         
  21   5   5       6980.85       7483.12       323.39 o                         
  22   5   5        331.13        283.82        75.25 o                         
  23   5   5       7109.77       6575.53       395.69 o                         
   1   6   5       3325.52       3335.25       158.47 o                         
   2   6   5      31158.45      30561.11       450.56 o                         
   3   6   5      16020.05      16004.10       307.61 o                         
   4   6   5      12276.54      12156.60       261.34 o                         
   5   6   5      14877.49      14700.62       293.15 o                         
   6   6   5       2053.18       2098.85       111.60 o                         
   7   6   5      20627.46      19776.31       362.65 o                         
   8   6   5       4400.02       4213.03       177.20 o                         
   9   6   5       6397.89       5935.12       205.55 o                         
  10   6   5        329.83        372.95        62.09 o                         
  11   6   5       3186.90       3074.61       148.64 o                         
  12   6   5        344.68        367.67        60.77 o                         
  13   6   5      26276.90      25509.78       487.13 o                         
  14   6   5       4530.70       4855.04       205.48 o                         
  15   6   5      11988.94      11600.14       345.24 o                         
  16   6   5      36441.73      35494.00       677.92 o                         
  17   6   5      19796.95      19243.68       479.57 o                         
  18   6   5       1099.32       1029.81       114.90 o                         
  19   6   5         27.56        386.18       107.79 o                         
  20   6   5       7072.20       7216.38       315.24 o                         
   0   7   5       9821.47       9978.07       471.84 o                         
   1   7   5      24103.73      24107.41       500.46 o                         
   2   7   5          7.73         79.08        44.29 o                         
   3   7   5         85.23         94.32        50.68 o                         
   4   7   5      10454.05      12405.62       612.98 o                         
   5   7   5      42642.32      43100.61       640.38 o                         
   6   7   5       7249.26       7320.13       259.20 o                         
   7   7   5       2316.11       2412.08       147.80 o                         
   8   7   5       4975.44       5015.63       214.87 o                         
   9   7   5        845.77        612.32        79.03 o                         
  10   7   5      20734.38      20546.49       481.14 o                         
  11   7   5      14823.27      14528.13       415.15 o                         
  12   7   5       2802.57       2734.32       187.44 o                         
  13   7   5        665.56        708.25       100.68 o                         
  14   7   5       2260.56       2496.66       184.10 o                         
  15   7   5       4371.11       4504.23       249.96 o                         
  16   7   5       2874.57       2915.35       201.33 o                         
   1   8   5       1976.96       1986.77       179.69 o                         
   2   8   5      17496.28      17097.58       499.68 o                         
   3   8   5       9438.58       9476.15       399.74 o                         
   4   8   5       8142.04       8422.27       367.87 o                         
   5   8   5       9119.15       8535.47       358.39 o                         
   6   8   5       1940.12       1670.71       189.34 o                         
   7   8   5      10414.27      10411.50       409.13 o                         
   8   8   5       2801.44       2891.96       206.93 o                         
   9   8   5       5157.32       4992.40       279.90 o                         
  10   8   5        801.03        752.25       111.34 o                         
   0   0   6     296383.66     294633.09      2428.65 o                         
   1   0   6        897.93       1026.09        52.25 o                         
   2   0   6      22296.82      22395.74       260.32 o                         
   3   0   6          8.08         55.84        19.95 o                         
   4   0   6      83258.88      83409.17       534.58 o                         
   5   0   6      28567.08      29800.44       350.93 o                         
   6   0   6      21723.56      21686.26       295.84 o                         
   7   0   6        244.07        291.44        36.48 o                         
   8   0   6       1811.58       1920.59        83.01 o                         
   9   0   6       1930.50       2072.00        97.78 o                         
  10   0   6        394.63        405.62        53.05 o                         
  11   0   6      45761.80      44529.06       609.08 o                         
  12   0   6       1493.27       1830.32       107.29 o                         
  13   0   6      25415.69      24508.84       427.14 o                         
  14   0   6       9455.13       9057.25       283.53 o                         
  15   0   6       1891.47       1614.04       136.79 o                         
  16   0   6      44394.16      43037.86       713.22 o                         
  17   0   6      17869.81      17127.43       460.14 o                         
  18   0   6      10547.50      11039.94       397.18 o                         
  19   0   6       8506.12       8363.89       352.69 o                         
  20   0   6       5142.58       4641.09       282.52 o                         
  21   0   6       1833.92       1868.93       268.78 o                         
  22   0   6          1.39         -7.34        59.15 o                         
  23   0   6      12553.63      12732.82       522.06 o                         
  24   0   6        227.66        292.18        89.86 o                         
  25   0   6         57.17        103.79        80.11 o                         
  26   0   6        114.11        136.82        64.68 o                         
  27   0   6      10851.08      11615.84       521.08 o                         
  28   0   6       1827.88       1694.61       215.12 o                         
   1   1   6      24164.51      24257.37       198.12 o                         
   2   1   6      37954.25      37942.30       310.39 o                         
   3   1   6      59418.19      59732.65       406.34 o                         
   4   1   6      28438.74      28436.54       223.63 o                         
   5   1   6         95.37        159.83        21.20 o                         
   6   1   6      47236.25      47112.87       400.41 o                         
   7   1   6      49714.79      48589.06       401.63 o                         
   8   1   6      36500.34      35779.09       364.66 o                         
   9   1   6      14023.83      14492.52       280.32 o                         
  10   1   6      68623.91      68254.03       639.31 o                         
  11   1   6       1397.04       1465.99        77.21 o                         
  12   1   6       1293.77       1488.91        73.89 o                         
  13   1   6       7012.16       6968.53       171.30 o                         
  14   1   6       1719.55       1956.54        95.55 o                         
  15   1   6      15326.75      14962.01       264.25 o                         
  16   1   6        771.26        733.25        62.20 o                         
  17   1   6      37885.23      37334.17       515.97 o                         
  18   1   6       5976.24       5859.42       203.49 o                         
  19   1   6       4640.06       4759.99       189.50 o                         
  20   1   6        113.57        180.01        45.01 o                         
  21   1   6         12.64         87.86        48.39 o                         
  22   1   6      61767.43      60750.19       797.71 o                         
  23   1   6       1152.35       1338.54       123.47 o                         
  24   1   6       2149.93       2214.36       162.65 o                         
  25   1   6       1337.37       1324.36       133.93 o                         
  26   1   6      57489.46      58942.70       907.94 o                         
  27   1   6       4330.94       4862.92       253.21 o                         
  28   1   6        940.65        827.83       118.60 o                         
   0   2   6     478827.19     490204.56      4167.98 o                         
   1   2   6       6864.11       7006.50       128.26 o                         
   2   2   6      23520.81      23534.88       250.69 o                         
   3   2   6       2456.09       2527.70        82.14 o                         
   4   2   6     100971.88     102614.15       684.68 o                         
   5   2   6      21383.56      21601.31       234.42 o                         
   6   2   6      20027.14      20324.04       232.26 o                         
   7   2   6         55.10         78.03        20.72 o                         
   8   2   6      18616.82      18252.85       242.79 o                         
   9   2   6         48.21        129.93        34.39 o                         
  10   2   6         88.55        169.98        29.07 o                         
  11   2   6      26199.95      25329.83       331.41 o                         
  12   2   6       7431.39       7229.78       182.30 o                         
  13   2   6      19401.70      19107.51       323.98 o                         
  14   2   6       8092.61       8630.99       220.39 o                         
  15   2   6       1560.52       1622.41        99.26 o                         
  16   2   6      43876.89      42796.39       522.78 o                         
  17   2   6      14930.50      14501.04       303.51 o                         
  18   2   6      10183.01      10054.05       258.12 o                         
  19   2   6       5767.16       5632.84       200.44 o                         
  20   2   6       4003.16       4139.37       181.11 o                         
  21   2   6       2033.52       2129.66       140.87 o                         
  22   2   6         12.83        161.51        51.10 o                         
  23   2   6      11428.17      11854.51       351.56 o                         
  24   2   6        459.30        517.58        88.45 o                         
  25   2   6         23.07         61.81        51.81 o                         
  26   2   6         11.66        -25.89        56.68 o                         
  27   2   6      10416.77      10742.37       414.40 o                         
   1   3   6      18604.67      18204.13       229.08 o                         
   2   3   6      30917.18      30415.85       302.24 o                         
   3   3   6      44781.74      44756.99       384.36 o                         
   4   3   6      22676.91      22433.60       269.46 o                         
   5   3   6         52.99         81.29        23.96 o                         
   6   3   6      34450.81      34632.93       353.61 o                         
   7   3   6      36002.35      35755.62       373.57 o                         
   8   3   6      27659.96      27124.03       349.96 o                         
   9   3   6      10062.40      10371.44       214.06 o                         
  10   3   6      43767.84      43164.29       439.85 o                         
  11   3   6       1331.90       1384.60        81.97 o                         
  12   3   6       1090.01       1235.57        78.21 o                         
  13   3   6       6140.81       5986.50       170.35 o                         
  14   3   6       1188.06       1340.63        79.32 o                         
  15   3   6      12770.78      12577.62       243.97 o                         
  16   3   6        516.15        374.91        46.96 o                         
  17   3   6      32911.47      33178.08       474.05 o                         
  18   3   6       2505.24       2400.14       128.07 o                         
  19   3   6       4477.56       4463.73       184.34 o                         
  20   3   6         54.60        230.50        51.02 o                         
  21   3   6          9.48        104.98        47.30 o                         
  22   3   6      57389.53      54399.73       817.09 o                         
  23   3   6        841.09        898.64       103.99 o                         
  24   3   6       1838.43       1958.34       176.48 o                         
  25   3   6       1056.55        843.68       122.29 o                         
  26   3   6      47033.98      46779.95       915.49 o                         
   0   4   6     194404.53     195404.05      1303.63 o                         
   1   4   6        909.07        976.97        62.88 o                         
   2   4   6      12924.68      12924.47       235.21 o                         
   3   4   6        127.66        174.26        32.56 o                         
   4   4   6      52238.84      52395.32       454.80 o                         
   5   4   6      16328.13      16568.50       263.07 o                         
   6   4   6      12119.59      12282.94       220.15 o                         
   7   4   6        115.59        108.51        29.75 o                         
   8   4   6       1881.53       1912.62       100.59 o                         
   9   4   6        919.82        886.15        68.21 o                         
  10   4   6        241.07        401.05        62.03 o                         
  11   4   6      26595.86      26953.34       416.17 o                         
  12   4   6       1099.17       1052.54        83.04 o                         
  13   4   6      15912.74      15439.13       331.96 o                         
  14   4   6       6064.47       5798.90       207.29 o                         
  15   4   6       1297.03       1215.90        93.33 o                         
  16   4   6      30345.73      30942.54       585.06 o                         
  17   4   6      11752.60      11562.04       302.64 o                         
  18   4   6       7184.42       7389.88       285.84 o                         
  19   4   6       5481.54       5646.03       247.80 o                         
  20   4   6       3486.86       3506.84       187.82 o                         
  21   4   6       1381.17       1393.50       125.55 o                         
  22   4   6          2.06         63.88        50.17 o                         
  23   4   6       9017.81       8672.06       326.21 o                         
  24   4   6        170.84        309.82        69.91 o                         
   1   5   6      11675.69      11209.16       259.47 o                         
   2   5   6      18021.65      17716.37       311.87 o                         
   3   5   6      30480.37      30539.78       396.30 o                         
   4   5   6      14372.23      14049.35       268.38 o                         
   5   5   6         23.26         64.26        34.60 o                         
   6   5   6      25882.02      25884.18       378.21 o                         
   7   5   6      24697.27      24281.46       387.29 o                         
   8   5   6      19660.15      19121.08       351.78 o                         
   9   5   6       8021.59       8286.19       239.51 o                         
  10   5   6      42019.29      42107.97       560.66 o                         
  11   5   6        321.70        387.71        66.54 o                         
  12   5   6        945.75        921.62        90.79 o                         
  13   5   6       3527.59       3773.25       168.02 o                         
  14   5   6       1288.64       1253.00       106.39 o                         
  15   5   6       8669.71       8797.44       300.24 o                         
  16   5   6        482.87        551.42        73.60 o                         
  17   5   6      20686.80      20093.99       494.73 o                         
  18   5   6       4724.01       4562.34       224.70 o                         
  19   5   6       2360.22       2551.11       171.79 o                         
  20   5   6         72.83         81.70        55.94 o                         
  21   5   6         26.05         59.86        62.02 o                         
  22   5   6      36275.89      37127.35       727.18 o                         
   0   6   6     168227.56     167871.34      1591.24 o                         
   1   6   6       1683.78       1650.27       123.11 o                         
   2   6   6       9249.95       8913.01       282.94 o                         
   3   6   6        972.76        899.20        92.96 o                         
   4   6   6      39369.02      39531.43       538.11 o                         
   5   6   6       8748.40       9241.94       261.86 o                         
   6   6   6       7561.61       7332.25       234.24 o                         
   7   6   6         20.63         65.25        47.07 o                         
   8   6   6       4746.59       4734.45       200.54 o                         
   9   6   6        119.89         85.62        43.75 o                         
  10   6   6         51.29        163.36        49.96 o                         
  11   6   6      12439.69      12181.72       334.56 o                         
  12   6   6       2084.24       2135.15       142.57 o                         
  13   6   6       9139.92       8627.51       292.20 o                         
  14   6   6       3814.43       3840.03       202.46 o                         
  15   6   6        707.99        846.88       103.07 o                         
  16   6   6      21268.59      21104.38       525.01 o                         
  17   6   6       7286.44       7648.40       295.12 o                         
  18   6   6       4864.02       5034.15       261.09 o                         
  19   6   6       2939.45       3005.56       213.79 o                         
   1   7   6       6917.48       6936.79       305.66 o                         
   2   7   6      12161.99      11800.24       371.77 o                         
   3   7   6      16818.51      16621.72       441.43 o                         
   4   7   6       8843.09       8378.91       312.82 o                         
   5   7   6         14.86         25.73        49.38 o                         
   6   7   6      13765.84      13706.22       380.99 o                         
   7   7   6      13024.39      12880.80       387.32 o                         
   8   7   6      10668.79      10681.99       354.05 o                         
   9   7   6       3921.42       3883.93       203.84 o                         
  10   7   6      16063.35      16038.32       436.24 o                         
  11   7   6        399.86        339.34        67.63 o                         
  12   7   6        593.03        764.50       103.14 o                         
  13   7   6       2603.38       2375.84       183.57 o                         
  14   7   6        621.33        640.05        93.53 o                         
  15   7   6       5717.46       6195.10       302.36 o                         
   0   8   6      76021.54      73798.79      1898.97 o                         
   1   8   6        556.18        721.81       150.26 o                         
   2   8   6       4512.81       4042.57       315.22 o                         
   3   8   6        191.51        201.90        93.74 o                         
   4   8   6      20117.90      20780.85       609.94 o                         
   5   8   6       5630.87       5813.29       340.74 o                         
   6   8   6       3593.40       3704.68       268.13 o                         
   7   8   6         35.30        -19.81        73.37 o                         
   8   8   6        805.23        654.09       117.21 o                         
   1   0   7         72.57        174.84        32.32 o                         
   2   0   7      19496.71      19755.03       270.61 o                         
   3   0   7       6975.76       6862.91       174.74 o                         
   4   0   7       6545.02       6476.06       169.20 o                         
   5   0   7         15.63         74.81        28.36 o                         
   6   0   7      43208.77      42650.28       480.96 o                         
   7   0   7       3035.05       3172.36       130.41 o                         
   8   0   7      42162.52      42083.95       488.13 o                         
   9   0   7       1222.15       1270.16        89.25 o                         
  10   0   7       6852.57       7014.82       201.55 o                         
  11   0   7      36057.56      35667.42       479.60 o                         
  12   0   7     160687.16     153612.12      1843.85 o                         
  13   0   7       7345.35       7418.43       235.06 o                         
  14   0   7       5714.25       5614.74       224.75 o                         
  15   0   7       5988.47       6303.75       273.46 o                         
  16   0   7      80434.02      75490.37      1366.57 o                         
  17   0   7        549.06        451.77        89.96 o                         
  18   0   7      23141.14      22866.10       587.69 o                         
  19   0   7        152.79        157.12        53.59 o                         
  20   0   7      25874.54      26038.85       756.34 o                         
  21   0   7      21366.47      21028.37       661.56 o                         
  22   0   7       4043.35       4389.39       331.71 o                         
  23   0   7       9963.83      10196.06       507.39 o                         
  24   0   7         12.30        186.46        87.61 o                         
  25   0   7       2471.99       2511.20       247.26 o                         
  26   0   7         10.02        160.79        97.45 o                         
  27   0   7        738.45       1072.08       160.34 o                         
   0   1   7       3048.38       2861.90       115.00 o                         
   1   1   7      20488.64      20922.37       265.94 o                         
   2   1   7        822.89        869.04        44.36 o                         
   3   1   7      37189.97      37370.44       305.87 o                         
   4   1   7       3564.33       3811.70       105.22 o                         
   5   1   7       6844.21       6874.56       144.16 o                         
   6   1   7     134259.41     131162.02       877.57 o                         
   7   1   7       1541.39       1738.51        74.57 o                         
   8   1   7       1840.82       1952.91        76.57 o                         
   9   1   7      10421.50      10587.70       185.84 o                         
  10   1   7     113905.00     111522.53       861.23 o                         
  11   1   7      46293.59      45448.59       405.97 o                         
  12   1   7       1240.48       1125.66        65.20 o                         
  13   1   7       6222.61       6121.07       162.02 o                         
  14   1   7        724.51        838.37        64.16 o                         
  15   1   7        212.04        222.11        38.98 o                         
  16   1   7      12057.07      11989.26       260.69 o                         
  17   1   7        767.95        813.75        70.72 o                         
  18   1   7       4034.77       3918.62       174.95 o                         
  19   1   7          6.06         39.49        43.80 o                         
  20   1   7       2403.05       2472.41       145.87 o                         
  21   1   7         80.19        143.19        49.51 o                         
  22   1   7      31149.54      31002.00       597.67 o                         
  23   1   7         71.81        166.67        57.66 o                         
  24   1   7        675.58        831.06       128.96 o                         
  25   1   7        326.45        244.22        66.36 o                         
  26   1   7        560.39        851.30       114.93 o                         
  27   1   7        178.42        346.30        74.36 o                         
   1   2   7        622.26        735.48        50.04 o                         
   2   2   7      17711.35      17442.81       245.89 o                         
   3   2   7       8490.29       8393.46       169.06 o                         
   4   2   7      10433.27      10572.85       177.05 o                         
   5   2   7       2244.45       2434.60        86.64 o                         
   6   2   7      33375.14      34357.12       341.64 o                         
   7   2   7       5338.36       5280.94       136.71 o                         
   8   2   7      61307.61      60775.98       471.33 o                         
   9   2   7         96.31        140.46        32.80 o                         
  10   2   7       7893.29       7936.61       179.70 o                         
  11   2   7      26546.02      25724.86       365.98 o                         
  12   2   7      96686.07      94977.71       967.50 o                         
  13   2   7       4005.25       3885.88       145.79 o                         
  14   2   7       4656.20       4446.94       162.28 o                         
  15   2   7       4307.56       4431.97       176.54 o                         
  16   2   7      88070.18      87414.64       872.21 o                         
  17   2   7       2234.62       2411.84       125.18 o                         
  18   2   7      23870.01      23425.06       426.83 o                         
  19   2   7         58.69        161.53        38.28 o                         
  20   2   7      47586.99      47542.30       710.85 o                         
  21   2   7      20640.37      20046.56       464.37 o                         
  22   2   7       3445.02       3828.20       203.93 o                         
  23   2   7       6937.22       6921.74       280.64 o                         
  24   2   7        153.04        498.42       127.27 o                         
  25   2   7       3118.37       3538.90       206.64 o                         
  26   2   7         22.15        130.26        59.88 o                         
   0   3   7       2410.06       2322.08       148.61 o                         
   1   3   7      17774.65      17466.93       283.12 o                         
   2   3   7       2559.58       2545.64       103.34 o                         
   3   3   7      29689.02      29477.91       353.84 o                         
   4   3   7       2812.07       2930.93       113.78 o                         
   5   3   7       7073.77       7153.35       185.07 o                         
   6   3   7      98977.15      99466.97       691.28 o                         
   7   3   7       1677.22       1836.94        88.99 o                         
   8   3   7       1244.32       1267.83        80.79 o                         
   9   3   7       8622.74       8811.70       204.05 o                         
  10   3   7      80408.45      78172.41       685.26 o                         
  11   3   7      36185.55      35145.32       465.97 o                         
  12   3   7       1061.09        985.58        78.08 o                         
  13   3   7       6009.42       5707.84       186.93 o                         
  14   3   7        637.96        659.83        65.86 o                         
  15   3   7        233.47        251.59        45.76 o                         
  16   3   7      10500.55      10318.73       263.29 o                         
  17   3   7        949.86        965.20        84.35 o                         
  18   3   7       3931.44       3769.66       170.15 o                         
  19   3   7          2.79         59.62        42.25 o                         
  20   3   7       1778.80       1576.61       118.55 o                         
  21   3   7         59.64        100.11        54.02 o                         
  22   3   7      27002.20      27150.24       617.09 o                         
  23   3   7         12.61         78.05        58.22 o                         
  24   3   7        642.10        756.74       107.68 o                         
  25   3   7        218.44        398.00        91.74 o                         
   1   4   7         82.61        106.20        32.81 o                         
   2   4   7      11685.75      11701.58       251.73 o                         
   3   4   7       4107.56       4000.07       150.53 o                         
   4   4   7       4359.66       4371.69       151.25 o                         
   5   4   7         57.21        151.24        33.97 o                         
   6   4   7      26600.32      26746.11       374.42 o                         
   7   4   7       2165.63       2118.81       108.35 o                         
   8   4   7      27017.89      26284.37       411.43 o                         
   9   4   7        594.14        728.18        72.49 o                         
  10   4   7       4345.05       4334.24       167.46 o                         
  11   4   7      22491.60      22692.60       413.48 o                         
  12   4   7     103119.45     102863.46       893.78 o                         
  13   4   7       4484.91       4553.02       197.25 o                         
  14   4   7       3607.44       3218.15       155.15 o                         
  15   4   7       4000.39       3937.82       166.12 o                         
  16   4   7      56764.32      57073.41       743.37 o                         
  17   4   7        524.17        443.37        67.97 o                         
  18   4   7      16193.37      15268.50       398.75 o                         
  19   4   7         83.74         90.62        55.03 o                         
  20   4   7      20395.68      20716.01       713.01 o                         
  21   4   7      15183.62      14650.81       458.65 o                         
  22   4   7       2905.56       2421.69       173.38 o                         
  23   4   7       6937.87       7245.21       339.62 o                         
   0   5   7       1325.59       1220.80       133.54 o                         
   1   5   7       9136.67       9328.43       245.15 o                         
   2   5   7          3.12         38.86        35.69 o                         
   3   5   7      17920.34      17440.97       344.94 o                         
   4   5   7       1804.72       1914.11       112.88 o                         
   5   5   7       2621.46       3018.80       161.79 o                         
   6   5   7      77517.98      77490.80       725.25 o                         
   7   5   7        600.37        582.48        69.73 o                         
   8   5   7       1025.04       1025.77        87.27 o                         
   9   5   7       5564.00       5887.12       211.10 o                         
  10   5   7      70079.26      69803.31       788.26 o                         
  11   5   7      26122.24      26494.89       539.50 o                         
  12   5   7        725.32        662.53        83.83 o                         
  13   5   7       2800.68       2873.40       164.25 o                         
  14   5   7        400.43        377.47        69.99 o                         
  15   5   7         80.05         23.71        45.91 o                         
  16   5   7       6483.21       6729.50       254.60 o                         
  17   5   7        328.86        271.39        66.65 o                         
  18   5   7       2176.42       2424.62       168.14 o                         
  19   5   7          2.09        -37.05        51.39 o                         
  20   5   7       1536.66       1689.60       156.43 o                         
  21   5   7         45.53         69.07        64.22 o                         
   1   6   7        153.42        208.09        56.74 o                         
   2   6   7       7029.23       7359.72       264.35 o                         
   3   6   7       2961.04       2951.01       170.90 o                         
   4   6   7       4116.39       4207.58       204.39 o                         
   5   6   7        435.15        489.56        72.93 o                         
   6   6   7      15265.86      15282.48       377.40 o                         
   7   6   7       2003.01       2480.54       140.09 o                         
   8   6   7      22287.61      22702.96       477.43 o                         
   9   6   7         70.43         43.78        46.29 o                         
  10   6   7       3455.81       3589.62       187.42 o                         
  11   6   7      12665.86      12512.79       361.27 o                         
  12   6   7      50468.32      50141.89       775.11 o                         
  13   6   7       2326.35       2207.63       157.95 o                         
  14   6   7       2100.03       1784.00       138.45 o                         
  15   6   7       2288.97       2255.01       165.37 o                         
  16   6   7      42690.82      42306.79       740.46 o                         
  17   6   7        943.41        918.46       102.42 o                         
  18   6   7      12589.00      13196.56       408.74 o                         
   0   7   7        696.36        672.51       149.77 o                         
   1   7   7       6899.82       6908.10       301.33 o                         
   2   7   7       1669.49       1756.38       152.32 o                         
   3   7   7      11231.86      11302.60       401.37 o                         
   4   7   7       1174.22       1260.40       130.24 o                         
   5   7   7       2994.44       3006.95       203.27 o                         
   6   7   7      40280.90      40798.59       765.72 o                         
   7   7   7        693.71        564.05        93.14 o                         
   8   7   7        463.15        369.55        73.04 o                         
   9   7   7       3651.36       4123.18       216.85 o                         
  10   7   7      32122.45      31558.18       597.86 o                         
  11   7   7      14961.03      14496.02       429.81 o                         
  12   7   7        468.91        343.38        80.95 o                         
  13   7   7       2620.67       2330.27       171.54 o                         
  14   7   7        369.97        519.43        89.05 o                         
   1   8   7         56.43        110.18        79.50 o                         
   2   8   7       3876.95       3603.49       294.34 o                         
   3   8   7       1345.31       1204.17       165.81 o                         
   4   8   7       1801.91       1731.20       194.54 o                         
   5   8   7         68.64        112.62        78.91 o                         
   0   0   8     132594.78     132379.89      1153.50 o                         
   1   0   8     105214.68     104254.90       730.98 o                         
   2   0   8      11598.68      11644.18       236.10 o                         
   3   0   8      11228.02      11622.30       242.38 o                         
   4   0   8       3033.34       3005.88       125.16 o                         
   5   0   8      70743.71      69917.79       715.64 o                         
   6   0   8      46575.83      46066.40       601.16 o                         
   7   0   8      19466.96      19619.34       369.67 o                         
   8   0   8      30303.56      29643.66       462.42 o                         
   9   0   8        271.47        410.43        62.15 o                         
  10   0   8       3213.10       3249.38       167.49 o                         
  11   0   8      55235.23      54682.10       719.18 o                         
  12   0   8        161.16        241.18        52.20 o                         
  13   0   8          6.12        -19.49        36.88 o                         
  14   0   8      19100.96      18185.34       476.11 o                         
  15   0   8       4307.75       4095.06       224.93 o                         
  16   0   8        119.12        609.80       155.79 o                         
  17   0   8        786.22        738.84       110.70 o                         
  18   0   8      14846.91      14793.80       499.37 o                         
  19   0   8        173.56        104.31        65.94 o                         
  20   0   8      10025.07       9081.99       430.26 o                         
  21   0   8      10919.32      10813.84       545.12 o                         
  22   0   8        938.58       1006.61       174.97 o                         
  23   0   8       6883.26       7054.18       418.92 o                         
  24   0   8       1607.30       1414.32       195.18 o                         
  25   0   8       1496.80       1509.08       204.32 o                         
  26   0   8       1343.93       1667.60       226.69 o                         
   1   1   8       2577.88       2612.13        83.52 o                         
   2   1   8      29190.65      29361.82       333.68 o                         
   3   1   8      17536.49      17405.63       248.18 o                         
   4   1   8       6052.07       5894.29       143.59 o                         
   5   1   8      24051.31      23430.13       292.49 o                         
   6   1   8       4044.72       4090.97       126.10 o                         
   7   1   8      29223.48      29342.74       432.36 o                         
   8   1   8         46.69        147.97        31.20 o                         
   9   1   8      15522.29      15546.71       253.31 o                         
  10   1   8      17862.53      17497.07       285.25 o                         
  11   1   8       8904.47       8725.70       204.72 o                         
  12   1   8        448.73        507.09        50.30 o                         
  13   1   8      40645.70      40115.83       456.27 o                         
  14   1   8        804.04        753.86        68.44 o                         
  15   1   8       7787.51       7847.07       218.73 o                         
  16   1   8      60010.41      60013.75       653.06 o                         
  17   1   8      20907.55      20543.32       369.50 o                         
  18   1   8      12862.03      12617.38       299.85 o                         
  19   1   8        387.55        312.20        57.97 o                         
  20   1   8        383.66        376.61        73.96 o                         
  21   1   8      34561.97      33766.02       619.20 o                         
  22   1   8      21808.40      22290.54       507.99 o                         
  23   1   8       1173.72       1160.28       134.25 o                         
  24   1   8        507.51        619.89       101.95 o                         
  25   1   8       1922.47       1997.48       176.53 o                         
  26   1   8        502.37        367.95        89.79 o                         
   0   2   8     163189.50     162111.14      1555.50 o                         
   1   2   8     103555.15     102875.54       694.71 o                         
   2   2   8       5034.79       5245.24       150.24 o                         
   3   2   8        996.65       1180.08        70.60 o                         
   4   2   8       2571.53       2749.51       106.34 o                         
   5   2   8      42000.97      41876.02       405.46 o                         
   6   2   8      46009.62      47341.36       444.87 o                         
   7   2   8      11365.50      11543.58       223.22 o                         
   8   2   8      12135.57      11764.56       234.65 o                         
   9   2   8        277.53        323.11        41.75 o                         
  10   2   8       1734.34       2139.16       111.97 o                         
  11   2   8      38858.79      38271.12       478.78 o                         
  12   2   8        147.96        199.57        40.34 o                         
  13   2   8          5.04         60.27        33.60 o                         
  14   2   8      11114.16      10729.17       270.76 o                         
  15   2   8       1848.70       2096.11       127.43 o                         
  16   2   8        667.02       1117.90       118.83 o                         
  17   2   8        569.61        656.31        74.37 o                         
  18   2   8      18479.75      18253.05       383.13 o                         
  19   2   8         93.73        146.39        44.86 o                         
  20   2   8       9429.48       9185.48       276.52 o                         
  21   2   8      11061.92      10762.69       333.73 o                         
  22   2   8        665.72        631.16        81.82 o                         
  23   2   8       5782.38       5571.38       256.77 o                         
  24   2   8       3363.41       3301.61       202.69 o                         
  25   2   8        455.41        399.53        77.62 o                         
   1   3   8       1917.11       1988.33       105.19 o                         
   2   3   8      26490.56      26188.21       357.75 o                         
   3   3   8      15733.46      15828.80       279.18 o                         
   4   3   8       6671.04       6914.96       188.92 o                         
   5   3   8      19453.57      19560.97       320.72 o                         
   6   3   8       4783.72       4996.34       164.65 o                         
   7   3   8      20252.27      21068.04       340.85 o                         
   8   3   8          3.44        104.06        35.18 o                         
   9   3   8      11670.98      11594.31       250.78 o                         
  10   3   8      13024.51      13025.11       276.48 o                         
  11   3   8       7725.91       7949.04       233.76 o                         
  12   3   8        503.70        677.82        75.30 o                         
  13   3   8      36504.95      35369.42       502.33 o                         
  14   3   8        411.68        418.45        54.04 o                         
  15   3   8       8654.23       8723.51       250.72 o                         
  16   3   8      52526.99      52411.40       688.68 o                         
  17   3   8      17148.27      17536.12       359.57 o                         
  18   3   8      12131.67      12636.53       315.52 o                         
  19   3   8        578.22        557.64        69.31 o                         
  20   3   8        230.82        233.08        57.39 o                         
  21   3   8      31877.86      31758.22       556.01 o                         
  22   3   8      19635.36      19656.06       513.15 o                         
  23   3   8       1333.63       1471.46       143.20 o                         
  24   3   8        458.12        595.12        99.62 o                         
   0   4   8      85271.84      84206.41      1169.49 o                         
   1   4   8      65380.48      66253.80       649.98 o                         
   2   4   8       6597.80       6274.91       204.96 o                         
   3   4   8       5337.69       5628.92       189.39 o                         
   4   4   8       2013.72       2029.42       118.25 o                         
   5   4   8      42643.54      42800.98       544.40 o                         
   6   4   8      30918.56      30871.80       455.76 o                         
   7   4   8      10995.15      11732.09       279.04 o                         
   8   4   8      19248.11      19708.45       390.62 o                         
   9   4   8        128.71        157.77        46.29 o                         
  10   4   8       2110.74       2147.53       120.09 o                         
  11   4   8      35380.54      35936.92       506.93 o                         
  12   4   8        168.73        212.50        47.72 o                         
  13   4   8          4.26         73.71        46.62 o                         
  14   4   8      12403.16      12424.29       385.98 o                         
  15   4   8       2698.22       2952.77       155.19 o                         
  16   4   8         26.57        232.40        76.17 o                         
  17   4   8        474.57        541.86        80.37 o                         
  18   4   8      10642.37      10239.90       331.12 o                         
  19   4   8        132.54        154.78        56.17 o                         
  20   4   8       7043.13       7053.86       300.17 o                         
  21   4   8       8193.50       8587.67       332.05 o                         
  22   4   8        626.91        517.40        99.43 o                         
   1   5   8       1406.28       1395.68       104.11 o                         
   2   5   8      13498.32      13272.45       326.37 o                         
   3   5   8       8659.33       8399.70       260.42 o                         
   4   5   8       2422.52       2540.51       140.17 o                         
   5   5   8      12780.34      12707.77       320.64 o                         
   6   5   8       1869.03       2053.15       135.05 o                         
   7   5   8      17587.80      18105.71       421.83 o                         
   8   5   8        143.59        207.58        57.60 o                         
   9   5   8       9484.83       9727.85       302.58 o                         
  10   5   8      11730.96      11948.26       334.96 o                         
  11   5   8       5186.52       5510.40       224.16 o                         
  12   5   8        293.46        291.22        63.03 o                         
  13   5   8      21337.36      20847.39       446.11 o                         
  14   5   8        731.29        538.33        74.76 o                         
  15   5   8       3409.36       3890.10       200.36 o                         
  16   5   8      34537.38      34129.89       605.13 o                         
  17   5   8      12636.40      12439.40       387.72 o                         
  18   5   8       7401.38       7139.88       306.36 o                         
  19   5   8        147.65        202.24        62.71 o                         
  20   5   8        224.50        289.93        64.07 o                         
   0   6   8      68147.66      68820.57      1161.90 o                         
   1   6   8      43304.41      43645.62       669.22 o                         
   2   6   8       2235.07       2191.39       160.84 o                         
   3   6   8        794.04        668.54        88.62 o                         
   4   6   8       1550.63       1486.33       129.00 o                         
   5   6   8      21359.46      21642.66       473.44 o                         
   6   6   8      20880.60      20586.43       458.01 o                         
   7   6   8       4775.90       4737.28       224.83 o                         
   8   6   8       7465.23       7822.20       284.01 o                         
   9   6   8         10.81         47.78        54.86 o                         
  10   6   8       1002.00       1029.53       114.73 o                         
  11   6   8      19652.02      19033.70       478.56 o                         
  12   6   8         78.64        155.29        55.48 o                         
  13   6   8          3.52         27.14        54.53 o                         
  14   6   8       6205.52       5825.24       274.30 o                         
  15   6   8       1046.04        966.70       114.75 o                         
  16   6   8        237.56        307.38        65.57 o                         
  17   6   8        278.33        286.60        68.56 o                         
   1   7   8        735.33        770.30       112.08 o                         
   2   7   8      11175.13      11486.78       403.91 o                         
   3   7   8       6531.50       6883.67       303.70 o                         
   4   7   8       2945.19       2932.14       197.61 o                         
   5   7   8       8140.11       8410.16       329.98 o                         
   6   7   8       2629.85       3029.34       222.58 o                         
   7   7   8       7664.46       7854.60       358.36 o                         
   8   7   8          6.64         84.60        67.07 o                         
   9   7   8       5066.10       4984.88       265.41 o                         
  10   7   8       5657.66       5598.12       290.80 o                         
  11   7   8       3615.96       4062.40       248.49 o                         
  12   7   8        348.01        339.65        77.58 o                         
   1   0   9       6302.39       5978.61       201.87 o                         
   2   0   9      24557.62      24228.75       394.11 o                         
   3   0   9      22586.41      21529.75       404.33 o                         
   4   0   9      29887.95      29194.71       564.30 o                         
   5   0   9        543.44        583.41        81.21 o                         
   6   0   9      56056.04      54307.09       698.01 o                         
   7   0   9       2916.62       2906.48       169.53 o                         
   8   0   9      25429.93      25313.14       551.54 o                         
   9   0   9        207.53        226.11        49.12 o                         
  10   0   9      19814.40      20288.36       458.53 o                         
  11   0   9       3216.37       3309.89       183.68 o                         
  12   0   9       9189.47       8911.11       316.35 o                         
  13   0   9          1.96         69.55        47.07 o                         
  14   0   9       2857.95       2779.68       186.78 o                         
  15   0   9      56290.66      56540.27       932.78 o                         
  16   0   9       3464.76       3526.27       234.96 o                         
  17   0   9      21460.32      22254.79       652.22 o                         
  18   0   9       9473.07      10033.88       421.82 o                         
  19   0   9        431.81        304.48        81.47 o                         
  20   0   9       4492.74       4639.54       311.60 o                         
  21   0   9        252.59        320.78        85.70 o                         
  22   0   9      30480.61      30053.50       932.96 o                         
  23   0   9         17.81         86.41        81.08 o                         
  24   0   9        146.72        128.40        94.40 o                         
  25   0   9      10479.06      10208.09       603.74 o                         
   0   1   9     104349.05     103581.66      1121.86 o                         
   1   1   9       1436.31       1600.05        75.26 o                         
   2   1   9      29902.23      30622.54       391.43 o                         
   3   1   9       6428.19       6278.46       157.36 o                         
   4   1   9      90101.27      90064.02       846.95 o                         
   5   1   9      58331.76      56505.60       511.45 o                         
   6   1   9      23121.84      23341.11       343.34 o                         
   7   1   9      10221.59       9963.90       220.04 o                         
   8   1   9      13678.62      13396.90       276.04 o                         
   9   1   9         13.90        114.56        31.25 o                         
  10   1   9      12393.72      11643.54       258.15 o                         
  11   1   9       6365.03       6090.20       182.02 o                         
  12   1   9       2317.19       2312.85       116.01 o                         
  13   1   9      12317.04      12229.20       289.27 o                         
  14   1   9         43.22        158.94        40.75 o                         
  15   1   9      11597.50      11815.39       296.91 o                         
  16   1   9      39189.76      38690.17       588.20 o                         
  17   1   9       1664.43       1689.53       120.25 o                         
  18   1   9        847.33        940.37        94.74 o                         
  19   1   9       5704.46       5763.89       253.64 o                         
  20   1   9          9.66         55.44        46.18 o                         
  21   1   9        252.53        232.88        67.10 o                         
  22   1   9          0.15        120.82        56.80 o                         
  23   1   9       2413.90       2757.22       194.92 o                         
  24   1   9        147.81        163.71        63.93 o                         
  25   1   9        165.12        190.29       106.13 o                         
   1   2   9       4523.87       4667.58       146.15 o                         
   2   2   9      15006.63      14928.17       276.28 o                         
   3   2   9      10055.62      10119.58       237.77 o                         
   4   2   9      11994.63      12068.47       256.10 o                         
   5   2   9        800.55        827.31        63.05 o                         
   6   2   9      33710.81      33890.76       422.92 o                         
   7   2   9       8965.55       8943.36       210.08 o                         
   8   2   9      28953.97      28644.12       402.45 o                         
   9   2   9        102.70        133.12        37.62 o                         
  10   2   9      15818.05      15595.05       325.24 o                         
  11   2   9       1056.77       1203.48        96.95 o                         
  12   2   9       4825.41       4762.93       188.22 o                         
  13   2   9        653.62        813.42        82.55 o                         
  14   2   9       4881.82       4807.71       199.58 o                         
  15   2   9      33548.18      33240.94       570.19 o                         
  16   2   9       4309.32       4436.17       197.84 o                         
  17   2   9      28405.55      29631.94       533.45 o                         
  18   2   9       6263.08       6222.98       234.99 o                         
  19   2   9        554.08        636.36        79.11 o                         
  20   2   9       4970.63       4965.29       221.51 o                         
  21   2   9         23.20        326.34        80.64 o                         
  22   2   9      28088.42      29302.86       613.12 o                         
  23   2   9        221.72        264.26        68.55 o                         
  24   2   9         87.92        148.36        67.51 o                         
   0   3   9      83421.66      82902.73      1121.59 o                         
   1   3   9        805.99        898.72        73.35 o                         
   2   3   9      23791.23      24404.94       386.94 o                         
   3   3   9       3250.11       3112.64       138.60 o                         
   4   3   9      74241.98      74596.38       696.50 o                         
   5   3   9      51742.17      52024.65       613.61 o                         
   6   3   9      20197.47      20640.12       351.80 o                         
   7   3   9       6116.15       6054.02       203.17 o                         
   8   3   9      10322.56      10061.44       265.31 o                         
   9   3   9          5.54         50.86        38.39 o                         
  10   3   9      10485.37      10631.87       296.15 o                         
  11   3   9       6074.71       6237.13       225.12 o                         
  12   3   9       2205.29       2323.73       145.29 o                         
  13   3   9      10336.02      10239.69       290.75 o                         
  14   3   9        241.07        281.56        47.95 o                         
  15   3   9      11623.96      11307.27       308.22 o                         
  16   3   9      31002.33      29893.26       529.41 o                         
  17   3   9       1186.89       1423.64       118.21 o                         
  18   3   9        577.88        521.46        73.02 o                         
  19   3   9       4604.28       4624.88       222.19 o                         
  20   3   9          2.23        116.87        54.84 o                         
  21   3   9        339.23        380.08        74.28 o                         
  22   3   9         32.29         80.78        55.81 o                         
  23   3   9       1975.76       1945.83       183.93 o                         
   1   4   9       3977.12       4058.90       163.14 o                         
   2   4   9      14545.91      14875.06       330.81 o                         
   3   4   9      13059.65      12974.47       306.59 o                         
   4   4   9      16965.90      17240.80       355.93 o                         
   5   4   9        405.22        516.04        63.17 o                         
   6   4   9      35059.61      35409.47       527.95 o                         
   7   4   9       2495.11       2606.50       142.03 o                         
   8   4   9      17587.40      17585.84       398.79 o                         
   9   4   9        168.33        206.69        46.81 o                         
  10   4   9      14207.80      13736.14       355.11 o                         
  11   4   9       1887.47       2077.25       139.59 o                         
  12   4   9       6024.57       6076.07       248.71 o                         
  13   4   9         17.26         44.94        44.57 o                         
  14   4   9       2386.29       2525.95       167.98 o                         
  15   4   9      37786.96      37566.83       706.33 o                         
  16   4   9       2365.70       2661.24       159.14 o                         
  17   4   9      15665.69      16599.67       454.42 o                         
  18   4   9       6325.34       5822.54       278.17 o                         
  19   4   9        241.04        373.81        76.08 o                         
  20   4   9       3353.77       3028.50       217.45 o                         
  21   4   9        172.97        360.98        94.14 o                         
   0   5   9      57400.92      58641.94       940.91 o                         
   1   5   9        960.25        892.82        82.91 o                         
   2   5   9      16802.71      17091.06       379.67 o                         
   3   5   9       4326.86       4611.56       201.87 o                         
   4   5   9      50197.01      51645.32       676.28 o                         
   5   5   9      30751.31      31649.98       540.29 o                         
   6   5   9      11793.02      12048.96       342.22 o                         
   7   5   9       7364.40       7441.99       275.33 o                         
   8   5   9       7288.13       7714.35       289.96 o                         
   9   5   9          1.39          9.55        50.82 o                         
  10   5   9       7279.99       6898.83       259.87 o                         
  11   5   9       3526.85       3845.62       199.16 o                         
  12   5   9       1152.94       1220.03       120.53 o                         
  13   5   9       7143.34       7108.57       302.48 o                         
  14   5   9          1.76         80.09        58.62 o                         
  15   5   9       5859.69       5920.24       262.08 o                         
  16   5   9      24986.40      25134.23       556.77 o                         
  17   5   9       1132.17       1044.27       127.60 o                         
  18   5   9        707.55        756.48       109.04 o                         
  19   5   9       3589.84       3435.55       215.49 o                         
   1   6   9       2147.02       2168.51       158.71 o                         
   2   6   9       7237.61       7240.99       287.82 o                         
   3   6   9       5231.34       5309.77       250.95 o                         
   4   6   9       6260.72       6060.56       259.79 o                         
   5   6   9        321.10        447.94        71.10 o                         
   6   6   9      17304.16      17931.62       484.63 o                         
   7   6   9       3896.54       3660.42       212.41 o                         
   8   6   9      13144.71      13442.34       411.29 o                         
   9   6   9         69.49        146.94        60.83 o                         
  10   6   9       8419.64       8732.66       356.29 o                         
  11   6   9        719.31        614.18        95.67 o                         
  12   6   9       2794.22       2735.23       191.88 o                         
  13   6   9        299.04        319.86        90.99 o                         
  14   6   9       2597.26       2649.46       194.74 o                         
  15   6   9      18638.20      19371.08       597.52 o                         
   0   7   9      35820.92      36523.45      1083.82 o                         
   1   7   9        185.27        238.11        81.95 o                         
   2   7   9      10374.00      11071.42       418.21 o                         
   3   7   9        994.43       1051.54       134.96 o                         
   4   7   9      32905.66      33420.52       706.88 o                         
   5   7   9      23604.77      24817.34       608.26 o                         
   6   7   9       8506.29       9022.01       379.79 o                         
   7   7   9       2268.69       2361.50       204.28 o                         
   8   7   9       3517.84       3579.42       238.52 o                         
   9   7   9          1.33         30.92        64.06 o                         
   0   0  10      18047.90      16903.55       630.11 o                         
   1   0  10      16942.22      17306.01       407.06 o                         
   2   0  10       1950.65       1929.10       130.03 o                         
   3   0  10      35836.98      35567.00       546.04 o                         
   4   0  10       3772.81       3534.58       195.59 o                         
   5   0  10      16378.81      16415.90       494.90 o                         
   6   0  10      66325.50      65513.79      1199.08 o                         
   7   0  10       4504.03       4429.20       212.03 o                         
   8   0  10        442.96        447.90        79.57 o                         
   9   0  10      22806.11      22617.84       528.58 o                         
  10   0  10     101607.27      99198.82      1178.91 o                         
  11   0  10      51916.88      50642.00       778.50 o                         
  12   0  10       1136.27       1067.28       117.83 o                         
  13   0  10       4300.61       4788.07       236.10 o                         
  14   0  10        822.22        937.23       110.18 o                         
  15   0  10       5963.73       6099.08       288.77 o                         
  16   0  10       1147.52       1238.94       150.08 o                         
  17   0  10       3249.66       3291.92       239.55 o                         
  18   0  10          0.26         94.89        58.10 o                         
  19   0  10        209.64        221.46        82.42 o                         
  20   0  10        208.76        160.02        78.82 o                         
  21   0  10        242.36        150.19        78.38 o                         
  22   0  10       6994.51       6974.10       445.81 o                         
  23   0  10       1147.48       1232.43       207.12 o                         
   1   1  10        204.48        308.98        41.60 o                         
   2   1  10         45.22        138.82        29.69 o                         
   3   1  10       5106.64       5118.01       146.08 o                         
   4   1  10          3.83         38.91        31.14 o                         
   5   1  10       2797.69       2957.52       123.77 o                         
   6   1  10       6362.77       6215.75       179.72 o                         
   7   1  10       5433.07       5297.88       170.13 o                         
   8   1  10       1742.43       3502.43       422.88 o                         
   9   1  10        581.61        638.98        69.00 o                         
  10   1  10       6402.58       6277.31       205.47 o                         
  11   1  10      21235.28      21299.73       391.08 o                         
  12   1  10      42726.60      41121.37       571.77 o                         
  13   1  10      10502.41       9988.43       278.23 o                         
  14   1  10        295.76        353.99        57.81 o                         
  15   1  10         74.04         87.63        48.55 o                         
  16   1  10      59545.27      59146.07       819.46 o                         
  17   1  10         76.13        174.97        53.26 o                         
  18   1  10       3736.40       3752.98       199.64 o                         
  19   1  10        765.30        676.01        90.18 o                         
  20   1  10      35345.80      36052.29       690.72 o                         
  21   1  10      17276.84      17480.30       500.70 o                         
  22   1  10       1232.10       1291.24       143.37 o                         
  23   1  10      16361.36      16167.01       492.49 o                         
   0   2  10      14253.18      13739.08       358.32 o                         
   1   2  10      19437.82      19920.02       321.51 o                         
   2   2  10         96.97        124.21        33.36 o                         
   3   2  10      44827.07      46067.78       526.13 o                         
   4   2  10       3560.04       3656.56       147.89 o                         
   5   2  10       3628.94       3888.18       153.42 o                         
   6   2  10      62203.41      62925.14       675.06 o                         
   7   2  10       5715.90       5729.08       185.36 o                         
   8   2  10        226.36        244.07        51.22 o                         
   9   2  10      24959.73      24619.34       456.84 o                         
  10   2  10     107299.05     104491.87       903.19 o                         
  11   2  10      47437.50      45229.20       607.73 o                         
  12   2  10       1075.44       1020.54        97.87 o                         
  13   2  10      10254.67       9615.88       297.91 o                         
  14   2  10       1448.74       1458.57       114.47 o                         
  15   2  10       8365.48       8304.94       286.69 o                         
  16   2  10        820.26        788.32        96.29 o                         
  17   2  10       5997.92       6054.17       263.21 o                         
  18   2  10          2.56         20.50        48.77 o                         
  19   2  10         56.91         55.86        47.88 o                         
  20   2  10        204.04        247.77        61.59 o                         
  21   2  10        492.20        474.67        86.11 o                         
  22   2  10       6384.51       7408.37       327.43 o                         
  23   2  10         53.40         82.00        58.73 o                         
   1   3  10        320.50        339.09        50.46 o                         
   2   3  10         66.19        175.67        42.26 o                         
   3   3  10       5443.84       5329.99       186.36 o                         
   4   3  10          3.52         36.17        36.11 o                         
   5   3  10       4216.32       4352.46       184.59 o                         
   6   3  10       5616.05       5540.63       202.92 o                         
   7   3  10       4853.03       4687.71       200.45 o                         
   8   3  10       1001.48       1986.73       284.04 o                         
   9   3  10        414.64        471.45        68.81 o                         
  10   3  10       5230.83       5149.37       212.11 o                         
  11   3  10      17782.69      18562.77       427.26 o                         
  12   3  10      38511.65      38639.87       663.19 o                         
  13   3  10       6447.45       6358.47       261.31 o                         
  14   3  10        208.31        152.15        51.34 o                         
  15   3  10        128.55        154.89        56.14 o                         
  16   3  10      50063.01      48292.42       777.55 o                         
  17   3  10        181.52        329.00        70.65 o                         
  18   3  10       3091.90       3391.93       182.41 o                         
  19   3  10        633.02        502.92        76.96 o                         
  20   3  10      28109.33      27519.00       600.13 o                         
  21   3  10      13624.73      13765.11       433.90 o                         
   0   4  10      11565.41      11708.37       405.80 o                         
   1   4  10      11509.68      11745.12       300.29 o                         
   2   4  10       1262.53       1197.34        99.55 o                         
   3   4  10      24831.67      25071.08       482.41 o                         
   4   4  10       2585.09       2503.46       147.16 o                         
   5   4  10       9574.60       9877.66       290.89 o                         
   6   4  10      45938.69      46284.35       656.04 o                         
   7   4  10       3023.83       3223.40       173.01 o                         
   8   4  10        301.20        458.21        76.09 o                         
   9   4  10      15474.13      15959.52       390.00 o                         
  10   4  10      72059.73      71243.14      1059.06 o                         
  11   4  10      35256.38      34494.36       635.07 o                         
  12   4  10        759.06        684.03        96.69 o                         
  13   4  10       3547.26       3266.76       184.11 o                         
  14   4  10        707.20        601.04        91.37 o                         
  15   4  10       4470.94       4644.70       206.04 o                         
  16   4  10        807.09        777.33       100.48 o                         
  17   4  10       2394.77       2707.24       184.34 o                         
  18   4  10          0.78         16.96        55.14 o                         
  19   4  10        191.59        215.91        76.77 o                         
   1   5  10         85.93        134.30        52.90 o                         
   2   5  10         24.86         89.74        51.66 o                         
   3   5  10       2523.36       2752.38       158.67 o                         
   4   5  10          5.78         17.37        48.38 o                         
   5   5  10       1001.18       1147.18       109.31 o                         
   6   5  10       3489.16       3686.29       193.77 o                         
   7   5  10       2876.84       3097.03       183.80 o                         
   8   5  10       1138.47       1742.21       186.54 o                         
   9   5  10        446.37        554.45        94.64 o                         
  10   5  10       3691.86       3991.26       225.79 o                         
  11   5  10      12561.65      12928.09       397.24 o                         
  12   5  10      24742.35      24999.60       597.19 o                         
  13   5  10       7662.10       7527.01       344.49 o                         
  14   5  10        242.23        242.27        73.70 o                         
  15   5  10         17.95        111.54        56.51 o                         
  16   5  10      39041.84      39585.35       730.40 o                         
  17   5  10          1.25         52.97        66.81 o                         
   0   6  10       6332.66       6119.69       382.95 o                         
   1   6  10       8758.28       9031.34       322.51 o                         
   2   6  10        410.47        340.66        75.50 o                         
   3   6  10      20850.29      21367.77       486.65 o                         
   4   6  10       1835.87       1600.04       139.56 o                         
   5   6  10       2151.39       1953.61       156.24 o                         
   6   6  10      31469.36      32261.66       672.57 o                         
   7   6  10       2623.27       2356.45       187.17 o                         
   8   6  10        121.93        141.43        66.45 o                         
   9   6  10      12013.04      12690.04       427.94 o                         
  10   6  10      53242.09      54391.69       931.83 o                         
  11   6  10      23873.85      24498.06       657.30 o                         
  12   6  10        547.03        588.83       117.26 o                         
  13   6  10       4841.09       4595.56       281.37 o                         
   1   7  10        214.21        267.22        72.78 o                         
   2   7  10         50.88        156.17        71.54 o                         
   3   7  10       2775.90       2874.32       216.63 o                         
   4   7  10          6.97         -5.99        61.50 o                         
   5   7  10       2674.44       2578.48       204.76 o                         
   1   0  11       3461.37       3650.92       200.10 o                         
   2   0  11       4687.23       4707.98       236.13 o                         
   3   0  11       1283.59       1154.81       125.41 o                         
   4   0  11        119.47        112.05        77.24 o                         
   5   0  11      21049.56      20199.47       540.87 o                         
   6   0  11       5942.74       5877.98       293.10 o                         
   7   0  11       1360.31       1314.46       148.31 o                         
   8   0  11       2078.65       2097.32       195.68 o                         
   9   0  11        357.66        517.18        94.96 o                         
  10   0  11      28224.25      26852.53       663.02 o                         
  11   0  11      12204.52      11588.50       403.54 o                         
  12   0  11        576.38        506.93        83.01 o                         
  13   0  11      13150.75      12135.21       416.75 o                         
  14   0  11        900.14        894.59       118.47 o                         
  15   0  11       1440.96       1299.23       146.39 o                         
  16   0  11      28953.74      29450.56       775.83 o                         
  17   0  11       1843.12       1876.30       200.51 o                         
  18   0  11      20185.20      21435.51       638.38 o                         
  19   0  11        619.24        600.23       119.92 o                         
  20   0  11       4741.98       4744.02       309.37 o                         
  21   0  11      35966.96      36361.17      1079.09 o                         
  22   0  11      25759.69      26317.91       778.56 o                         
   0   1  11     140538.88     138405.23      1503.29 o                         
   1   1  11      45652.43      44508.29       481.91 o                         
   2   1  11      10803.63      10228.34       234.00 o                         
   3   1  11       4472.04       4404.96       162.34 o                         
   4   1  11        351.53        333.97        47.14 o                         
   5   1  11      31894.30      32697.20       470.11 o                         
   6   1  11      38086.55      37247.64       472.85 o                         
   7   1  11       2718.26       2723.10       139.52 o                         
   8   1  11      24781.32      24394.44       416.97 o                         
   9   1  11         94.41        155.98        45.94 o                         
  10   1  11       2660.15       2651.96       138.23 o                         
  11   1  11      10565.45      10048.22       281.07 o                         
  12   1  11       4037.88       4020.06       184.26 o                         
  13   1  11       4877.14       4883.36       198.01 o                         
  14   1  11      13032.96      13114.29       334.56 o                         
  15   1  11       1727.66       1741.19       140.39 o                         
  16   1  11       1056.78       1275.91       118.73 o                         
  17   1  11       2713.63       2601.99       180.17 o                         
  18   1  11       8129.22       8284.20       320.99 o                         
  19   1  11       2249.49       2242.27       175.81 o                         
  20   1  11      12601.76      12731.19       433.81 o                         
  21   1  11       2190.52       2141.57       182.98 o                         
  22   1  11       2857.41       2686.72       209.76 o                         
   1   2  11       2044.07       2090.06       110.02 o                         
   2   2  11       5357.92       5440.31       186.97 o                         
   3   2  11        125.36        158.12        40.69 o                         
   4   2  11        614.44        566.19        64.54 o                         
   5   2  11      18023.64      17975.38       352.53 o                         
   6   2  11       9782.70       9783.78       270.04 o                         
   7   2  11        304.63        459.87        64.34 o                         
   8   2  11       1704.10       1731.74       126.03 o                         
   9   2  11       1408.40       1547.00       115.88 o                         
  10   2  11      36339.78      35796.94       536.33 o                         
  11   2  11      18267.67      17770.07       396.33 o                         
  12   2  11       1261.19       1494.20       127.56 o                         
  13   2  11      11552.84      11385.14       359.09 o                         
  14   2  11        537.43        574.28        88.59 o                         
  15   2  11       4495.72       4477.35       229.09 o                         
  16   2  11      26020.54      25239.49       583.26 o                         
  17   2  11        471.60        453.91        89.05 o                         
  18   2  11      12306.70      12358.40       403.23 o                         
  19   2  11       1336.07       1407.63       138.72 o                         
  20   2  11       5567.63       5644.43       274.26 o                         
  21   2  11      31033.86      31611.73       731.75 o                         
   0   3  11     106628.28     105479.84      1291.93 o                         
   1   3  11      34097.12      33943.14       495.88 o                         
   2   3  11       9297.15       9446.19       256.09 o                         
   3   3  11       3541.58       3628.30       154.97 o                         
   4   3  11        148.39        244.97        50.39 o                         
   5   3  11      25436.72      26104.32       451.42 o                         
   6   3  11      32551.51      33154.98       522.59 o                         
   7   3  11       1565.99       1539.46       141.75 o                         
   8   3  11      23151.51      23020.30       507.97 o                         
   9   3  11        233.42        328.86        74.54 o                         
  10   3  11       2077.94       1988.92       153.96 o                         
  11   3  11       8990.59       9289.14       322.57 o                         
  12   3  11       4718.17       4865.99       246.90 o                         
  13   3  11       3833.83       3476.78       204.10 o                         
  14   3  11      10495.70      10871.19       394.59 o                         
  15   3  11       1218.32       1165.34       108.12 o                         
  16   3  11        767.20        662.94       100.90 o                         
  17   3  11       2080.00       2217.30       169.66 o                         
  18   3  11       6781.23       7016.72       319.52 o                         
  19   3  11       1964.65       1817.68       164.92 o                         
  20   3  11      10274.69      10382.65       436.53 o                         
   1   4  11       2225.49       2649.51       145.14 o                         
   2   4  11       3492.04       3559.83       173.28 o                         
   3   4  11        764.17        793.69        88.48 o                         
   4   4  11        115.56        173.27        53.39 o                         
   5   4  11      14246.15      15067.63       379.12 o                         
   6   4  11       4615.30       4644.33       213.56 o                         
   7   4  11        897.92       1030.74       109.24 o                         
   8   4  11       1317.58       1073.87       114.34 o                         
   9   4  11        334.52        589.59       109.39 o                         
  10   4  11      20612.76      20524.36       589.32 o                         
  11   4  11       9119.86       9354.32       384.89 o                         
  12   4  11        513.73        497.58        95.55 o                         
  13   4  11       8918.36       8913.54       354.84 o                         
  14   4  11        501.29        561.04        83.96 o                         
  15   4  11       1147.95       1083.41       119.05 o                         
  16   4  11      21008.17      20008.08       540.31 o                         
  17   4  11       1351.14       1588.73       145.79 o                         
   0   5  11      91438.11      90139.60      1270.39 o                         
   1   5  11      29414.13      29638.52       533.73 o                         
   2   5  11       5657.07       5917.01       237.93 o                         
   3   5  11       2490.85       2588.66       159.98 o                         
   4   5  11        507.49        432.00        68.56 o                         
   5   5  11      19616.04      20678.48       468.67 o                         
   6   5  11      22228.99      22131.16       534.60 o                         
   7   5  11       2084.35       2084.78       172.04 o                         
   8   5  11      13431.99      13554.84       451.55 o                         
   9   5  11         10.74         41.27        78.47 o                         
  10   5  11       1571.10       1770.06       158.40 o                         
  11   5  11       6306.21       6463.24       313.42 o                         
  12   5  11       2072.83       1910.47       189.79 o                         
  13   5  11       2995.38       2633.45       193.02 o                         
  14   5  11       8235.62       7944.73       304.19 o                         
   1   6  11       1097.83       1416.39       129.34 o                         
   2   6  11       2752.32       3016.57       196.36 o                         
   3   6  11        103.35        243.08        65.87 o                         
   4   6  11        257.28        316.72        69.33 o                         
   5   6  11       9304.58      10203.49       356.74 o                         
   6   6  11       4703.08       5122.46       283.54 o                         
   7   6  11        173.47        303.97        82.84 o                         
   8   6  11        798.58        866.75       122.39 o                         
   9   6  11        672.88        663.34       123.85 o                         
   0   0  12      55773.89      51894.87      1745.34 o                         
   1   0  12       1966.73       2124.57       177.20 o                         
   2   0  12      25055.03      24265.18       593.16 o                         
   3   0  12       1632.81       1604.66       154.86 o                         
   4   0  12      50489.90      49155.68       926.20 o                         
   5   0  12      74192.70      71802.14      1480.10 o                         
   6   0  12       4894.57       4803.65       263.54 o                         
   7   0  12      15197.34      14856.12       508.87 o                         
   8   0  12      19111.86      18822.66       572.86 o                         
   9   0  12         35.31         83.76        68.96 o                         
  10   0  12       7418.49       6779.36       362.73 o                         
  11   0  12       1309.50       1397.52       155.63 o                         
  12   0  12        272.81        210.35        66.41 o                         
  13   0  12       1928.27       2236.75       202.40 o                         
  14   0  12         42.60        220.24        72.14 o                         
  15   0  12      14464.11      14497.96       523.24 o                         
  16   0  12      10218.78      10010.02       464.85 o                         
  17   0  12        297.25        306.26        94.18 o                         
  18   0  12       1824.55       2213.32       211.67 o                         
  19   0  12       1848.09       2148.82       222.20 o                         
  20   0  12         14.04         42.50        69.93 o                         
   1   1  12          9.56        157.98        46.26 o                         
   2   1  12         94.86        106.20        35.30 o                         
   3   1  12          2.96        111.41        38.40 o                         
   4   1  12        334.70        319.90        50.88 o                         
   5   1  12        301.12        229.92        46.85 o                         
   6   1  12      36070.50      34856.25       530.23 o                         
   7   1  12        129.24        199.15        48.03 o                         
   8   1  12       3330.94       3465.30       183.13 o                         
   9   1  12       1624.68       1637.90       121.45 o                         
  10   1  12       9218.45       8709.16       276.88 o                         
  11   1  12       5685.69       5709.00       231.99 o                         
  12   1  12      18516.54      18771.34       420.71 o                         
  13   1  12       9220.02       9721.39       290.02 o                         
  14   1  12         18.61         87.91        44.53 o                         
  15   1  12      33796.51      33246.98       619.90 o                         
  16   1  12       3473.25       3580.79       202.56 o                         
  17   1  12       8954.64       8796.76       320.50 o                         
  18   1  12       1221.69       1574.50       148.74 o                         
  19   1  12       1731.26       1600.30       152.73 o                         
  20   1  12       6161.36       6230.47       296.98 o                         
   0   2  12      31438.57      32540.87       685.75 o                         
   1   2  12       5482.88       5588.38       203.99 o                         
   2   2  12      16730.15      17096.24       355.48 o                         
   3   2  12         78.53         71.16        38.19 o                         
   4   2  12      40728.42      41403.11       547.71 o                         
   5   2  12      71833.48      70363.98       789.26 o                         
   6   2  12       3665.85       3936.69       201.67 o                         
   7   2  12      17642.71      17375.63       414.70 o                         
   8   2  12      10905.06       9967.67       325.62 o                         
   9   2  12        832.32        864.88        92.05 o                         
  10   2  12      10339.31       9805.60       290.40 o                         
  11   2  12       3923.43       3928.22       183.75 o                         
  12   2  12          3.46        101.03        42.99 o                         
  13   2  12       2317.45       2553.62       154.26 o                         
  14   2  12          1.83         61.06        47.20 o                         
  15   2  12      13435.77      13304.67       384.19 o                         
  16   2  12       8997.30       8843.80       343.16 o                         
  17   2  12        170.26        137.70        63.73 o                         
  18   2  12       1436.36       1577.80       148.57 o                         
  19   2  12       2586.44       3053.52       205.53 o                         
   1   3  12          3.59        174.03        51.99 o                         
   2   3  12        106.54        118.87        43.78 o                         
   3   3  12         13.48         85.71        43.56 o                         
   4   3  12        245.52        213.91        51.58 o                         
   5   3  12        246.67        206.81        54.55 o                         
   6   3  12      31199.54      31565.28       543.61 o                         
   7   3  12         55.29        101.21        51.39 o                         
   8   3  12       3196.91       3276.01       216.25 o                         
   9   3  12       1077.32       1147.13       136.23 o                         
  10   3  12       9614.63      10002.45       362.43 o                         
  11   3  12       5693.76       5231.21       268.76 o                         
  12   3  12      16424.43      15493.54       426.49 o                         
  13   3  12       8464.52       8975.40       352.58 o                         
  14   3  12         43.81        162.07        59.87 o                         
  15   3  12      29010.92      30142.34       636.23 o                         
  16   3  12       3146.35       3406.89       229.60 o                         
  17   3  12       6962.42       7357.97       374.94 o                         
   0   4  12      38277.82      39247.69       829.59 o                         
   1   4  12       1457.19       1465.60       116.67 o                         
   2   4  12      17510.84      18060.97       396.74 o                         
   3   4  12       1186.11       1154.17       109.55 o                         
   4   4  12      35592.76      36309.87       579.83 o                         
   5   4  12      51576.07      51761.79       765.78 o                         
   6   4  12       3175.18       3327.78       198.20 o                         
   7   4  12      11354.88      11184.68       368.72 o                         
   8   4  12      12590.74      12773.68       408.85 o                         
   9   4  12         55.61        107.63        74.14 o                         
  10   4  12       5636.08       5687.81       319.66 o                         
  11   4  12       1155.78       1111.05       154.84 o                         
  12   4  12        124.52         88.52        91.19 o                         
  13   4  12       1562.66       1457.15       146.34 o                         
  14   4  12         22.12        103.05        62.55 o                         
  15   4  12      10623.82      10776.51       410.74 o                         
   1   5  12          7.84         48.18        58.05 o                         
   2   5  12         23.49        -50.74        50.74 o                         
   3   5  12          2.91         57.71        54.82 o                         
   4   5  12        215.77        219.19        57.81 o                         
   5   5  12        218.48        314.46        68.24 o                         
   6   5  12      21597.82      21541.09       497.62 o                         
   7   5  12        117.04         98.40        63.78 o                         
   8   5  12       1888.84       1992.53       179.33 o                         
   9   5  12       1187.97       1110.30       148.37 o                         
  10   5  12       4901.52       5159.88       295.57 o                         
  11   5  12       3183.94       3046.75       250.30 o                         
   0   6  12      19006.69      19300.47       652.98 o                         
   1   6  12       1922.70       2055.07       156.73 o                         
   2   6  12       9626.31       9875.90       337.47 o                         
   3   6  12        147.58        117.71        67.03 o                         
   4   6  12      22513.13      23121.50       526.59 o                         
   1   0  13          3.15        129.32        61.85 o                         
   2   0  13      14495.80      14099.22       491.66 o                         
   3   0  13        841.60        744.82       113.21 o                         
   4   0  13       4984.49       5253.10       298.73 o                         
   5   0  13       8869.48       8895.02       387.94 o                         
   6   0  13        119.33        138.90        94.45 o                         
   7   0  13      13884.87      14616.12       587.36 o                         
   8   0  13       2023.81       2198.33       225.86 o                         
   9   0  13        590.42        722.09       135.86 o                         
  10   0  13       5570.86       5923.81       352.77 o                         
  11   0  13      11881.02      13558.66       512.98 o                         
  12   0  13       3458.68       3567.19       256.85 o                         
  13   0  13        194.28        211.98        76.02 o                         
  14   0  13       6560.24       6453.03       372.59 o                         
  15   0  13        193.88        536.73       266.09 o                         
  16   0  13      60826.98      58941.34      1293.03 o                         
  17   0  13        939.80       1071.39       185.69 o                         
  18   0  13        180.64        320.76       103.58 o                         
   0   1  13      12185.21      11755.34       449.99 o                         
   1   1  13       1848.27       1736.73       120.08 o                         
   2   1  13       2853.60       3099.91       161.97 o                         
   3   1  13      33472.05      33602.16       533.35 o                         
   4   1  13       2654.34       2528.60       154.98 o                         
   5   1  13       3708.63       3762.47       187.95 o                         
   6   1  13      23823.45      23642.74       501.24 o                         
   7   1  13       1765.42       1670.73       136.02 o                         
   8   1  13       3022.51       4120.77       415.85 o                         
   9   1  13       9415.48       9365.23       313.05 o                         
  10   1  13      62466.83      61130.17       830.44 o                         
  11   1  13      14745.73      14326.34       415.16 o                         
  12   1  13       4797.65       5222.25       237.50 o                         
  13   1  13      11263.83      11434.32       351.31 o                         
  14   1  13       1803.14       1689.98       135.63 o                         
  15   1  13       4019.90       4742.20       253.39 o                         
  16   1  13        527.28        510.85        87.09 o                         
  17   1  13        752.82        898.03       107.47 o                         
  18   1  13       2377.31       2462.33       185.83 o                         
   1   2  13        131.72        105.34        42.48 o                         
   2   2  13      12589.60      12307.02       311.11 o                         
   3   2  13        410.40        509.08        70.75 o                         
   4   2  13       4908.25       4951.30       208.01 o                         
   5   2  13       5557.04       5303.49       221.46 o                         
   6   2  13        148.86        228.25        54.19 o                         
   7   2  13      11249.99      12082.09       395.57 o                         
   8   2  13       5445.26       5861.63       280.52 o                         
   9   2  13        606.99        661.91        93.35 o                         
  10   2  13       4552.09       4870.93       235.26 o                         
  11   2  13      10258.06      11021.99       350.97 o                         
  12   2  13       7915.58       8203.17       322.09 o                         
  13   2  13        673.74        695.64        92.90 o                         
  14   2  13       6359.92       6431.90       271.67 o                         
  15   2  13        136.29        567.60       182.83 o                         
  16   2  13      48401.19      47463.96       782.76 o                         
  17   2  13       1141.81        931.22       112.95 o                         
   0   3  13      10119.61      10766.33       460.25 o                         
   1   3  13       1640.62       1685.75       128.54 o                         
   2   3  13       1504.86       1580.17       116.43 o                         
   3   3  13      26715.01      27407.73       494.31 o                         
   4   3  13       2316.67       2668.11       158.39 o                         
   5   3  13       3890.26       4113.55       205.21 o                         
   6   3  13      21987.31      21507.46       513.76 o                         
   7   3  13       1495.58       1262.13       138.49 o                         
   8   3  13       2581.59       4273.16       460.73 o                         
   9   3  13       6967.89       7499.88       333.31 o                         
  10   3  13      58097.55      59372.36       931.51 o                         
  11   3  13      12263.27      11953.39       417.48 o                         
  12   3  13       4216.03       3746.59       243.03 o                         
  13   3  13       9167.90       9779.65       419.35 o                         
  14   3  13       1674.93       1363.30       153.88 o                         
  15   3  13       3245.45       3532.83       234.74 o                         
   1   4  13          5.94         36.54        50.54 o                         
   2   4  13      10150.08      10241.45       326.73 o                         
   3   4  13        545.04        715.20        95.69 o                         
   4   4  13       3296.94       3317.88       202.85 o                         
   5   4  13       5961.79       6768.50       285.33 o                         
   6   4  13         85.34        201.16        62.94 o                         
   7   4  13       9893.26      10013.74       349.50 o                         
   8   4  13       1773.10       1761.89       183.15 o                         
   9   4  13        469.21        293.43       108.31 o                         
  10   4  13       3898.09       3724.45       248.17 o                         
  11   4  13       8574.72       9030.58       406.08 o                         
  12   4  13       2936.20       3020.87       237.57 o                         
   0   5  13       7331.70       7575.75       413.94 o                         
   1   5  13        936.56        905.72       103.07 o                         
   2   5  13       3138.49       3714.32       197.14 o                         
   3   5  13      21428.81      21618.13       491.26 o                         
   4   5  13       1725.52       1790.96       149.70 o                         
   5   5  13       2017.83       2503.71       182.09 o                         
   6   5  13      14580.24      14387.07       456.23 o                         
   7   5  13       1111.21       1141.73       140.14 o                         
   0   0  14      92923.88      85891.30      3263.74 o                         
   1   0  14      16949.44      16843.25       528.21 o                         
   2   0  14       2586.21       2676.18       219.08 o                         
   3   0  14       2584.65       2511.62       213.44 o                         
   4   0  14       5139.79       4961.23       317.50 o                         
   5   0  14      19866.39      19960.59       626.10 o                         
   6   0  14       7343.42       7106.09       393.59 o                         
   7   0  14        211.97        251.32        90.09 o                         
   8   0  14       8207.42       8585.18       438.59 o                         
   9   0  14        127.86        314.59        97.23 o                         
  10   0  14       1044.44       1213.66       166.52 o                         
  11   0  14         13.81         77.79        73.27 o                         
  12   0  14       2501.50       2680.43       247.50 o                         
  13   0  14      14286.74      14058.52       601.06 o                         
  14   0  14       3049.42       2867.74       259.75 o                         
  15   0  14       1694.04       1675.77       227.92 o                         
   1   1  14      10496.26      10570.04       345.12 o                         
   2   1  14       4028.21       4674.97       225.90 o                         
   3   1  14      12334.22      12048.58       357.23 o                         
   4   1  14        628.19        570.18        85.08 o                         
   5   1  14      10503.61      10439.10       350.50 o                         
   6   1  14       5679.26       5638.34       259.58 o                         
   7   1  14       6210.70       6280.75       287.13 o                         
   8   1  14        535.14        577.80        99.58 o                         
   9   1  14       1792.12       1636.37       142.82 o                         
  10   1  14      13618.28      13281.76       410.23 o                         
  11   1  14      17082.29      16592.21       457.70 o                         
  12   1  14        167.36        185.84        59.46 o                         
  13   1  14        438.23        518.42        99.55 o                         
  14   1  14        950.23        817.13       116.29 o                         
  15   1  14       1057.80       1065.96       131.59 o                         
   0   2  14      65322.69      63493.18      1193.85 o                         
   1   2  14      15122.20      15399.06       381.90 o                         
   2   2  14       2919.38       3577.60       192.68 o                         
   3   2  14       5019.80       5048.75       215.30 o                         
   4   2  14       4325.70       4164.64       200.64 o                         
   5   2  14      21787.39      21373.15       490.25 o                         
   6   2  14       6168.91       6074.95       261.40 o                         
   7   2  14        988.00       1024.65       110.56 o                         
   8   2  14      13953.67      14537.04       431.38 o                         
   9   2  14          7.18         55.68        57.13 o                         
  10   2  14        908.75        957.04       124.97 o                         
  11   2  14          8.78        -16.35        64.78 o                         
  12   2  14       3069.55       3036.60       238.57 o                         
  13   2  14      12106.25      11927.46       424.60 o                         
  14   2  14       3675.90       3666.27       244.17 o                         
   1   3  14       8967.80       9052.73       289.01 o                         
   2   3  14       2972.14       3616.16       192.69 o                         
   3   3  14      11875.43      11964.41       340.03 o                         
   4   3  14        396.26        291.18        67.23 o                         
   5   3  14       9572.82       9857.45       347.16 o                         
   6   3  14       4582.90       4262.45       247.20 o                         
   7   3  14       4356.90       4326.33       241.66 o                         
   8   3  14        377.07        494.42        88.76 o                         
   9   3  14       1335.37        936.59       128.36 o                         
  10   3  14      13079.59      12795.81       425.12 o                         
  11   3  14      13958.90      14107.82       461.09 o                         
   0   4  14      67682.59      68169.59      1193.96 o                         
   1   4  14      12458.47      12880.34       366.91 o                         
   2   4  14       1761.17       2139.17       155.79 o                         
   3   4  14       2024.64       2061.40       160.55 o                         
   4   4  14       4201.57       4179.11       241.11 o                         
   5   4  14      14858.56      14875.57       468.44 o                         
   6   4  14       5317.46       5698.08       305.73 o                         
   7   4  14        184.42         55.41        73.60 o                         
   1   0  15        231.18        263.57        79.16 o                         
   2   0  15       8701.75       8305.86       397.03 o                         
   3   0  15        147.28        259.04        76.35 o                         
   4   0  15       5467.50       5320.85       352.35 o                         
   5   0  15        107.30         69.14        72.61 o                         
   6   0  15      23010.41      21302.03       749.34 o                         
   7   0  15       1955.92       1675.47       215.83 o                         
   8   0  15        462.03        633.63       149.47 o                         
   9   0  15       1431.43       1489.60       189.61 o                         
  10   0  15       5351.33       5257.54       333.00 o                         
  11   0  15      11697.00      13257.42       524.20 o                         
   0   1  15      30410.56      28629.51       897.16 o                         
   1   1  15         76.58         43.17        53.52 o                         
   2   1  15      14402.15      14373.01       422.04 o                         
   3   1  15         26.69        113.42        56.57 o                         
   4   1  15      12002.98      11812.30       371.27 o                         
   5   1  15      21761.54      20771.38       527.65 o                         
   6   1  15        317.19        281.88        72.54 o                         
   7   1  15       7811.98       7608.18       341.31 o                         
   8   1  15      12233.81      11822.71       425.51 o                         
   9   1  15       3008.88       3333.43       232.47 o                         
  10   1  15       1679.35       1450.87       158.37 o                         
  11   1  15       5307.35       5103.37       288.81 o                         
   1   2  15        309.74        346.89        70.70 o                         
   2   2  15       6044.42       6053.56       255.73 o                         
   3   2  15         42.76         85.09        58.47 o                         
   4   2  15       1881.18       2143.21       179.67 o                         
   5   2  15          3.02         76.39        63.16 o                         
   6   2  15      27577.24      27623.91       693.61 o                         
   7   2  15       2318.37       2268.01       189.33 o                         
   8   2  15        805.87       1128.32       130.44 o                         
   9   2  15        942.27        792.82       110.30 o                         
   0   3  15      26705.30      27494.33       738.96 o                         
   1   3  15         35.97        152.84        56.87 o                         
   2   3  15      12627.38      12785.13       381.00 o                         
   3   3  15        115.04        177.13        62.50 o                         
   4   3  15      10260.13       9714.62       348.94 o                         
   5   3  15      17451.48      17099.66       509.83 o                         
   6   3  15        471.11        412.69        85.46 o                         
   0   0  16       2202.10       2274.36       355.76 o                         
   1   0  16       4268.24       4708.93       355.84 o                         
   2   0  16        467.35        294.89       134.70 o                         
   3   0  16      16324.67      16348.51      1002.24 o                         
   4   0  16        117.26        249.71        84.41 o                         
   5   0  16          0.21         11.93        87.67 o                         
   1   1  16        688.74        764.81       102.89 o                         
   2   1  16      12235.72      11418.29       370.75 o                         
   3   1  16        594.68        565.06        90.16 o                         
   4   1  16       2639.10       2474.12       190.23 o                         
                                                                                
