# Supplementary material for: Ba5(IO6)2: crystal structure evolution from room temperature to 80 K
Source: Acta Crystallogr E Crystallogr Commun. 2021 May 14;77(Pt 6):634–7. doi: 10.1107/S2056989021004990 (PMC8183445; doi:10.1107/S2056989021004990)
Supplement: Supplementary file 3 [file e-77-00634-80Ksup4.hkl]

data_80K                                                               
_shelx_title ' Ba5(IO6)2@80k.res in Pnma'                                       
_shelx_refln_list_code          4                                               
_shelx_F_calc_maximum     1111.02                                               
_exptl_crystal_F_000      1928.00                                               
_reflns_d_resolution_high  0.6500                                               
                                                                                
loop_                                                                           
 _space_group_symop_operation_xyz                                               
 'x, y, z'                                                                      
 '-x+1/2, -y, z+1/2'                                                            
 '-x, y+1/2, -z'                                                                
 'x+1/2, -y+1/2, -z+1/2'                                                        
 '-x, -y, -z'                                                                   
 'x-1/2, y, -z-1/2'                                                             
 'x, -y-1/2, z'                                                                 
 '-x-1/2, y-1/2, z-1/2'                                                         
                                                                                
_cell_length_a    19.7361                                                       
_cell_length_b     5.8779                                                       
_cell_length_c    10.5749                                                       
_cell_angle_alpha  90.000                                                       
_cell_angle_beta   90.000                                                       
_cell_angle_gamma  90.000                                                       
                                                                                
_shelx_F_squared_multiplier     1.000                                           
                                                                                
loop_                                                                           
 _refln_index_h                                                                 
 _refln_index_k                                                                 
 _refln_index_l                                                                 
 _refln_F_squared_calc                                                          
 _refln_F_squared_meas                                                          
 _refln_F_squared_sigma                                                         
 _refln_observed_status                                                         
   2   0   0         69.63        194.45        25.39 o                         
   4   0   0      36493.45      34606.09       209.06 o                         
   6   0   0      15681.96      15861.41       233.81 o                         
   8   0   0      49321.22      52108.49      1348.88 o                         
  10   0   0      99187.78      99171.44      1604.35 o                         
  12   0   0        706.26        821.52        82.53 o                         
  14   0   0      66358.09      63691.23      1737.50 o                         
  16   0   0       6858.46       7012.23       244.25 o                         
  18   0   0      24297.27      23782.95       532.97 o                         
  20   0   0      45281.43      44249.50      1026.95 o                         
  22   0   0      12842.74      12815.88       467.88 o                         
  24   0   0        751.77        977.94       177.58 o                         
  26   0   0      11150.08      10367.89       465.95 o                         
  28   0   0       6967.67       7035.65       399.13 o                         
  30   0   0        317.58        230.49       106.05 o                         
   2   1   0      27467.13      27929.84       204.20 o                         
   4   1   0      12975.90      12996.32       148.05 o                         
   6   1   0      93961.11      90825.96       398.86 o                         
   8   1   0       3391.57       3621.64        84.97 o                         
  10   1   0     235155.00     236504.38      1546.87 o                         
  12   1   0       8230.43       8380.48       381.53 o                         
  14   1   0      23945.06      25195.79       807.75 o                         
  16   1   0       1507.43       1824.83       124.06 o                         
  18   1   0       4780.47       4876.29       195.89 o                         
  20   1   0      57186.73      61185.83      2578.45 o                         
  22   1   0     128138.56     125858.53       965.30 o                         
  24   1   0      53907.09      53520.92       660.41 o                         
  26   1   0      51264.43      51369.70       738.00 o                         
  28   1   0       7361.09       7542.99       433.53 o                         
  30   1   0      44416.80      44498.54      1072.83 o                         
   2   2   0         74.42        189.07        14.14 o                         
   4   2   0       3227.41       3044.93        97.20 o                         
   6   2   0      13014.41      13584.31       272.28 o                         
   8   2   0         28.26        110.83        19.19 o                         
  10   2   0      89062.89      81835.38      3197.75 o                         
  12   2   0      14317.32      13985.52       265.62 o                         
  14   2   0      56525.05      55173.52       647.19 o                         
  16   2   0       4272.37       4286.46       196.47 o                         
  18   2   0      18595.75      17072.41       622.39 o                         
  20   2   0      44618.78      45142.64       619.54 o                         
  22   2   0       9779.15       9602.73       290.90 o                         
  24   2   0        379.59        557.28        72.02 o                         
  26   2   0       8472.66       7916.86       290.67 o                         
  28   2   0      15223.43      15426.88       682.57 o                         
   2   3   0      13849.65      13824.99       165.21 o                         
   4   3   0       7989.30       7817.48       103.11 o                         
   6   3   0      73158.00      74702.74       679.07 o                         
   8   3   0       2710.55       2912.42        84.71 o                         
  10   3   0     216386.00     214771.86      1791.39 o                         
  12   3   0       6440.08       6522.45       174.31 o                         
  14   3   0      18351.17      17964.35       311.05 o                         
  16   3   0       1132.06       1414.60        95.80 o                         
  18   3   0       1038.18       1058.06        86.97 o                         
  20   3   0      48238.22      47227.87       645.79 o                         
  22   3   0      99146.55      93162.19       976.60 o                         
  24   3   0      47366.43      46169.86       847.18 o                         
  26   3   0      48973.49      48403.85       995.49 o                         
  28   3   0       6716.08       6297.75       687.27 o                         
   0   4   0    1234354.25    1194237.50      3908.69 o                         
   2   4   0         65.38        164.70        30.44 o                         
   4   4   0      11896.09      12205.97       227.94 o                         
   6   4   0       7407.22       7788.41       238.36 o                         
   8   4   0      12960.96      12711.20       397.56 o                         
  10   4   0      58955.00      57436.43       844.13 o                         
  12   4   0       1201.91       1303.10       109.58 o                         
  14   4   0      44433.80      43892.23       816.40 o                         
  16   4   0       4318.35       4232.63       225.25 o                         
  18   4   0      16592.06      15436.12       398.22 o                         
  20   4   0      32954.88      33025.83       611.53 o                         
  22   4   0       9491.81       9506.37       389.02 o                         
  24   4   0        637.58        878.51       209.18 o                         
  26   4   0       8361.16       7028.08       576.73 o                         
   2   5   0       9821.59      10047.42       304.65 o                         
   4   5   0       5237.98       5083.38       188.52 o                         
   6   5   0      40285.96      40924.27       693.95 o                         
   8   5   0       1616.45       1670.73       128.37 o                         
  10   5   0     108498.40     110167.40      1087.01 o                         
  12   5   0       4789.91       4542.97       228.61 o                         
  14   5   0      16270.77      16383.15       534.97 o                         
  16   5   0       1035.52       1216.42       155.81 o                         
  18   5   0       4941.47       4877.19       319.29 o                         
  20   5   0      36325.56      36058.56      1378.94 o                         
  22   5   0      93518.86      91157.30      4123.66 o                         
  24   5   0      35956.84      31352.81      2050.93 o                         
   0   6   0     529249.88     542092.00      6581.86 o                         
   2   6   0         26.15         76.32        38.41 o                         
   4   6   0       2568.19       2830.11       182.38 o                         
   6   6   0       4896.03       5730.19       366.38 o                         
   8   6   0        425.62        439.21        83.95 o                         
  10   6   0      38057.32      37587.56       784.24 o                         
  12   6   0       4386.21       4516.69       245.38 o                         
  14   6   0      28879.94      29172.24      1325.49 o                         
  16   6   0       2328.18       2263.13       224.69 o                         
  18   6   0      10490.22      10639.94       494.54 o                         
  20   6   0      25093.06      25916.93       796.76 o                         
  22   6   0       5848.75       6374.41       529.56 o                         
   2   7   0       4382.23       4636.33       258.81 o                         
   4   7   0       2941.57       2972.58       211.26 o                         
   6   7   0      29492.15      29569.61      1343.65 o                         
   8   7   0       1210.64       1182.07       193.00 o                         
  10   7   0      98563.34      98565.45      1730.87 o                         
  12   7   0       3019.43       3113.03       313.09 o                         
  14   7   0       8365.32       8662.70       535.37 o                         
  16   7   0        567.95        788.15       176.63 o                         
  18   7   0         85.56        169.69        96.10 o                         
   0   8   0     375262.25     391260.84      7206.27 o                         
   2   8   0         69.04         62.38        42.75 o                         
   4   8   0       3172.48       3478.74       290.11 o                         
   6   8   0       2632.55       2931.87       335.82 o                         
   8   8   0       2126.43       2681.75       449.94 o                         
  10   8   0      23635.89      25605.11      1409.09 o                         
  12   8   0       1023.33       1021.40       302.94 o                         
  14   8   0      19411.76      18533.40      1292.20 o                         
   2   9   0       3510.81       3254.22       290.39 o                         
   1   0   1       1569.48       1719.45        40.27 o                         
   2   0   1       4412.64       4640.24        47.82 o                         
   3   0   1        770.65        858.05        21.68 o                         
   4   0   1       1151.80       1337.79        27.56 o                         
   5   0   1      48976.12      48148.69       430.12 o                         
   6   0   1      50937.69      50570.43       394.15 o                         
   7   0   1       3868.40       4527.91        48.74 o                         
   8   0   1      30829.72      30367.52       569.85 o                         
   9   0   1      29910.99      29824.15       550.41 o                         
  10   0   1      24639.18      25271.20       707.58 o                         
  11   0   1      16960.52      16088.08       291.07 o                         
  12   0   1      74464.32      73436.64       661.72 o                         
  13   0   1        804.39        937.84        57.36 o                         
  14   0   1       1559.70       1630.07        67.27 o                         
  15   0   1     139666.97     140758.16      1994.36 o                         
  16   0   1     137853.94     135566.88       907.39 o                         
  17   0   1      33017.42      30697.78       506.74 o                         
  18   0   1      13496.40      13827.97       342.68 o                         
  19   0   1      41810.89      42224.92       553.97 o                         
  20   0   1      99719.60      97673.59       874.30 o                         
  21   0   1      24451.17      24368.77       544.83 o                         
  22   0   1        393.91        447.42        71.54 o                         
  23   0   1       2383.25       2096.40       151.91 o                         
  24   0   1      10926.29      10313.67       313.99 o                         
  25   0   1      38258.34      37883.14      1114.96 o                         
  26   0   1       6049.78       6098.08       281.16 o                         
  27   0   1      27966.80      28417.54       699.91 o                         
  28   0   1       1134.38       1600.43       156.27 o                         
  29   0   1      31356.95      31239.33       670.62 o                         
  30   0   1       1965.94       2004.58       213.93 o                         
   0   1   1       7403.63       7490.61        93.26 o                         
   1   1   1        125.03        200.75        11.54 o                         
   2   1   1       7703.48       7322.55        43.47 o                         
   3   1   1         66.11        221.69        14.36 o                         
   4   1   1      62221.43      62303.69       416.25 o                         
   5   1   1     459601.66     473584.00      4874.42 o                         
   6   1   1      83062.27      81189.92       512.71 o                         
   7   1   1       6295.58       6105.35        58.48 o                         
   8   1   1        803.58        913.72        24.94 o                         
   9   1   1      24429.93      24614.57       190.53 o                         
  10   1   1     239103.81     237515.22      2080.13 o                         
  11   1   1       2216.78       2256.53        55.45 o                         
  12   1   1       2771.36       3070.28        85.32 o                         
  14   1   1         44.92        124.55        17.20 o                         
  15   1   1      69795.47      67931.88       903.90 o                         
  16   1   1         44.70        303.43        55.25 o                         
  17   1   1       6793.56       7000.10       141.43 o                         
  18   1   1        191.46        332.38        40.41 o                         
  19   1   1       9190.31       8704.88       200.61 o                         
  20   1   1        853.76        929.76        57.44 o                         
  21   1   1       6898.80       6408.27       152.97 o                         
  22   1   1      20829.04      20806.85       323.64 o                         
  23   1   1        383.99        376.91        43.16 o                         
  24   1   1        232.92        388.68        46.48 o                         
  25   1   1       1489.68       1680.70        97.02 o                         
  26   1   1       2212.48       2414.28       119.21 o                         
  27   1   1        893.70       1146.21        88.41 o                         
  28   1   1      22524.05      21325.37       383.33 o                         
  29   1   1       2224.69       3051.04       254.68 o                         
  30   1   1         32.45        135.55        48.75 o                         
   1   2   1       1968.57       2200.53        26.06 o                         
   2   2   1       7352.43       7665.89        55.38 o                         
   3   2   1        755.96        872.77        25.94 o                         
   4   2   1      14125.72      14924.55       142.60 o                         
   5   2   1      75474.71      76093.26       586.06 o                         
   6   2   1      72048.76      74016.52       723.32 o                         
   7   2   1        587.43        886.21        29.89 o                         
   8   2   1       6827.48       7052.85       114.87 o                         
   9   2   1       6288.26       6185.40       105.26 o                         
  10   2   1      10013.99       9871.10       183.38 o                         
  11   2   1      34824.39      34051.56       577.57 o                         
  12   2   1     134125.58     133107.81      1424.50 o                         
  13   2   1       1839.69       1898.42        65.52 o                         
  14   2   1        722.93        820.08        51.53 o                         
  15   2   1     146406.47     142124.28      1822.34 o                         
  16   2   1     104943.77     105451.61      1204.74 o                         
  17   2   1      12937.69      13209.72       201.46 o                         
  18   2   1       6530.58       6461.07       141.05 o                         
  19   2   1      51870.42      49887.18       420.64 o                         
  20   2   1      49405.80      49583.63       995.96 o                         
  21   2   1      16067.75      15535.78       278.04 o                         
  22   2   1         29.27        112.09        24.88 o                         
  23   2   1         63.32        196.62        34.43 o                         
  24   2   1      12250.81      11823.74       239.32 o                         
  25   2   1      41554.09      40990.01       525.60 o                         
  26   2   1       5934.92       5832.50       193.69 o                         
  27   2   1      25548.64      26594.63       442.43 o                         
  28   2   1       4799.46       4864.49       193.42 o                         
  29   2   1      23668.16      22262.53       472.80 o                         
   0   3   1       6429.36       6665.66       133.66 o                         
   1   3   1        876.98       1144.16        35.45 o                         
   2   3   1        325.40        366.43        18.43 o                         
   3   3   1        330.79        397.91        20.30 o                         
   4   3   1      37948.71      38828.44       273.05 o                         
   5   3   1     292643.91     301022.44      2650.36 o                         
   6   3   1      68518.17      68962.96       416.29 o                         
   7   3   1       7654.00       7853.29       108.43 o                         
   8   3   1        516.72        587.28        31.44 o                         
   9   3   1      14609.32      14376.95       231.69 o                         
  10   3   1     204955.08     208186.83       862.86 o                         
  11   3   1       2859.55       2783.28        82.69 o                         
  12   3   1       1701.51       1818.98        80.92 o                         
  13   3   1        417.72       1873.12       272.73 o                         
  14   3   1        102.94        161.27        26.83 o                         
  15   3   1      57447.57      57086.54       624.64 o                         
  16   3   1        205.84        331.20        36.87 o                         
  17   3   1       6012.12       5726.19       151.92 o                         
  18   3   1        318.70        374.04        44.43 o                         
  19   3   1       7891.73       7960.32       189.85 o                         
  20   3   1        884.25        871.77        69.47 o                         
  21   3   1       5909.32       5888.91       172.20 o                         
  22   3   1      16491.87      16469.91       316.71 o                         
  23   3   1        174.83        256.01        44.15 o                         
  24   3   1         75.81        168.03        40.86 o                         
  25   3   1       1258.68       1462.48       108.17 o                         
  26   3   1       2082.51       2419.58       160.47 o                         
  27   3   1       1166.43       1396.94       136.70 o                         
  28   3   1      21937.64      20442.41       592.26 o                         
   1   4   1        592.13        696.06        35.55 o                         
   2   4   1       1881.36       1992.72        63.48 o                         
   3   4   1        240.83        389.82        37.34 o                         
   4   4   1       1022.82       1138.50        61.13 o                         
   5   4   1      25848.75      25417.90       254.52 o                         
   6   4   1      28959.91      28647.72       298.52 o                         
   7   4   1       1190.51       1374.72        71.27 o                         
   8   4   1      12100.07      12318.04       258.96 o                         
   9   4   1      12490.01      12326.16       242.32 o                         
  10   4   1      11986.63      12646.70       416.88 o                         
  11   4   1      12302.92      12701.12       224.10 o                         
  12   4   1      53162.52      51699.37       819.24 o                         
  13   4   1        542.38        647.21        58.42 o                         
  14   4   1        939.66       1000.04        74.80 o                         
  15   4   1      93568.29      91324.11       890.89 o                         
  16   4   1      89989.62      89926.84      1184.22 o                         
  17   4   1      20403.37      19807.33       353.70 o                         
  18   4   1       8962.91       8719.10       225.87 o                         
  19   4   1      31303.91      30412.88       462.15 o                         
  20   4   1      68651.97      66867.19       930.03 o                         
  21   4   1      17448.06      17214.25       432.10 o                         
  22   4   1        284.11        272.80        66.68 o                         
  23   4   1       1616.19       1663.73       130.73 o                         
  24   4   1       8065.28       7663.85       308.32 o                         
  25   4   1      30041.76      28242.39       882.24 o                         
  26   4   1       4744.84       4455.98       222.34 o                         
  27   4   1      22165.55      22141.66       620.25 o                         
   0   5   1       2451.25       2556.44       120.79 o                         
   1   5   1        263.27        422.91        39.79 o                         
   2   5   1       3285.61       3091.45       107.35 o                         
   3   5   1        221.63        356.14        35.81 o                         
   4   5   1      26129.84      26285.03       323.82 o                         
   5   5   1     205448.17     203413.80       944.56 o                         
   6   5   1      34000.05      33603.13       455.16 o                         
   7   5   1       2162.39       2257.26       120.43 o                         
   8   5   1        337.78        413.49        49.62 o                         
   9   5   1      12830.10      12699.34       271.73 o                         
  10   5   1     114002.24     113262.28       781.79 o                         
  11   5   1        746.39        811.13        67.95 o                         
  12   5   1       1957.68       2049.37       119.04 o                         
  13   5   1         19.14        248.25       160.10 o                         
  14   5   1         10.18        116.91        40.87 o                         
  15   5   1      38906.98      40535.48       611.43 o                         
  16   5   1          2.08         50.79        33.73 o                         
  17   5   1       3904.85       4018.19       201.85 o                         
  18   5   1         71.05        202.54        53.28 o                         
  19   5   1       5450.32       5247.52       218.49 o                         
  20   5   1        508.31        528.50        81.89 o                         
  21   5   1       4391.87       4507.43       287.34 o                         
  22   5   1      14821.08      15322.59       480.74 o                         
  23   5   1        417.82        390.95        88.93 o                         
  24   5   1        251.21        475.60       116.23 o                         
  25   5   1        982.18        883.03       157.96 o                         
   1   6   1        402.35        505.52        57.94 o                         
   2   6   1       1525.93       1553.58        91.37 o                         
   3   6   1        139.34        247.08        43.13 o                         
   4   6   1       2644.83       2802.78       139.21 o                         
   5   6   1      22066.79      22216.14       424.92 o                         
   6   6   1      23608.69      23749.02       458.37 o                         
   7   6   1        306.03        396.80        63.71 o                         
   8   6   1       3628.58       3870.55       171.30 o                         
   9   6   1       3475.02       3566.50       156.75 o                         
  10   6   1       4601.47       5546.68       253.27 o                         
  11   6   1      13049.23      12737.73       336.09 o                         
  12   6   1      54507.16      55929.54       720.67 o                         
  13   6   1        625.36        814.73        91.58 o                         
  14   6   1        521.12        594.58        80.49 o                         
  15   6   1      70948.80      71981.81       956.77 o                         
  16   6   1      55724.02      55593.13       776.30 o                         
  17   6   1       7971.49       8533.30       308.50 o                         
  18   6   1       3981.13       3663.01       206.04 o                         
  19   6   1      26787.65      26702.70       628.37 o                         
  20   6   1      31587.80      30895.17       684.46 o                         
  21   6   1       9800.75       9793.92       459.93 o                         
  22   6   1         32.63         99.78        56.14 o                         
   0   7   1       2488.27       2664.98       198.19 o                         
   1   7   1        585.56        585.62        68.51 o                         
   2   7   1          2.99         53.51        29.39 o                         
   3   7   1        335.95        351.90        53.88 o                         
   4   7   1      14059.68      14569.43       351.83 o                         
   5   7   1     110913.52     112385.45      1149.89 o                         
   6   7   1      27897.54      27992.17       739.50 o                         
   7   7   1       3435.71       3349.71       259.50 o                         
   8   7   1        169.13        265.53        79.75 o                         
   9   7   1       5615.96       6276.79       413.94 o                         
  10   7   1      90766.85      93825.01      1479.68 o                         
  11   7   1       1426.70       1639.73       162.29 o                         
  12   7   1        704.52        870.21       124.66 o                         
  13   7   1        232.88        541.26       146.21 o                         
  14   7   1         66.18         69.67        50.74 o                         
  15   7   1      26645.58      26395.95      1102.40 o                         
  16   7   1        184.59        263.85        99.43 o                         
  17   7   1       3094.51       3098.34       251.05 o                         
  18   7   1        229.40        315.56        85.49 o                         
  19   7   1       3939.13       4124.29       293.82 o                         
   1   8   1        195.25        319.40        59.01 o                         
   2   8   1        723.89        722.07        81.25 o                         
   3   8   1         59.52        138.64        48.60 o                         
   4   8   1        560.81        667.07        94.75 o                         
   5   8   1      10318.43      10580.62       435.56 o                         
   6   8   1      12035.51      12243.51       474.10 o                         
   7   8   1        257.65        233.62        83.17 o                         
   8   8   1       3414.94       3451.91       358.25 o                         
   9   8   1       3618.89       3734.04       296.67 o                         
  10   8   1       4018.22       5138.47       481.27 o                         
  11   8   1       5920.45       6571.80       520.52 o                         
  12   8   1      25147.48      26666.83      1796.63 o                         
  13   8   1        282.00        352.11       140.35 o                         
  14   8   1        384.63        714.93       200.98 o                         
   0   9   1        725.97        929.77       138.59 o                         
   1   9   1        136.72        287.02        72.08 o                         
   2   9   1       1373.72       1656.25       148.54 o                         
   0   0   2        289.26        437.70        35.04 o                         
   1   0   2      31384.95      30078.72       292.21 o                         
   2   0   2       8673.87       8506.68       143.12 o                         
   3   0   2       1070.15       1142.31        31.97 o                         
   4   0   2      98710.55      96461.76      1348.48 o                         
   5   0   2     421045.88     416346.44      5200.35 o                         
   6   0   2      30126.38      29623.95       319.26 o                         
   7   0   2        359.91        481.64        23.79 o                         
   8   0   2        559.41        584.89        22.82 o                         
   9   0   2      38321.81      37801.55       236.25 o                         
  10   0   2     251885.70     245590.94      2920.66 o                         
  11   0   2      14584.32      13963.79       195.04 o                         
  12   0   2      25669.60      25529.70       311.57 o                         
  13   0   2       2841.24       2773.93        97.55 o                         
  14   0   2          0.54         66.69        22.13 o                         
  15   0   2      50758.85      49019.72       509.97 o                         
  16   0   2      28896.23      28082.56       471.74 o                         
  17   0   2       1078.64       1303.30       147.84 o                         
  18   0   2      28439.78      28570.96       452.53 o                         
  19   0   2       5305.15       5230.15       284.86 o                         
  20   0   2        779.81        941.72       111.50 o                         
  21   0   2         25.36        123.38        41.06 o                         
  22   0   2        467.90        607.37        84.94 o                         
  23   0   2       8041.11       7836.60       496.16 o                         
  24   0   2       4321.91       4783.20       268.59 o                         
  25   0   2        173.39        356.82        95.89 o                         
  26   0   2       9017.81       9063.07       449.23 o                         
  27   0   2      24982.96      23976.94       645.23 o                         
  28   0   2       5881.67       6091.52       338.98 o                         
  29   0   2        663.86        744.67       108.67 o                         
  30   0   2       1121.58       1424.94       150.39 o                         
   1   1   2       3754.03       3970.94        33.45 o                         
   2   1   2      75518.04      76808.81       328.28 o                         
   3   1   2      15669.79      17295.89       121.87 o                         
   4   1   2      33758.36      33672.54       208.48 o                         
   5   1   2      56787.46      56184.14       580.17 o                         
   6   1   2      16380.08      16090.39       134.16 o                         
   7   1   2      22281.77      21975.31       208.41 o                         
   8   1   2       7662.42       7714.39        97.31 o                         
   9   1   2        869.85        952.16        35.92 o                         
  10   1   2       2318.27       2295.51        53.53 o                         
  11   1   2      10755.92      10888.00       144.62 o                         
  12   1   2      15557.89      15041.97       192.14 o                         
  13   1   2      15166.38      15077.01       189.92 o                         
  14   1   2      20511.30      20563.60       394.38 o                         
  15   1   2     100431.41      98228.86       603.66 o                         
  16   1   2     109380.80     107159.91      1432.25 o                         
  17   1   2      37511.05      37367.42       592.76 o                         
  18   1   2         10.58         86.97        21.64 o                         
  19   1   2      16837.79      16833.97       256.95 o                         
  20   1   2      60033.90      56910.23      1219.88 o                         
  21   1   2      25583.27      25017.19       421.71 o                         
  22   1   2      10833.03      10446.40       248.61 o                         
  23   1   2        520.00        566.28        62.10 o                         
  24   1   2      20048.18      19315.81       404.28 o                         
  25   1   2      38718.64      35977.99       499.95 o                         
  26   1   2      11172.59      11391.06       287.48 o                         
  27   1   2      35142.34      33256.05       806.31 o                         
  28   1   2       3969.21       4020.91       169.81 o                         
  29   1   2      17398.75      16838.82       521.87 o                         
   0   2   2       7312.71       7716.30        98.77 o                         
   1   2   2      13248.49      13179.97       107.86 o                         
   2   2   2        968.28       1485.72        27.88 o                         
   3   2   2      16862.01      20205.13       255.66 o                         
   4   2   2      89610.75      88290.69       717.99 o                         
   5   2   2     512651.69     526840.94      2782.48 o                         
   6   2   2      18536.40      18602.38       216.22 o                         
   7   2   2        149.29        301.92        27.74 o                         
   8   2   2       8803.81       8894.54       182.52 o                         
   9   2   2      10898.61      10606.74       161.18 o                         
  10   2   2     264758.53     264059.41      1136.70 o                         
  11   2   2      24918.07      24504.08       224.97 o                         
  12   2   2      29922.40      29100.44       293.76 o                         
  13   2   2        454.37        537.83        47.43 o                         
  14   2   2       3660.98       3723.09       120.70 o                         
  15   2   2      45329.10      44947.57       489.54 o                         
  16   2   2      11128.43      10946.33       214.53 o                         
  17   2   2         46.64        284.29        62.34 o                         
  18   2   2      17420.06      17125.54       266.41 o                         
  19   2   2       6142.50       6091.85       156.91 o                         
  20   2   2       1002.68       1007.59        66.86 o                         
  21   2   2          4.36        101.74        37.92 o                         
  22   2   2       1176.00       1558.11       118.99 o                         
  23   2   2      13043.51      12956.53       298.62 o                         
  24   2   2        882.80        847.24        88.29 o                         
  25   2   2          1.00         57.75        34.25 o                         
  26   2   2      16024.12      16360.52       340.33 o                         
  27   2   2      17672.00      18420.67       478.83 o                         
  28   2   2       5327.68       5084.05       199.04 o                         
  29   2   2        231.50        327.99        58.00 o                         
   1   3   2       3133.91       3261.77        64.80 o                         
   2   3   2      42270.84      42660.23       232.64 o                         
   3   3   2      10865.51      11516.80       194.58 o                         
   4   3   2      16945.59      16865.63       178.00 o                         
   5   3   2      32604.32      32636.42       296.57 o                         
   6   3   2       7746.15       8063.69       142.01 o                         
   7   3   2      17727.85      17876.79       240.67 o                         
   8   3   2       9500.71      10030.07       177.69 o                         
   9   3   2        824.57        846.85        43.41 o                         
  10   3   2       1373.29       1386.91        65.97 o                         
  11   3   2       9057.68       9117.13       174.18 o                         
  12   3   2      12891.22      12625.76       326.33 o                         
  13   3   2       8272.33       8001.51       186.39 o                         
  14   3   2      18939.60      18648.88       334.79 o                         
  15   3   2      74761.27      74412.56       836.53 o                         
  16   3   2      83735.85      82945.55      1042.27 o                         
  17   3   2      33090.52      31990.14       505.50 o                         
  18   3   2          0.09         39.06        25.54 o                         
  19   3   2      16502.22      16457.15       333.58 o                         
  20   3   2      47123.46      46324.33       576.21 o                         
  21   3   2      18703.28      17746.94       364.22 o                         
  22   3   2       8929.62       8840.44       246.52 o                         
  23   3   2        760.59        777.43        71.12 o                         
  24   3   2      17956.53      18128.94       346.16 o                         
  25   3   2      31663.78      31539.78       495.79 o                         
  26   3   2      10764.40      10990.59       297.22 o                         
  27   3   2      34144.53      34940.57       628.66 o                         
  28   3   2       3836.10       4076.91       250.27 o                         
   0   4   2        419.21        477.68        37.85 o                         
   1   4   2      11481.35      11222.42       147.32 o                         
   2   4   2       2167.07       2352.81        69.23 o                         
   3   4   2         17.17         63.51        14.30 o                         
   4   4   2      48565.30      49078.52       337.71 o                         
   5   4   2     224849.16     226610.97      1649.55 o                         
   6   4   2      15510.55      15302.33       249.20 o                         
   7   4   2        149.80        226.62        32.64 o                         
   8   4   2        866.56        863.05        63.77 o                         
   9   4   2      18214.65      18304.31       274.27 o                         
  10   4   2     153805.70     152522.31      1001.64 o                         
  11   4   2      10089.42       9721.40       233.69 o                         
  12   4   2      16303.89      16204.45       303.20 o                         
  13   4   2       1629.32       1628.82        99.93 o                         
  14   4   2         41.18         83.53        27.03 o                         
  15   4   2      34188.57      34061.49       516.09 o                         
  16   4   2      17953.37      18065.98       470.59 o                         
  17   4   2        564.42        703.44        74.90 o                         
  18   4   2      18996.97      18280.02       388.88 o                         
  19   4   2       3986.67       3977.84       173.89 o                         
  20   4   2        561.12        634.85        74.42 o                         
  21   4   2         17.14        166.00        43.62 o                         
  22   4   2        427.70        578.44        84.08 o                         
  23   4   2       6418.50       6307.96       252.23 o                         
  24   4   2       3000.33       3226.71       171.15 o                         
  25   4   2        119.86        223.35        55.16 o                         
  26   4   2       7635.84       7585.75       350.72 o                         
   1   5   2       1119.86       1257.04        58.22 o                         
   2   5   2      36220.19      36379.60       441.60 o                         
   3   5   2       6101.64       6716.83       196.09 o                         
   4   5   2      19957.35      19466.62       250.09 o                         
   5   5   2      29548.40      28769.05       324.16 o                         
   6   5   2      10185.88      10007.38       228.45 o                         
   7   5   2       8629.35       8468.50       214.73 o                         
   8   5   2       2375.02       2636.11       122.75 o                         
   9   5   2        244.11        336.32        58.26 o                         
  10   5   2       1885.34       2034.97       139.82 o                         
  11   5   2       5865.48       6229.73       277.47 o                         
  12   5   2       8780.56       9020.91       300.54 o                         
  13   5   2      12368.21      12938.67       331.83 o                         
  14   5   2      10274.77      10353.31       328.74 o                         
  15   5   2      63487.53      62925.32      1116.48 o                         
  16   5   2      68457.20      69082.50       910.57 o                         
  17   5   2      21480.04      21861.40       679.57 o                         
  18   5   2         41.55         57.99        63.03 o                         
  19   5   2       9582.87       9194.98       413.33 o                         
  20   5   2      41076.53      40226.44       727.48 o                         
  21   5   2      19043.54      19095.20       484.64 o                         
  22   5   2       7500.01       7700.49       312.47 o                         
  23   5   2        182.55        172.87        58.17 o                         
  24   5   2      12803.74      12640.12       508.04 o                         
  25   5   2      28420.16      27630.58       657.67 o                         
   0   6   2       1445.63       1598.12       140.92 o                         
   1   6   2       5062.50       5167.11       165.18 o                         
   2   6   2          2.78         54.56        23.53 o                         
   3   6   2       2102.90       2391.42       127.25 o                         
   4   6   2      31641.11      31884.77       507.01 o                         
   5   6   2     171961.23     172529.16      1945.63 o                         
   6   6   2       8510.29       7999.89       367.32 o                         
   7   6   2          5.77        105.61        51.80 o                         
   8   6   2       2547.19       2517.75       182.86 o                         
   9   6   2       6526.04       6910.67       241.32 o                         
  10   6   2     110791.70     111644.84       995.99 o                         
  11   6   2       9846.66       9670.27       297.85 o                         
  12   6   2      12247.77      12419.07       362.81 o                         
  13   6   2        431.20        494.45        82.72 o                         
  14   6   2        975.45       1156.89       126.32 o                         
  15   6   2      23340.06      22931.04       555.30 o                         
  16   6   2       6900.70       6993.28       313.28 o                         
  17   6   2         68.43        214.02        71.90 o                         
  18   6   2       9756.25       9982.01       432.53 o                         
  19   6   2       3496.93       3882.04       277.67 o                         
  20   6   2        436.11        500.22       132.36 o                         
  21   6   2          6.23        142.44        59.28 o                         
  22   6   2        532.74        792.32       120.35 o                         
   1   7   2       1154.03       1279.98        98.42 o                         
   2   7   2      16108.89      16748.10       357.50 o                         
   3   7   2       4060.23       4340.00       167.46 o                         
   4   7   2       6833.57       7083.83       229.41 o                         
   5   7   2      12545.29      12623.69       391.53 o                         
   6   7   2       2984.99       2926.50       242.47 o                         
   7   7   2       6906.48       6919.01       376.56 o                         
   8   7   2       4373.58       4830.05       319.06 o                         
   9   7   2        295.90        402.91       101.60 o                         
  10   7   2        628.70        727.24       145.83 o                         
  11   7   2       4124.20       4210.81       261.64 o                         
  12   7   2       6163.79       6711.85       333.85 o                         
  13   7   2       3291.83       3410.83       216.48 o                         
  14   7   2       9350.53       9585.45       368.12 o                         
  15   7   2      33521.29      34288.35       795.35 o                         
  16   7   2      38864.77      40137.43       874.79 o                         
  17   7   2      17096.64      17785.98       593.22 o                         
  18   7   2          0.16         95.57        64.89 o                         
   0   8   2        242.97        398.79        86.82 o                         
   1   8   2       3415.70       3755.78       177.29 o                         
   2   8   2        405.45        470.28        72.83 o                         
   3   8   2         82.98         87.62        40.33 o                         
   4   8   2      18223.04      18602.72       571.17 o                         
   5   8   2      88015.46      88157.73      1427.43 o                         
   6   8   2       5758.61       6039.71       332.53 o                         
   7   8   2         32.92         74.70        47.92 o                         
   8   8   2        632.91        634.81       113.93 o                         
   9   8   2       5951.59       5479.89       363.67 o                         
  10   8   2      63233.17      65642.52      1268.44 o                         
  11   8   2       4649.38       4716.19       345.56 o                         
  12   8   2       6857.72       7110.76       429.60 o                         
  13   8   2        581.98        573.15       263.35 o                         
   1   0   3      26037.27      26049.75       316.37 o                         
   2   0   3      31844.59      30536.17       470.08 o                         
   3   0   3      48861.06      49383.25       653.06 o                         
   4   0   3      20126.95      19995.77       197.85 o                         
   5   0   3        549.73        688.74        49.30 o                         
   6   0   3     104394.96     107573.50      1320.02 o                         
   7   0   3      88238.12      93576.97      1234.64 o                         
   8   0   3      24025.10      24419.76       242.08 o                         
   9   0   3      25649.47      24902.83       307.67 o                         
  10   0   3     230537.97     225491.73      2012.36 o                         
  11   0   3       1319.29       1302.85        61.50 o                         
  12   0   3       6037.14       6462.99       161.02 o                         
  13   0   3      13938.23      13702.82       242.85 o                         
  14   0   3      15750.70      15474.50       314.93 o                         
  15   0   3         12.24        145.28        43.52 o                         
  17   0   3      30991.69      31311.77       491.47 o                         
  18   0   3       1144.82       1384.47       112.80 o                         
  19   0   3       5134.93       5784.70       354.04 o                         
  20   0   3      31597.14      32287.27       838.09 o                         
  21   0   3        308.83        440.44        81.49 o                         
  22   0   3     136684.86     135276.45      2046.71 o                         
  23   0   3       1476.18       1538.25       137.75 o                         
  24   0   3      28260.00      27504.46       810.41 o                         
  25   0   3       1206.10       1567.50       159.82 o                         
  26   0   3      77172.20      76653.28      1388.01 o                         
  27   0   3       2162.70       2039.84       189.32 o                         
  28   0   3       2053.90       2476.25       212.11 o                         
  29   0   3        520.12        758.89       111.09 o                         
   1   1   3       6165.36       5935.95        52.54 o                         
   2   1   3       3268.39       3424.57        34.13 o                         
   3   1   3       1043.99       1120.94        22.48 o                         
   4   1   3      36253.43      35351.43       187.92 o                         
   5   1   3       1325.98       1436.89        28.27 o                         
   6   1   3        110.34        279.15        17.24 o                         
   7   1   3       1270.74       1396.50        45.03 o                         
   8   1   3        239.41        277.12        19.47 o                         
   9   1   3       1629.92       1789.96        46.89 o                         
  10   1   3      37494.32      37962.59       375.56 o                         
  11   1   3      27711.98      27389.58       220.19 o                         
  12   1   3        697.83       1083.86        86.29 o                         
  13   1   3      13717.11      13684.83       180.42 o                         
  14   1   3      44065.81      43694.90       557.01 o                         
  15   1   3         97.18        238.35        33.14 o                         
  16   1   3      15324.96      17147.53       468.95 o                         
  17   1   3      16999.84      16683.82       249.78 o                         
  18   1   3      18758.04      18260.12       286.11 o                         
  19   1   3       2868.85       2802.32       115.36 o                         
  20   1   3      26723.84      27614.11       415.70 o                         
  21   1   3       8361.59       8050.11       215.22 o                         
  22   1   3       4785.12       5100.65       176.31 o                         
  23   1   3      10938.07      10647.47       261.63 o                         
  24   1   3       1538.90       1549.41       102.75 o                         
  25   1   3       1460.06       1790.10       121.34 o                         
  26   1   3       2181.28       2564.69       197.34 o                         
  27   1   3      16083.36      16266.43       371.05 o                         
  28   1   3       6686.04       6796.41       244.24 o                         
  29   1   3       1963.69       2161.17       134.81 o                         
   1   2   3      34592.73      34751.14       268.77 o                         
   2   2   3      34124.68      34590.82       260.62 o                         
   3   2   3     122790.64     126479.60      1484.83 o                         
   4   2   3      32102.06      32366.78       257.32 o                         
   5   2   3       2117.88       2258.46        61.60 o                         
   6   2   3     107296.57     108281.40       485.77 o                         
   7   2   3      14344.79      14445.90       154.20 o                         
   8   2   3      14875.01      15235.04       161.54 o                         
   9   2   3      20212.49      20104.28       269.34 o                         
  10   2   3     202188.50     201921.86      2341.89 o                         
  11   2   3        274.22        522.39        50.93 o                         
  12   2   3       7733.71       8067.01       147.20 o                         
  13   2   3      20901.17      20998.80       282.48 o                         
  14   2   3      16849.08      16432.66       275.68 o                         
  15   2   3      11385.76      11375.29       211.41 o                         
  17   2   3      16719.87      16505.64       311.77 o                         
  18   2   3       1503.75       1594.56       100.46 o                         
  19   2   3       7005.30       6885.78       199.54 o                         
  20   2   3      29703.63      28614.51       390.36 o                         
  21   2   3       1449.23       1600.34       101.92 o                         
  22   2   3     125950.62     125339.33       929.38 o                         
  23   2   3       5035.73       5227.13       191.83 o                         
  24   2   3      27269.57      27529.24       890.22 o                         
  25   2   3        230.28        289.22        66.03 o                         
  26   2   3      71936.55      71464.15       881.24 o                         
  27   2   3       1284.91       1688.19       129.15 o                         
  28   2   3       1593.37       1765.38       126.80 o                         
  29   2   3       1087.87       1113.73        97.05 o                         
   0   3   3     749130.38     787935.81      2214.35 o                         
   1   3   3       3347.55       3387.95        66.29 o                         
   2   3   3       2405.75       2449.56        61.80 o                         
   3   3   3       3085.54       3298.02        89.64 o                         
   4   3   3      24670.78      24921.35       250.00 o                         
   5   3   3        227.41        276.22        36.94 o                         
   6   3   3        189.22        291.11        37.02 o                         
   7   3   3         15.26        114.30        24.98 o                         
   8   3   3        438.97        516.93        49.95 o                         
   9   3   3       1156.60       1424.63       119.50 o                         
  10   3   3      28743.83      28616.52       402.58 o                         
  11   3   3      19248.50      18953.89       299.05 o                         
  12   3   3        665.82       1174.17       147.63 o                         
  13   3   3       9707.41       9386.51       215.30 o                         
  14   3   3      33640.96      32531.86       443.72 o                         
  15   3   3        878.93        961.30        97.33 o                         
  16   3   3      13724.11      16581.33       459.42 o                         
  17   3   3      16717.02      16594.14       353.83 o                         
  18   3   3      16555.74      16018.78       346.29 o                         
  19   3   3       2904.68       2773.47       129.92 o                         
  20   3   3      22647.71      22407.53       392.49 o                         
  21   3   3       8473.47       8695.25       241.08 o                         
  22   3   3       3751.71       3712.75       160.82 o                         
  23   3   3      10395.55      10010.04       269.60 o                         
  24   3   3       1599.89       1607.01       121.19 o                         
  25   3   3        400.88        493.43        73.02 o                         
  26   3   3       2176.25       2330.25       149.79 o                         
  27   3   3      13696.60      13884.34       440.59 o                         
  28   3   3       6212.24       6392.51       305.69 o                         
   1   4   3      13679.77      13726.15       187.57 o                         
   2   4   3      17091.75      16922.67       199.27 o                         
   3   4   3      31480.70      32012.26       277.43 o                         
   4   4   3      11745.49      11609.75       186.17 o                         
   5   4   3         43.17        128.19        24.95 o                         
   6   4   3      56845.26      56015.77       782.47 o                         
   7   4   3      39631.08      40416.25       845.39 o                         
   8   4   3      12895.92      13071.91       304.29 o                         
   9   4   3      14281.14      13914.77       324.83 o                         
  10   4   3     138349.53     139386.53      1068.80 o                         
  11   4   3        611.26        713.77        73.18 o                         
  12   4   3       3996.86       4113.43       159.41 o                         
  13   4   3       9756.72       9371.56       240.92 o                         
  14   4   3      10415.28      10119.71       300.55 o                         
  15   4   3        160.35        262.48        63.47 o                         
  16   4   3          5.80       1025.81       213.40 o                         
  17   4   3      21074.89      20786.27       440.90 o                         
  18   4   3        776.40        750.35        89.36 o                         
  19   4   3       3826.74       3629.58       231.89 o                         
  20   4   3      22848.89      23694.67       500.98 o                         
  21   4   3        277.92        404.13        72.29 o                         
  22   4   3     102443.67     100680.62      2074.62 o                         
  23   4   3       1302.75       1425.67       120.36 o                         
  24   4   3      21860.53      21496.04       462.46 o                         
  25   4   3        741.05        870.85        94.01 o                         
  26   4   3      60593.33      60191.92       786.02 o                         
   0   5   3     476040.28     471344.09      3409.05 o                         
   1   5   3       3597.19       3582.25       100.53 o                         
   2   5   3       1510.09       1685.45        74.22 o                         
   3   5   3          2.07         57.90        18.09 o                         
   4   5   3      16361.64      16710.35       264.62 o                         
   5   5   3       1046.95       1099.34        69.21 o                         
   6   5   3         28.38         87.24        30.19 o                         
   7   5   3       1934.66       2084.92       132.87 o                         
   8   5   3        403.14        441.44        58.89 o                         
   9   5   3        759.07        998.27        97.69 o                         
  10   5   3      19137.65      19119.34       478.68 o                         
  11   5   3      17147.36      16744.05       461.59 o                         
  12   5   3        258.59        183.57       142.19 o                         
  13   5   3       8874.15       9201.93       426.46 o                         
  14   5   3      26744.41      27684.98       762.44 o                         
  15   5   3         48.66        187.26        82.51 o                         
  16   5   3       8747.24      10022.72       381.96 o                         
  17   5   3       9117.94       8712.34       379.83 o                         
  18   5   3      11403.31      11040.90       434.51 o                         
  19   5   3       1639.20       1466.05       162.60 o                         
  20   5   3      17094.56      16559.99       484.98 o                         
  21   5   3       4491.90       4383.86       253.96 o                         
  22   5   3       3480.20       3655.97       236.50 o                         
  23   5   3       6795.14       7030.41       329.33 o                         
  24   5   3        906.18       1204.51       140.17 o                         
   1   6   3      11052.59      11251.88       214.59 o                         
   2   6   3      12160.06      12338.75       238.66 o                         
   3   6   3      34460.41      34431.87       399.73 o                         
   4   6   3      10358.72      10464.59       290.99 o                         
   5   6   3        223.80        261.71        45.61 o                         
   6   6   3      39534.50      40138.75       624.10 o                         
   7   6   3      10539.42      11210.22       384.96 o                         
   8   6   3       6994.45       7084.23       272.83 o                         
   9   6   3       8877.48       8755.09       351.34 o                         
  10   6   3      90677.39      92562.54      1166.21 o                         
  11   6   3         10.33         74.51        48.00 o                         
  12   6   3       3361.88       3354.94       202.92 o                         
  13   6   3       9407.90       9807.04       354.50 o                         
  14   6   3       7660.19       8033.85       367.79 o                         
  15   6   3       3946.65       3896.43       263.98 o                         
  16   6   3         38.65        217.58        92.04 o                         
  17   6   3       9840.51       9780.58       376.33 o                         
  18   6   3        686.58        776.51       109.13 o                         
  19   6   3       3924.41       3853.96       365.83 o                         
  20   6   3      16633.99      16379.04       571.28 o                         
  21   6   3        641.49        751.88       115.91 o                         
  22   6   3      75335.72      76188.21      1101.21 o                         
   0   7   3     290535.31     291144.41      2083.86 o                         
   1   7   3       1328.55       1362.24       101.32 o                         
   2   7   3       1027.90       1072.95        85.01 o                         
   3   7   3       1315.65       1314.45       103.29 o                         
   4   7   3       9292.80       9583.08       278.60 o                         
   5   7   3         40.01        159.44        57.15 o                         
   6   7   3        110.07        118.90        72.04 o                         
   7   7   3          9.32         67.55        52.70 o                         
   8   7   3        431.00        832.32       162.48 o                         
   9   7   3        434.58        435.90       104.41 o                         
  10   7   3      11982.93      11884.52       503.36 o                         
  11   7   3       8231.93       8456.89       376.98 o                         
  12   7   3        312.65        328.03        86.71 o                         
  13   7   3       4287.48       4287.99       278.23 o                         
  14   7   3      15252.96      14804.83       534.12 o                         
  15   7   3        793.53        890.71       135.87 o                         
  16   7   3       7125.34       7058.88       447.26 o                         
  17   7   3       9201.02       9039.67       420.19 o                         
  18   7   3       8773.29       9381.07       431.86 o                         
   1   8   3       5320.54       5323.91       211.02 o                         
   2   8   3       6724.94       7174.27       263.47 o                         
   3   8   3      14335.82      14787.93       381.37 o                         
   4   8   3       4900.63       5223.54       357.29 o                         
   5   8   3          5.56         68.33        61.74 o                         
   6   8   3      21919.42      22559.23       681.19 o                         
   7   8   3      12173.34      12895.55       491.41 o                         
   8   8   3       4888.37       4825.37       305.30 o                         
   9   8   3       5270.37       5245.62       448.28 o                         
  10   8   3      55628.62      56375.80      1486.16 o                         
  11   8   3        125.51        156.07       108.24 o                         
  12   8   3       1842.05       2080.76       363.47 o                         
  13   8   3       4448.46       4410.65       434.93 o                         
   0   0   4       3389.95       3806.11       121.03 o                         
   1   0   4        748.65        902.62        46.42 o                         
   2   0   4      18731.12      20233.71       201.09 o                         
   3   0   4      49426.27      52297.11       427.89 o                         
   4   0   4      16425.89      16950.12       186.86 o                         
   5   0   4     301075.16     312390.00      4853.94 o                         
   6   0   4     249165.25     252533.39      3037.91 o                         
   7   0   4       2387.55       2298.44        91.57 o                         
   8   0   4       3372.96       3477.46       113.98 o                         
   9   0   4        197.83        388.02        47.90 o                         
  10   0   4     243322.11     243224.20      2069.83 o                         
  11   0   4      18535.73      18293.86       270.62 o                         
  12   0   4       1263.84       1233.24        80.41 o                         
  13   0   4       8357.05       8098.83       209.37 o                         
  14   0   4        238.65        330.16        66.72 o                         
  15   0   4      16778.72      17463.03       417.95 o                         
  16   0   4      16544.62      17519.36       419.35 o                         
  17   0   4        743.65        968.99       143.09 o                         
  18   0   4       7102.85       7591.89       293.66 o                         
  19   0   4       2896.07       3086.67       199.40 o                         
  20   0   4       7171.56       7948.17       324.31 o                         
  21   0   4       5357.48       5280.25       358.02 o                         
  22   0   4      72775.90      73483.22      1184.61 o                         
  23   0   4        203.06        304.85        77.13 o                         
  24   0   4       1837.40       1985.28       159.35 o                         
  25   0   4        265.75        580.67       117.91 o                         
  26   0   4          9.09        254.59        73.17 o                         
  27   0   4         25.12        196.46        71.51 o                         
  28   0   4      58357.12      69183.88      5973.95 o                         
  29   0   4       6092.04       6626.25      1749.99 o                         
   1   1   4        381.86        526.18        23.17 o                         
   2   1   4      29003.32      28815.59       182.99 o                         
   3   1   4         19.43        155.91        19.39 o                         
   4   1   4      11562.80      11641.89        76.90 o                         
   5   1   4       8299.35       8237.96        90.25 o                         
   6   1   4      78923.44      82187.37       743.45 o                         
   7   1   4       5947.46       6250.17       120.55 o                         
   8   1   4      50139.20      49805.18       451.95 o                         
   9   1   4       4036.57       4209.46       118.33 o                         
  10   1   4       7637.97       7621.25       182.34 o                         
  11   1   4      33295.05      33641.71       349.75 o                         
  12   1   4     196160.56     197816.52       910.59 o                         
  13   1   4        179.59        385.68        44.76 o                         
  14   1   4       6492.36       6460.49       140.23 o                         
  15   1   4      54490.26      55145.89       413.57 o                         
  16   1   4      87384.11      86308.88       905.72 o                         
  17   1   4       7055.14       7570.56       250.40 o                         
  18   1   4      30637.58      30171.21       601.21 o                         
  19   1   4      19516.07      19256.43       330.16 o                         
  20   1   4      52983.43      52902.44       593.34 o                         
  21   1   4      22826.48      23860.80       430.60 o                         
  22   1   4       4348.38       4753.62       211.64 o                         
  23   1   4         92.06        170.71        52.90 o                         
  24   1   4         36.49         59.26        35.99 o                         
  25   1   4       7425.26       7182.62       277.29 o                         
  26   1   4        578.27        786.47        89.80 o                         
  27   1   4      10907.68      11247.90       396.47 o                         
  28   1   4       1051.65       1136.77       120.66 o                         
  29   1   4      12332.95      13679.50       449.22 o                         
   0   2   4       2061.79       2141.47        58.87 o                         
   1   2   4        435.77        599.38        20.48 o                         
   2   2   4         91.37        237.37        15.48 o                         
   3   2   4       8064.68       8144.92       102.41 o                         
   4   2   4       9888.49       9810.39       126.08 o                         
   5   2   4     124004.34     123263.59       611.55 o                         
   6   2   4     205942.56     215772.25      1972.79 o                         
   7   2   4       3925.73       4284.88       107.91 o                         
   8   2   4       5377.14       5463.15       132.49 o                         
   9   2   4       1744.95       1884.22        77.55 o                         
  10   2   4     159666.66     160453.28       992.40 o                         
  11   2   4      11287.74      10783.26       214.77 o                         
  12   2   4       2853.60       2893.30       125.17 o                         
  13   2   4        701.00        704.21        65.05 o                         
  14   2   4        831.64        827.93        67.83 o                         
  15   2   4      23110.97      23235.38       357.53 o                         
  16   2   4       9530.39       9768.84       259.07 o                         
  17   2   4       4318.03       4193.36       188.59 o                         
  18   2   4       4432.10       4489.04       185.74 o                         
  19   2   4       1343.34       1603.29       105.77 o                         
  20   2   4       5736.22       5804.28       194.68 o                         
  21   2   4       5838.10       6054.09       215.62 o                         
  22   2   4      63519.48      62592.87      1024.56 o                         
  23   2   4        830.51       1044.88       105.84 o                         
  24   2   4        612.79        662.29        96.47 o                         
  25   2   4        158.22        224.34        64.52 o                         
  26   2   4        507.83        634.33        96.09 o                         
  27   2   4        875.20       1040.31       125.61 o                         
  28   2   4      55092.21      51659.55      1336.17 o                         
   1   3   4        746.68        795.22        31.61 o                         
   2   3   4      17714.36      17859.24       165.69 o                         
   3   3   4        115.21        222.90        26.98 o                         
   4   3   4       5952.31       5967.13       130.32 o                         
   5   3   4      12109.92      12077.49       221.77 o                         
   6   3   4      63659.46      66732.28      1321.89 o                         
   7   3   4       4359.93       4477.86       133.33 o                         
   8   3   4      47992.97      47457.22       395.32 o                         
   9   3   4       3109.86       3213.81       130.09 o                         
  10   3   4       6427.83       6100.85       148.88 o                         
  11   3   4      25875.84      25673.49       338.74 o                         
  12   3   4     151851.84     148855.27      1859.09 o                         
  13   3   4       1326.77       1305.71        91.70 o                         
  14   3   4       5921.82       5337.22       193.00 o                         
  15   3   4      49135.96      48367.95       637.78 o                         
  16   3   4      78695.68      79294.67       935.51 o                         
  17   3   4       4668.12       5340.66       252.55 o                         
  18   3   4      26229.76      26052.68       571.28 o                         
  19   3   4      15452.98      15078.02       395.16 o                         
  20   3   4      50506.27      49953.49       671.19 o                         
  21   3   4      22294.52      22101.66       455.08 o                         
  22   3   4       3715.99       4090.77       199.63 o                         
  23   3   4        278.19        488.62        73.66 o                         
  24   3   4         13.96        148.68        48.67 o                         
  25   3   4       7416.96       8092.95       295.23 o                         
  26   3   4        441.31        401.85        81.81 o                         
  27   3   4       8311.50       8750.70       353.96 o                         
   0   4   4       1680.15       1728.28        84.80 o                         
   1   4   4        546.61        760.06        43.67 o                         
   2   4   4       4430.46       4369.06       108.58 o                         
   3   4   4      19851.75      19464.91       242.77 o                         
   4   4   4       8786.91       8699.56       163.52 o                         
   5   4   4     146238.44     142712.14       811.49 o                         
   6   4   4     136710.16     139090.73      2505.89 o                         
   7   4   4       1410.46       1447.25       101.38 o                         
   8   4   4       2177.34       2308.03       132.71 o                         
   9   4   4          4.25        191.32        67.88 o                         
  10   4   4     143296.52     142806.27      1005.88 o                         
  11   4   4      11292.57      11048.02       279.58 o                         
  12   4   4       1011.82       1084.94       101.95 o                         
  13   4   4       4360.77       4238.99       206.83 o                         
  14   4   4         61.78        175.34        42.51 o                         
  15   4   4      12480.50      11959.66       394.10 o                         
  16   4   4      11167.80      10720.43       464.52 o                         
  17   4   4        744.72       2901.38       805.10 o                         
  18   4   4       4944.42       4698.53       251.84 o                         
  19   4   4       2095.59       2147.39       151.14 o                         
  20   4   4       5129.48       5482.59       243.05 o                         
  21   4   4       4078.41       3933.32       210.38 o                         
  22   4   4      54150.73      54211.75       787.54 o                         
  23   4   4         80.70        133.91        55.72 o                         
  24   4   4       1300.48       1408.46       131.72 o                         
  25   4   4        184.06        361.80        78.75 o                         
  26   4   4          8.18         89.30        56.95 o                         
   1   5   4         92.93        187.17        25.04 o                         
   2   5   4      13702.07      13670.28       191.14 o                         
   3   5   4         91.86        160.83        26.03 o                         
   4   5   4       6424.67       6391.55       157.12 o                         
   5   5   4       2372.76       2675.60       123.42 o                         
   6   5   4      36614.86      37552.81       946.62 o                         
   7   5   4       3377.17       3199.88       151.78 o                         
   8   5   4      25274.41      26226.53       494.98 o                         
   9   5   4       2490.45       2894.86       185.81 o                         
  10   5   4       4126.06       4034.58       226.01 o                         
  11   5   4      18667.89      19414.64       795.85 o                         
  12   5   4     112599.45     112388.37      1248.21 o                         
  13   5   4         18.59        172.68       117.87 o                         
  14   5   4       3523.66       3425.74       228.65 o                         
  15   5   4      31011.15      30498.69       818.68 o                         
  16   5   4      51973.04      52405.35      1522.05 o                         
  17   5   4       5365.17       5455.60       272.86 o                         
  18   5   4      19371.32      18486.79       508.18 o                         
  19   5   4      13311.70      12992.24       433.63 o                         
  20   5   4      31288.07      30812.50       611.73 o                         
  21   5   4      13298.01      13191.97       405.79 o                         
  22   5   4       2755.60       3146.29       218.56 o                         
  23   5   4          8.32         17.57        50.84 o                         
  24   5   4         48.43        101.42        52.21 o                         
   0   6   4        867.24        955.85        86.03 o                         
   1   6   4        262.54        411.22        41.88 o                         
   2   6   4        168.27        232.46        34.73 o                         
   3   6   4       5083.16       4973.48       164.01 o                         
   4   6   4       4811.62       4894.81       184.62 o                         
   5   6   4      61401.11      61819.35       708.00 o                         
   6   6   4      84838.24      84305.68      1541.26 o                         
   7   6   4       1406.34       1548.92       146.33 o                         
   8   6   4       2029.27       2186.80       175.96 o                         
   9   6   4        517.46        666.40        99.80 o                         
  10   6   4      79207.11      77753.04      1088.45 o                         
  11   6   4       5798.81       5881.22       306.64 o                         
  12   6   4       1186.25       1064.85       134.31 o                         
  13   6   4        696.27        801.02       121.46 o                         
  14   6   4        183.90        256.73        82.93 o                         
  15   6   4      11308.02      11061.80       394.70 o                         
  16   6   4       5615.33       5497.67       312.51 o                         
  17   6   4       1897.11       1856.19       274.22 o                         
  18   6   4       2591.99       2892.48       236.11 o                         
  19   6   4        816.25        844.68       183.02 o                         
  20   6   4       3418.59       3154.25       253.33 o                         
  21   6   4       3311.38       3662.35       243.04 o                         
   1   7   4        365.71        378.11        62.01 o                         
   2   7   4       6495.28       7419.98       252.82 o                         
   3   7   4         86.67        280.98        55.46 o                         
   4   7   4       2116.38       2128.56       137.80 o                         
   5   7   4       5985.10       5817.56       304.98 o                         
   6   7   4      27130.80      27712.52       780.19 o                         
   7   7   4       1950.53       1936.25       335.54 o                         
   8   7   4      23299.73      24569.40       922.68 o                         
   9   7   4       1389.85       1591.72       244.77 o                         
  10   7   4       2908.63       2664.73       257.09 o                         
  11   7   4      11441.66      11789.94       547.29 o                         
  12   7   4      67743.45      67644.96      1110.34 o                         
  13   7   4       1186.40       1458.56       168.30 o                         
  14   7   4       2898.04       3066.86       215.57 o                         
  15   7   4      25370.29      25324.04       616.53 o                         
  16   7   4      41790.00      40572.76       793.92 o                         
  17   7   4       1978.81       2305.85       196.31 o                         
   0   8   4        604.58        705.05       160.38 o                         
   1   8   4        252.21        354.74        71.72 o                         
   2   8   4        633.09        647.74        89.76 o                         
   3   8   4       5822.53       6129.28       290.38 o                         
   4   8   4       3389.97       3584.10       253.11 o                         
   5   8   4      49468.48      50243.29       954.59 o                         
   6   8   4      51741.23      53753.46      1231.63 o                         
   7   8   4        537.88        563.80       114.88 o                         
   8   8   4        864.80        817.71       130.92 o                         
   9   8   4         39.86        132.92        66.67 o                         
  10   8   4      55700.20      56788.59      1525.86 o                         
  11   8   4       4559.96       4607.20       448.12 o                         
  12   8   4        561.10        432.86       238.19 o                         
   1   0   5      15038.32      14356.54       204.71 o                         
   2   0   5     123425.65     123815.08      1381.07 o                         
   3   0   5      71655.52      71757.58       677.70 o                         
   4   0   5      75071.98      78059.14       570.34 o                         
   5   0   5      64255.55      65382.95       490.79 o                         
   6   0   5      20544.59      20306.47       225.13 o                         
   7   0   5      59892.03      58038.98       573.51 o                         
   8   0   5      16143.20      16085.22       259.86 o                         
   9   0   5      36750.00      37266.89       401.43 o                         
  10   0   5       5831.66       5820.55       159.67 o                         
  11   0   5      29218.77      28422.80       407.76 o                         
  12   0   5       7848.58       7864.16       209.94 o                         
  13   0   5      88447.27      88910.25       771.84 o                         
  14   0   5      10674.72      10778.79       296.16 o                         
  15   0   5      51002.69      51446.65       878.93 o                         
  16   0   5      97133.38      99035.00      1487.29 o                         
  17   0   5      34313.80      35889.84       748.75 o                         
  18   0   5         22.73        112.49        74.93 o                         
  19   0   5       3488.91       3882.95       258.80 o                         
  20   0   5       8930.84       9898.71       504.99 o                         
  21   0   5      52651.32      53536.68      1681.84 o                         
  22   0   5      22322.02      24001.79       699.96 o                         
  23   0   5       3819.37       4371.45       374.15 o                         
  24   0   5       7645.18       8127.21       519.69 o                         
  25   0   5      15913.34      16097.11       598.75 o                         
  26   0   5       8579.32       8917.42      1353.24 o                         
  27   0   5      41727.13      42364.39      1224.09 o                         
  28   0   5        331.41        465.50       153.69 o                         
   0   1   5      24263.88      24255.85       150.90 o                         
   1   1   5      65899.55      64421.34       348.84 o                         
   2   1   5       1163.67       1340.32        33.79 o                         
   3   1   5        564.67        699.79        39.17 o                         
   4   1   5      32057.82      32918.21       738.14 o                         
   5   1   5     154102.05     154966.31       990.96 o                         
   6   1   5      31995.67      32455.57       338.75 o                         
   7   1   5       3771.08       3727.62        96.31 o                         
   8   1   5      21162.73      21325.24       256.97 o                         
   9   1   5       1390.92       1623.53       104.74 o                         
  10   1   5      79898.52      79833.57       750.20 o                         
  11   1   5      59640.63      60388.88       623.18 o                         
  12   1   5       8924.03       9075.42       182.06 o                         
  13   1   5       3234.11       3412.20       110.96 o                         
  14   1   5       5776.87       6057.57       151.02 o                         
  15   1   5       9828.19      10078.47       231.22 o                         
  16   1   5      12673.37      12402.19       223.75 o                         
  17   1   5       3751.65       4099.73       130.97 o                         
  18   1   5      28966.93      29322.57       436.63 o                         
  19   1   5       2141.02       4137.03       806.07 o                         
  20   1   5       2262.86       2421.63       174.55 o                         
  21   1   5      15337.52      15981.70       433.63 o                         
  22   1   5        120.24        325.45        76.82 o                         
  23   1   5      20364.39      19881.32       633.35 o                         
  24   1   5       5551.96       5176.87       285.22 o                         
  25   1   5       1001.63       1062.68       120.98 o                         
  26   1   5      14226.84      13916.08       473.48 o                         
  27   1   5      45381.29      48186.81       922.21 o                         
  28   1   5       1498.62       1596.93       143.84 o                         
   1   2   5       9670.94       9619.23       122.58 o                         
   2   2   5      86045.84      85180.20       521.20 o                         
   3   2   5      46618.11      46896.81       276.86 o                         
   4   2   5      34319.65      34311.07       287.52 o                         
   5   2   5      42531.78      41703.39       327.67 o                         
   6   2   5       3717.13       4018.17       124.63 o                         
   7   2   5      54575.59      53907.54       441.36 o                         
   8   2   5       9138.68       9319.81       181.52 o                         
   9   2   5      13484.06      13445.80       236.56 o                         
  10   2   5        152.33        239.46        32.20 o                         
  11   2   5       8758.69       8556.52       201.99 o                         
  12   2   5        496.84        597.35        59.89 o                         
  13   2   5      78840.05      77175.59       713.28 o                         
  14   2   5      10510.72      10739.44       263.49 o                         
  15   2   5      30304.82      30277.43       660.36 o                         
  16   2   5      94711.84      94528.28       762.24 o                         
  17   2   5      52935.70      53554.05       632.07 o                         
  18   2   5       2603.40       2702.30       161.96 o                         
  19   2   5        463.68       1518.60       414.62 o                         
  20   2   5      17905.27      18526.40       456.23 o                         
  21   2   5      60375.68      59505.10       746.03 o                         
  22   2   5      30664.27      30413.74       604.49 o                         
  23   2   5        274.74        430.22        71.47 o                         
  24   2   5       6589.97       6115.69       281.73 o                         
  25   2   5      10865.25      10710.12       420.66 o                         
  26   2   5       7438.54       6945.85       345.30 o                         
  27   2   5      37832.64      36844.58       931.80 o                         
  28   2   5          8.89         81.51        76.31 o                         
   0   3   5      25806.14      26132.24       223.38 o                         
   1   3   5      65272.08      64369.68       332.86 o                         
   2   3   5        137.88        226.96        20.16 o                         
   3   3   5        392.63        498.73        32.29 o                         
   4   3   5      27981.80      33762.08      2922.96 o                         
   5   3   5     125901.97     124080.31       710.83 o                         
   6   3   5      20764.37      20325.19       319.17 o                         
   7   3   5       5937.20       6243.39       180.19 o                         
   8   3   5      14119.09      14190.37       261.50 o                         
   9   3   5       2479.10       2347.18       102.20 o                         
  10   3   5      59202.89      56936.86       511.41 o                         
  11   3   5      44414.99      42798.18       461.71 o                         
  12   3   5       9826.34       9431.14       239.99 o                         
  13   3   5       1826.48       1958.59       112.56 o                         
  14   3   5       5673.02       5727.75       187.34 o                         
  15   3   5       8703.88       9079.92       455.40 o                         
  16   3   5       9277.29       9190.28       291.05 o                         
  17   3   5       2882.22       3156.54       176.22 o                         
  18   3   5      24052.96      23035.92       484.96 o                         
  19   3   5       1692.26       4453.26       407.93 o                         
  20   3   5       1954.47       2120.99       180.10 o                         
  21   3   5      12991.23      13268.91       390.60 o                         
  22   3   5         17.29         98.94        41.84 o                         
  23   3   5      18223.53      18092.00       404.62 o                         
  24   3   5       4093.92       3796.77       201.40 o                         
  25   3   5       1071.58       1030.16       124.53 o                         
  26   3   5      12605.69      12361.05       415.69 o                         
  27   3   5      38750.36      38222.14       743.06 o                         
   1   4   5       8166.05       7847.33       142.03 o                         
   2   4   5      66214.03      65878.90       513.38 o                         
   3   4   5      38322.92      37782.93       345.12 o                         
   4   4   5      37173.30      36614.47       427.26 o                         
   5   4   5      35663.38      35453.29       362.74 o                         
   6   4   5       9272.85       9187.40       201.52 o                         
   7   4   5      36879.52      36686.05       441.92 o                         
   8   4   5       9182.07       9328.89       250.00 o                         
   9   4   5      20452.64      20154.52       382.46 o                         
  10   4   5       3001.45       3135.53       135.61 o                         
  11   4   5      15864.23      15979.40       396.26 o                         
  12   4   5       3977.92       3779.26       194.79 o                         
  13   4   5      59394.64      57477.67       700.22 o                         
  14   4   5       7784.94       7577.83       258.51 o                         
  15   4   5      34568.53      34589.23       607.38 o                         
  16   4   5      70259.89      66921.63      1774.38 o                         
  17   4   5      26410.99      25715.37       787.76 o                         
  18   4   5         77.96        352.82       105.85 o                         
  19   4   5       2140.76       2911.51       385.42 o                         
  20   4   5       7282.21       7094.18       289.74 o                         
  21   4   5      40043.75      38581.52      1025.21 o                         
  22   4   5      17571.44      17222.00       492.47 o                         
  23   4   5       2644.63       2651.96       179.70 o                         
  24   4   5       5813.65       6166.48       273.51 o                         
  25   4   5      12183.24      11913.61       383.74 o                         
   0   5   5       9982.87      10140.14       286.05 o                         
   1   5   5      29144.81      29900.51       327.93 o                         
   2   5   5        992.61       1127.51        64.19 o                         
   3   5   5        591.82        699.43        55.08 o                         
   4   5   5      15030.54      19490.55      1354.52 o                         
   5   5   5      76084.66      74628.27       676.64 o                         
   6   5   5      17366.45      16017.72       382.08 o                         
   7   5   5       1645.00       1820.27       118.35 o                         
   8   5   5      11953.04      11851.27       276.05 o                         
   9   5   5        544.23        697.48        68.79 o                         
  10   5   5      47992.30      47162.39       569.39 o                         
  11   5   5      36242.62      36265.70       562.35 o                         
  12   5   5       4398.83       4480.45       226.71 o                         
  13   5   5       2401.86       2604.52       199.54 o                         
  14   5   5       3193.11       3204.96       225.22 o                         
  15   5   5       5773.93       6213.36       319.42 o                         
  16   5   5       8767.02       8262.35       375.78 o                         
  17   5   5       2503.76       2724.58       264.91 o                         
  18   5   5      19243.40      18774.15       695.68 o                         
  19   5   5       1496.77       3234.07       580.75 o                         
  20   5   5       1574.72       1680.36       145.53 o                         
  21   5   5      10207.50       9871.14       355.55 o                         
  22   5   5        168.85        250.99        68.20 o                         
  23   5   5      13668.23      13675.27       426.15 o                         
   1   6   5       4421.20       4442.70       147.63 o                         
   2   6   5      37979.07      38371.25       433.89 o                         
   3   6   5      20963.49      20533.31       316.71 o                         
   4   6   5      16099.14      16296.44       305.15 o                         
   5   6   5      19450.37      19265.46       405.81 o                         
   6   6   5       2425.40       2552.84       166.22 o                         
   7   6   5      25280.97      24604.29       519.32 o                         
   8   6   5       4671.71       4832.86       296.94 o                         
   9   6   5       7763.67       7984.35       350.26 o                         
  10   6   5        314.13        514.47        81.47 o                         
  11   6   5       5219.53       5581.07       237.15 o                         
  12   6   5        499.17        738.07       102.96 o                         
  13   6   5      39934.76      39473.09       744.95 o                         
  14   6   5       5496.12       5555.05       432.70 o                         
  15   6   5      17291.20      16852.78       780.97 o                         
  16   6   5      51643.85      50542.02      1142.96 o                         
  17   6   5      27553.90      27949.01       723.65 o                         
  18   6   5       1159.75       1160.84       155.91 o                         
  19   6   5        456.48       1024.10       281.71 o                         
  20   6   5       9790.15       9019.03       554.57 o                         
   0   7   5      12146.71      12454.69       376.57 o                         
   1   7   5      29977.77      30595.20       440.10 o                         
   2   7   5         14.71         79.14        34.60 o                         
   3   7   5        271.68        264.40        55.01 o                         
   4   7   5      12433.46      16769.78      1880.91 o                         
   5   7   5      54933.19      54735.21      1082.91 o                         
   6   7   5       8077.45       8003.97       363.35 o                         
   7   7   5       3631.24       4020.30       377.72 o                         
   8   7   5       5654.25       6132.12       319.70 o                         
   9   7   5       1625.66       1764.10       177.08 o                         
  10   7   5      26033.48      26277.56       595.36 o                         
  11   7   5      19662.51      20045.28       726.80 o                         
  12   7   5       5388.61       5766.31       398.38 o                         
  13   7   5        679.84        682.16       143.57 o                         
  14   7   5       3153.52       3227.88       257.05 o                         
  15   7   5       4496.49       4590.05       313.21 o                         
  16   7   5       4254.13       4059.03       297.59 o                         
   1   8   5       3071.06       3208.85       193.99 o                         
   2   8   5      24353.64      25056.15       534.79 o                         
   3   8   5      14064.94      13947.64       439.27 o                         
   4   8   5      12507.26      12826.41       477.25 o                         
   5   8   5      13458.02      13414.82       493.31 o                         
   6   8   5       2736.63       2622.54       223.58 o                         
   7   8   5      14735.16      14203.10       517.23 o                         
   8   8   5       3476.43       3333.35       257.05 o                         
   9   8   5       7310.07       8276.98       421.83 o                         
  10   8   5       1020.01       1328.82       164.90 o                         
   0   0   6     312926.34     303749.38      4148.57 o                         
   1   0   6       1043.33       1150.13        52.67 o                         
   2   0   6      24123.17      24322.11       296.51 o                         
   3   0   6        105.31        254.01        48.62 o                         
   4   0   6      86759.05      87111.27      1109.54 o                         
   5   0   6      31923.52      32603.66       364.47 o                         
   6   0   6      25303.28      25067.69       270.28 o                         
   7   0   6         83.34        147.23        27.62 o                         
   8   0   6       2651.32       2902.34       117.21 o                         
   9   0   6       1862.89       2060.36       100.47 o                         
  10   0   6        840.09       1005.46        72.44 o                         
  11   0   6      57880.57      57947.85       600.93 o                         
  12   0   6       2556.07       2690.13       145.49 o                         
  13   0   6      30924.67      30530.31       586.44 o                         
  14   0   6      11314.04      11140.16       421.53 o                         
  15   0   6       2249.23       2237.89       158.28 o                         
  16   0   6      50374.19      52019.98       981.50 o                         
  17   0   6      23671.23      23481.39       599.08 o                         
  18   0   6      17901.07      19598.27       709.92 o                         
  19   0   6      12659.81      13249.32       417.21 o                         
  20   0   6       5970.80       6226.76       292.58 o                         
  21   0   6       2695.11       2896.00       243.79 o                         
  22   0   6          2.26        123.42        68.31 o                         
  23   0   6      17471.25      18040.15       619.96 o                         
  24   0   6         46.08         64.50        67.75 o                         
  25   0   6        396.00        556.70       177.60 o                         
  26   0   6          0.04         73.66        81.15 o                         
  27   0   6      20373.81      20947.33      1352.44 o                         
  28   0   6       3780.09       3986.63       384.79 o                         
   1   1   6      26268.55      25906.75       298.03 o                         
   2   1   6      40520.42      39761.29       417.73 o                         
   3   1   6      63250.95      62665.62       709.45 o                         
   4   1   6      31939.39      31522.98       281.17 o                         
   5   1   6        193.61        345.28        26.74 o                         
   6   1   6      53744.32      52914.59       543.71 o                         
   7   1   6      51065.54      50514.19       409.49 o                         
   8   1   6      43960.68      43920.43       558.48 o                         
   9   1   6      15559.64      15959.19       245.65 o                         
  10   1   6      83668.69      82800.47       655.69 o                         
  11   1   6       1386.91       1460.80        80.87 o                         
  12   1   6       1567.60       1898.32        87.87 o                         
  13   1   6       8188.64       8577.38       189.77 o                         
  14   1   6       1244.79       1473.21        80.23 o                         
  15   1   6      20894.63      21663.72       312.89 o                         
  16   1   6       1299.76       1552.02        85.25 o                         
  17   1   6      47297.83      47449.85       480.27 o                         
  18   1   6      11649.42      11625.97       259.66 o                         
  19   1   6       5575.35       5709.90       226.93 o                         
  20   1   6         97.29        157.34        74.80 o                         
  21   1   6         80.63        245.26        69.03 o                         
  22   1   6      89665.75      88918.16      2224.76 o                         
  23   1   6       1921.12       1940.97       161.80 o                         
  24   1   6       2718.05       3071.66       257.36 o                         
  25   1   6       1499.32       1664.03       196.81 o                         
  26   1   6      94736.70      96792.12      1277.14 o                         
  27   1   6       5269.84       5728.90       283.84 o                         
  28   1   6        691.19        597.97       101.94 o                         
   0   2   6     522190.16     521727.59      2453.52 o                         
   1   2   6       8419.03       8075.75       132.67 o                         
   2   2   6      26345.41      26547.07       279.21 o                         
   3   2   6       1794.79       1807.29        70.38 o                         
   4   2   6     108072.17     108802.16       792.90 o                         
   5   2   6      24927.77      24068.79       372.95 o                         
   6   2   6      23971.05      23399.88       351.78 o                         
   7   2   6        333.48        399.73        38.88 o                         
   8   2   6      23873.75      23275.59       270.68 o                         
   9   2   6         12.50        109.79        26.70 o                         
  10   2   6        373.83        496.36        59.85 o                         
  11   2   6      34991.04      33613.50       420.60 o                         
  12   2   6      11018.64      11025.61       262.21 o                         
  13   2   6      24423.95      24104.04       395.96 o                         
  14   2   6      10259.79      10191.74       262.20 o                         
  15   2   6       1921.72       1983.20       121.11 o                         
  16   2   6      49692.63      49478.95       566.54 o                         
  17   2   6      20665.00      20738.41       371.36 o                         
  18   2   6      18302.59      18585.04       342.41 o                         
  19   2   6       9518.30       9226.45       288.82 o                         
  20   2   6       4314.60       4655.39       208.73 o                         
  21   2   6       2500.83       3290.35       329.39 o                         
  22   2   6         71.69        210.57        70.85 o                         
  23   2   6      15986.60      16601.08       508.57 o                         
  24   2   6        175.72        370.47        83.87 o                         
  25   2   6        270.47        338.49        84.09 o                         
  26   2   6         96.57        135.31        63.39 o                         
  27   2   6      18941.90      19356.89      1016.72 o                         
   1   3   6      20666.67      20737.17       201.27 o                         
   2   3   6      33683.66      32846.61       300.38 o                         
   3   3   6      49043.51      49199.53       371.26 o                         
   4   3   6      25990.34      25675.70       271.39 o                         
   5   3   6        140.97        247.05        35.18 o                         
   6   3   6      39895.39      39665.48       442.51 o                         
   7   3   6      37970.71      37640.02       436.18 o                         
   8   3   6      34374.61      33814.76       460.84 o                         
   9   3   6      11188.16      11602.77       349.01 o                         
  10   3   6      54985.95      53840.66       495.67 o                         
  11   3   6       1595.32       1894.90       101.99 o                         
  12   3   6       1295.84       1316.39        94.51 o                         
  13   3   6       7771.28       7838.84       231.78 o                         
  14   3   6        691.52        886.64        80.58 o                         
  15   3   6      17843.56      17640.73       395.90 o                         
  16   3   6        944.03       1056.35       106.97 o                         
  17   3   6      42310.49      42840.55       629.81 o                         
  18   3   6       6177.99       6689.59       276.36 o                         
  19   3   6       5764.19       5569.91       282.92 o                         
  20   3   6         50.51        156.39        77.97 o                         
  21   3   6        250.42        411.54       101.73 o                         
  22   3   6      86339.17      85542.40      1081.59 o                         
  23   3   6       1444.57       1660.24       134.94 o                         
  24   3   6       2359.25       2360.56       184.34 o                         
  25   3   6       1269.10       1333.30       182.15 o                         
  26   3   6      80630.58      78884.77      2844.50 o                         
   0   4   6     216152.08     214835.36      1241.79 o                         
   1   4   6       1061.17       1182.92        61.44 o                         
   2   4   6      15057.11      15254.94       219.97 o                         
   3   4   6         19.53         98.70        23.36 o                         
   4   4   6      56881.07      57353.58       509.12 o                         
   5   4   6      19251.21      18793.27       306.05 o                         
   6   4   6      15611.76      15184.57       288.61 o                         
   7   4   6         19.28         96.73        28.95 o                         
   8   4   6       3049.58       2797.00       157.16 o                         
   9   4   6        864.30        936.12        77.34 o                         
  10   4   6        526.95        686.77        74.55 o                         
  11   4   6      36289.69      34037.29       521.03 o                         
  12   4   6       2233.16       2209.61       137.24 o                         
  13   4   6      20872.09      20102.04       467.05 o                         
  14   4   6       7900.46       7894.20       334.65 o                         
  15   4   6       1615.07       1720.00       131.94 o                         
  16   4   6      36460.82      35206.06       597.79 o                         
  17   4   6      16968.03      16352.53       457.46 o                         
  18   4   6      13181.35      13171.65       420.94 o                         
  19   4   6       9108.00       9523.26       328.75 o                         
  20   4   6       4343.26       4511.17       283.00 o                         
  21   4   6       2090.38       2218.32       159.94 o                         
  22   4   6          2.77        101.97        46.79 o                         
  23   4   6      13463.54      13128.27       394.79 o                         
  24   4   6         36.16        132.99        50.00 o                         
   1   5   6      14063.34      14170.87       233.88 o                         
   2   5   6      21115.92      20962.07       283.94 o                         
   3   5   6      35828.70      36229.44       396.27 o                         
   4   5   6      17844.18      17308.25       291.13 o                         
   5   5   6         74.92        133.39        31.21 o                         
   6   5   6      31901.38      31849.00       432.52 o                         
   7   5   6      28203.04      27882.82       474.04 o                         
   8   5   6      25851.12      25091.99       455.08 o                         
   9   5   6       9719.23      10027.89       267.27 o                         
  10   5   6      55309.88      54361.83       713.57 o                         
  11   5   6        394.62        520.56        72.65 o                         
  12   5   6       1138.00       1339.50       129.40 o                         
  13   5   6       4674.65       4965.31       250.48 o                         
  14   5   6        885.35       1013.87       103.83 o                         
  15   5   6      12901.89      12792.54       466.95 o                         
  16   5   6        939.07       1151.89       187.56 o                         
  17   5   6      28607.95      28409.18       721.07 o                         
  18   5   6      10521.55      10317.57       531.18 o                         
  19   5   6       2922.51       3297.57       308.71 o                         
  20   5   6         83.45        249.20       103.18 o                         
  21   5   6          5.46        138.72        63.23 o                         
  22   5   6      56325.74      55472.98       939.07 o                         
   0   6   6     205939.23     207468.25      1649.53 o                         
   1   6   6       2346.48       2426.15       125.89 o                         
   2   6   6      11741.09      11604.20       272.62 o                         
   3   6   6        676.09        780.25        64.56 o                         
   4   6   6      45871.13      46395.71       515.60 o                         
   5   6   6      11488.78      12609.87       385.08 o                         
   6   6   6      10853.58      10482.98       286.32 o                         
   7   6   6         34.73         99.90        32.50 o                         
   8   6   6       8347.16       8091.75       258.26 o                         
   9   6   6         55.55        216.46       103.45 o                         
  10   6   6        184.56        362.17        73.52 o                         
  11   6   6      18679.71      18900.08       499.94 o                         
  12   6   6       4359.36       4371.23       284.13 o                         
  13   6   6      13109.46      12827.39       423.58 o                         
  14   6   6       5580.50       5542.53       312.70 o                         
  15   6   6       1016.40       1154.52       179.73 o                         
  16   6   6      27408.07      27197.65       988.24 o                         
  17   6   6      11796.69      11729.91       570.84 o                         
  18   6   6      10143.84       9722.84       528.81 o                         
  19   6   6       5687.89       5785.61       346.07 o                         
   1   7   6       9138.07       9116.54       275.04 o                         
   2   7   6      15200.09      15140.21       354.23 o                         
   3   7   6      21946.56      23086.66       478.52 o                         
   4   7   6      11881.75      12111.86       348.90 o                         
   5   7   6         49.35        169.74        65.21 o                         
   6   7   6      17588.00      17911.58       531.30 o                         
   7   7   6      16068.24      16559.10       513.57 o                         
   8   7   6      15615.65      15040.26       401.23 o                         
   9   7   6       4868.23       5301.52       240.68 o                         
  10   7   6      22644.95      22597.54       563.52 o                         
  11   7   6        796.27       1002.77       141.28 o                         
  12   7   6        706.39        894.32       139.08 o                         
  13   7   6       4150.09       4419.97       364.54 o                         
  14   7   6        266.07        302.87       119.22 o                         
  15   7   6       9226.44       9307.24       550.69 o                         
   0   8   6      99567.71     102829.70      1869.78 o                         
   1   8   6        680.41        889.38       130.39 o                         
   2   8   6       6354.23       5992.27       319.71 o                         
   3   8   6         79.16        127.17        63.64 o                         
   4   8   6      24926.29      25025.75       652.61 o                         
   5   8   6       7848.47       8256.13       482.12 o                         
   6   8   6       6172.34       6570.57       339.89 o                         
   7   8   6          0.08         55.89        47.88 o                         
   8   8   6       2059.79       1952.92       191.94 o                         
   1   0   7         60.64        231.13        42.48 o                         
   2   0   7      19513.21      19588.88       221.34 o                         
   3   0   7       8747.33       8908.06       167.89 o                         
   4   0   7       7472.66       7980.75       192.30 o                         
   5   0   7          1.31         87.18        19.00 o                         
   6   0   7      48224.94      48122.82       500.31 o                         
   7   0   7       3755.61       3892.55       140.43 o                         
   8   0   7      50358.36      50397.80       612.14 o                         
   9   0   7       1048.98       1176.78        80.24 o                         
  10   0   7       9676.79       9602.08       229.01 o                         
  11   0   7      42708.84      42007.23       726.96 o                         
  12   0   7     190778.83     192904.69      2140.88 o                         
  13   0   7      11688.51      12166.83       336.82 o                         
  14   0   7       6874.52       6740.96       247.14 o                         
  15   0   7       7727.26       8134.13       277.78 o                         
  16   0   7     114695.11     120165.20      1435.12 o                         
  17   0   7       1688.43       1950.85       159.36 o                         
  18   0   7      30921.58      31507.04       645.29 o                         
  19   0   7        196.80        318.26        72.88 o                         
  20   0   7      32776.23      35245.13       798.12 o                         
  21   0   7      32234.13      34284.07       707.00 o                         
  22   0   7       5524.15       6361.56       364.42 o                         
  23   0   7      17324.24      17325.73       998.13 o                         
  24   0   7        687.31       2861.56       335.56 o                         
  25   0   7       6013.73       6168.99       455.21 o                         
  26   0   7        147.10        270.15       167.04 o                         
  27   0   7       1179.51       1639.33       353.90 o                         
   0   1   7       4495.54       4285.54       121.09 o                         
   1   1   7      21978.85      21999.33       187.56 o                         
   2   1   7        307.64        476.46        38.66 o                         
   3   1   7      42459.49      42019.16       380.36 o                         
   4   1   7       4133.43       4240.54       106.54 o                         
   5   1   7       6458.41       6637.19       145.01 o                         
   6   1   7     153204.14     152498.88      1371.03 o                         
   7   1   7       1733.94       1940.89        80.44 o                         
   8   1   7       1811.24       2052.04        83.04 o                         
   9   1   7      11677.61      11861.19       219.22 o                         
  10   1   7     130837.94     131382.48      1479.28 o                         
  11   1   7      53840.24      53983.30       459.06 o                         
  12   1   7       1261.89       1235.91        78.29 o                         
  13   1   7       6081.70       5991.47       162.12 o                         
  14   1   7        382.83        538.62        51.04 o                         
  15   1   7        448.13        554.77        51.64 o                         
  16   1   7      17424.77      17494.97       294.00 o                         
  17   1   7        904.25        998.59        82.91 o                         
  18   1   7       4508.82       4970.57       173.72 o                         
  19   1   7         17.17        137.75        59.31 o                         
  20   1   7       5089.64       5609.36       232.15 o                         
  21   1   7         25.17        182.08        59.68 o                         
  22   1   7      53666.73      56650.35       980.36 o                         
  23   1   7         51.12        275.44        72.23 o                         
  24   1   7       1053.51       1675.91       189.90 o                         
  25   1   7        630.88        641.87       124.16 o                         
  26   1   7        511.48        571.78       123.67 o                         
  27   1   7        850.49       1097.12       144.77 o                         
   1   2   7        799.23       1010.22        60.84 o                         
   2   2   7      17969.44      17166.96       276.28 o                         
   3   2   7      11103.72      10667.92       221.96 o                         
   4   2   7      12375.68      12004.62       244.91 o                         
   5   2   7       2817.14       2973.22       117.51 o                         
   6   2   7      38285.52      37650.51       579.34 o                         
   7   2   7       6436.00       6427.12       180.01 o                         
   8   2   7      76656.03      74787.37       588.03 o                         
   9   2   7         56.39        127.52        31.97 o                         
  10   2   7      10964.25      11090.64       290.26 o                         
  11   2   7      31926.55      31251.84       600.64 o                         
  12   2   7     112022.30     108266.67      1289.33 o                         
  13   2   7       5925.94       6026.01       264.60 o                         
  14   2   7       5724.97       5482.91       227.44 o                         
  15   2   7       5195.98       5548.14       230.70 o                         
  16   2   7     126726.75     127432.38      1167.82 o                         
  17   2   7       4832.79       5010.65       190.85 o                         
  18   2   7      32069.52      32246.19       489.61 o                         
  19   2   7         65.98        137.21        41.14 o                         
  20   2   7      65282.67      65168.24       975.17 o                         
  21   2   7      31287.32      31991.94       691.31 o                         
  22   2   7       4922.01       5324.73       285.40 o                         
  23   2   7      11642.07      11259.95       421.88 o                         
  24   2   7        154.38        513.31       229.84 o                         
  25   2   7       7137.79       7218.04       343.48 o                         
  26   2   7        177.84        317.90        83.99 o                         
   0   3   7       3738.24       3684.47       150.17 o                         
   1   3   7      19642.71      19234.02       277.98 o                         
   2   3   7       1705.68       1639.84        82.08 o                         
   3   3   7      34846.82      33297.20       374.18 o                         
   4   3   7       3348.22       3374.70       119.74 o                         
   5   3   7       7066.02       7021.51       191.82 o                         
   6   3   7     116405.50     114234.51      1234.69 o                         
   7   3   7       1846.17       1902.00       104.38 o                         
   8   3   7       1276.02       1324.92        96.16 o                         
   9   3   7       9927.35      10187.19       255.66 o                         
  10   3   7      94896.98      93475.77       802.87 o                         
  11   3   7      43134.99      42452.96       506.36 o                         
  12   3   7       1121.12       1167.12        92.36 o                         
  13   3   7       6329.31       6004.47       211.44 o                         
  14   3   7        279.58        433.54        60.36 o                         
  15   3   7        564.48        656.07        80.16 o                         
  16   3   7      15546.72      15801.94       359.90 o                         
  17   3   7       1167.08       1228.43       103.88 o                         
  18   3   7       4309.78       4774.22       202.78 o                         
  19   3   7         11.07         59.06        37.42 o                         
  20   3   7       4051.87       4175.36       233.20 o                         
  21   3   7         25.33        125.17        66.54 o                         
  22   3   7      48383.11      48143.84       917.95 o                         
  23   3   7          0.57        117.74        57.70 o                         
  24   3   7       1040.52       1403.83       165.59 o                         
  25   3   7        461.09        544.29       104.09 o                         
   1   4   7         81.37        178.27        32.17 o                         
   2   4   7      12783.44      12578.32       247.45 o                         
   3   4   7       5694.73       5335.42       159.24 o                         
   4   4   7       5354.31       5250.68       173.20 o                         
   5   4   7         27.41        117.80        29.78 o                         
   6   4   7      31550.07      30785.35       485.04 o                         
   7   4   7       2856.29       2867.54       142.25 o                         
   8   4   7      35882.59      35176.62       657.72 o                         
   9   4   7        546.34        584.87        65.13 o                         
  10   4   7       6648.65       6492.05       212.53 o                         
  11   4   7      28738.57      28528.62       458.86 o                         
  12   4   7     128242.71     126222.58      1353.71 o                         
  13   4   7       7832.95       7842.06       270.31 o                         
  14   4   7       4698.09       4351.93       229.02 o                         
  15   4   7       5429.26       5484.66       261.62 o                         
  16   4   7      84817.36      83150.00       941.41 o                         
  17   4   7       1460.05       1466.60       130.01 o                         
  18   4   7      23188.03      22395.22       554.52 o                         
  19   4   7        130.08        236.31        60.03 o                         
  20   4   7      27018.37      27040.17       563.24 o                         
  21   4   7      24671.30      25041.65       604.87 o                         
  22   4   7       4293.12       4327.51       285.09 o                         
  23   4   7      13075.08      12338.77       360.95 o                         
   0   5   7       2376.49       2548.29       172.66 o                         
   1   5   7      10721.13      10837.33       250.90 o                         
   2   5   7        180.98        305.33        46.04 o                         
   3   5   7      23196.24      22478.04       361.42 o                         
   4   5   7       2332.00       2338.73       110.35 o                         
   5   5   7       2637.81       2816.10       130.25 o                         
   6   5   7      93593.28      91889.24       763.81 o                         
   7   5   7        820.04        896.10        91.63 o                         
   8   5   7       1109.40       1239.23       107.13 o                         
   9   5   7       6864.71       7031.71       234.81 o                         
  10   5   7      86820.52      83377.91      1012.84 o                         
  11   5   7      33696.19      33054.35       571.05 o                         
  12   5   7        787.56        956.88       113.42 o                         
  13   5   7       2992.48       2982.34       179.71 o                         
  14   5   7        212.62        229.64        58.00 o                         
  15   5   7        181.76        234.81        61.19 o                         
  16   5   7      10529.60      10692.52       398.45 o                         
  17   5   7        397.69        500.70       101.48 o                         
  18   5   7       2733.87       3035.42       304.07 o                         
  19   5   7          9.89         70.56        86.14 o                         
  20   5   7       3664.36       3243.39       265.72 o                         
  21   5   7         18.45        154.29        73.67 o                         
   1   6   7        240.53        392.48        55.22 o                         
   2   6   7       8452.39       8424.44       224.34 o                         
   3   6   7       4615.14       4639.27       167.02 o                         
   4   6   7       5406.76       5360.38       192.72 o                         
   5   6   7        682.88        777.62        82.05 o                         
   6   6   7      19969.92      19407.84       401.27 o                         
   7   6   7       2878.34       2953.69       163.76 o                         
   8   6   7      34361.01      33937.85       542.84 o                         
   9   6   7         59.12        238.92        53.52 o                         
  10   6   7       5578.29       5672.36       252.11 o                         
  11   6   7      17462.54      17192.17       444.21 o                         
  12   6   7      65267.72      62155.64       992.16 o                         
  13   6   7       3884.24       3739.61       310.17 o                         
  14   6   7       3116.98       3006.23       238.11 o                         
  15   6   7       3086.30       3327.95       305.83 o                         
  16   6   7      69328.40      65133.60      1128.11 o                         
  17   6   7       2405.67       2751.31       238.93 o                         
  18   6   7      19122.33      18642.00       745.00 o                         
   0   7   7       1588.69       1817.57       169.97 o                         
   1   7   7       9113.20       9137.68       263.49 o                         
   2   7   7       1117.04       1139.59        99.75 o                         
   3   7   7      15920.95      16117.73       407.52 o                         
   4   7   7       1613.38       1743.78       173.36 o                         
   5   7   7       3617.65       3870.63       225.31 o                         
   6   7   7      52776.00      53137.95       832.47 o                         
   7   7   7        966.64        975.65       117.42 o                         
   8   7   7        541.04        725.40        95.09 o                         
   9   7   7       4862.05       4909.45       237.81 o                         
  10   7   7      42681.85      43821.84       880.72 o                         
  11   7   7      20714.04      19934.05       629.46 o                         
  12   7   7        594.13        666.79       124.62 o                         
  13   7   7       3531.76       3471.03       271.61 o                         
  14   7   7        124.92        151.25        73.29 o                         
   1   8   7         68.47        132.77        62.00 o                         
   2   8   7       5447.48       5650.80       280.42 o                         
   3   8   7       2457.82       2535.90       213.74 o                         
   4   8   7       2565.40       2649.41       218.31 o                         
   5   8   7         74.92        122.37        63.07 o                         
   0   0   8     155731.98     154476.86      2062.83 o                         
   1   0   8     121575.30     122229.74      1341.49 o                         
   2   0   8      12925.61      12919.57       203.00 o                         
   3   0   8      15797.77      16274.91       240.22 o                         
   4   0   8       3375.29       3403.53       110.71 o                         
   5   0   8      84264.72      85760.51       889.00 o                         
   6   0   8      49954.08      51694.35       594.29 o                         
   7   0   8      24696.97      25106.47       416.34 o                         
   8   0   8      30981.70      31264.09       468.84 o                         
   9   0   8         44.20        138.68        35.00 o                         
  10   0   8       3299.66       3435.01       158.12 o                         
  11   0   8      67030.41      66558.04      1100.24 o                         
  12   0   8          1.14         94.70        36.90 o                         
  13   0   8          3.32         77.08        35.50 o                         
  14   0   8      24968.23      24368.53       484.33 o                         
  15   0   8       3763.07       3740.94       194.93 o                         
  16   0   8         82.56        194.78        66.52 o                         
  17   0   8       1329.55       1424.66       138.19 o                         
  18   0   8      21340.14      21831.07       558.05 o                         
  19   0   8        300.68        356.67        76.50 o                         
  20   0   8      14974.69      15624.78       478.12 o                         
  21   0   8      14238.42      15546.87       482.82 o                         
  22   0   8       2593.62       2839.55       233.86 o                         
  23   0   8      15409.27      16683.50       673.43 o                         
  24   0   8       2776.56       3090.91       266.32 o                         
  25   0   8       2779.35       2859.62       258.52 o                         
  26   0   8       2677.34       3012.19       467.90 o                         
   1   1   8       3513.49       3420.17        86.73 o                         
   2   1   8      31402.63      30915.08       258.65 o                         
   3   1   8      20258.77      19848.86       238.12 o                         
   4   1   8       6780.22       6699.59       145.25 o                         
   5   1   8      29669.13      29648.80       383.30 o                         
   6   1   8       5050.97       5266.35       152.20 o                         
   7   1   8      32251.96      32136.63       461.39 o                         
   8   1   8          1.18        227.78        58.62 o                         
   9   1   8      19367.59      19451.49       293.70 o                         
  10   1   8      23008.30      23165.57       304.87 o                         
  11   1   8      13802.13      13925.60       252.75 o                         
  12   1   8       1007.96       1347.76        86.81 o                         
  13   1   8      57349.16      57373.88       945.29 o                         
  14   1   8        590.43        606.23        57.58 o                         
  15   1   8      10609.90      11254.60       270.65 o                         
  16   1   8      78896.26      79557.27       761.35 o                         
  17   1   8      25406.61      25712.63       417.89 o                         
  18   1   8      16683.75      17055.07       325.78 o                         
  19   1   8         43.98        125.23        36.94 o                         
  20   1   8       1115.34       1242.52       112.92 o                         
  21   1   8      54925.83      56590.22      1179.12 o                         
  22   1   8      28799.99      28809.26       684.04 o                         
  23   1   8       2461.77       2622.64       188.71 o                         
  24   1   8        510.59        826.21       110.22 o                         
  25   1   8       2407.35       2862.81       202.02 o                         
  26   1   8       1445.85       1648.82       201.68 o                         
   0   2   8     192917.06     186756.56      2824.26 o                         
   1   2   8     120291.43     115862.97      1065.11 o                         
   2   2   8       5686.86       5550.81       172.08 o                         
   3   2   8       1656.11       1606.40        89.14 o                         
   4   2   8       2679.08       2499.08       107.21 o                         
   5   2   8      50426.61      50349.27       769.14 o                         
   6   2   8      50909.71      48855.89       883.39 o                         
   7   2   8      13849.14      13631.71       353.95 o                         
   8   2   8      11704.72      11920.50       413.41 o                         
   9   2   8        846.19        919.89       138.80 o                         
  10   2   8       1569.47       1697.08       133.72 o                         
  11   2   8      47027.54      46412.47       700.91 o                         
  12   2   8         11.80        194.04        73.32 o                         
  13   2   8         36.24        122.17        43.47 o                         
  14   2   8      14017.36      14144.94       352.66 o                         
  15   2   8       1130.11       1094.39       100.60 o                         
  16   2   8       1230.06       1439.61       166.62 o                         
  17   2   8       1325.92       1473.89       117.45 o                         
  18   2   8      26837.62      26792.06       512.69 o                         
  19   2   8        145.78        325.26        62.12 o                         
  20   2   8      13302.19      13184.55       396.70 o                         
  21   2   8      15633.11      15842.08       579.20 o                         
  22   2   8       1723.27       1910.65       207.54 o                         
  23   2   8      12865.55      13134.74       536.44 o                         
  24   2   8       6492.87       6471.88       382.62 o                         
  25   2   8        573.71        462.20       116.71 o                         
   1   3   8       2742.58       2721.94       122.41 o                         
   2   3   8      29615.37      29297.41       445.59 o                         
   3   3   8      18913.76      18616.25       356.91 o                         
   4   3   8       7941.62       8264.55       291.48 o                         
   5   3   8      24678.52      23802.73       414.47 o                         
   6   3   8       5972.17       5771.47       193.21 o                         
   7   3   8      22810.71      23137.72       430.07 o                         
   8   3   8        116.90        278.87        56.67 o                         
   9   3   8      14862.40      14754.54       402.66 o                         
  10   3   8      17069.31      16583.32       496.01 o                         
  11   3   8      12007.02      12038.73       420.79 o                         
  12   3   8        979.45        985.52       120.11 o                         
  13   3   8      53773.38      51042.98       757.04 o                         
  14   3   8        213.50        236.63        52.94 o                         
  15   3   8      11802.26      12413.84       355.84 o                         
  16   3   8      71023.42      71312.19       847.40 o                         
  17   3   8      21173.42      21409.68       429.52 o                         
  18   3   8      16044.61      16734.84       390.75 o                         
  19   3   8        169.08        165.04        45.27 o                         
  20   3   8        760.43        711.40        93.42 o                         
  21   3   8      52147.63      50886.72       759.79 o                         
  22   3   8      26785.31      26865.28       620.17 o                         
  23   3   8       2651.83       2901.33       206.23 o                         
  24   3   8        518.54        589.46       104.32 o                         
   0   4   8     106238.23     102273.41      1245.62 o                         
   1   4   8      80338.34      76694.99       877.20 o                         
   2   4   8       8100.09       7765.03       241.89 o                         
   3   4   8       8675.78       8401.95       316.44 o                         
   4   4   8       2136.71       2306.71       169.08 o                         
   5   4   8      53981.86      53107.95       713.44 o                         
   6   4   8      35205.04      34392.72       650.62 o                         
   7   4   8      15569.34      15711.72       399.69 o                         
   8   4   8      20313.23      19724.80       450.94 o                         
   9   4   8          5.34        135.21        53.71 o                         
  10   4   8       2189.11       2253.22       145.40 o                         
  11   4   8      45976.75      45387.52       601.78 o                         
  12   4   8          0.72        182.76        45.65 o                         
  13   4   8          5.70         86.51        42.15 o                         
  14   4   8      17304.43      16921.17       474.27 o                         
  15   4   8       2481.88       2594.20       185.08 o                         
  16   4   8         17.43        250.38        76.01 o                         
  17   4   8        966.60       1220.36       132.24 o                         
  18   4   8      16474.68      16504.13       474.29 o                         
  19   4   8        217.35        283.61        69.21 o                         
  20   4   8      11341.30      11407.14       401.96 o                         
  21   4   8      11298.84      11329.46       405.51 o                         
  22   4   8       1894.18       2155.75       188.16 o                         
   1   5   8       2114.73       1883.66       128.80 o                         
   2   5   8      15963.07      15637.87       363.88 o                         
   3   5   8      10921.05      11125.83       307.51 o                         
   4   5   8       3025.40       3040.32       182.68 o                         
   5   5   8      17461.52      16966.74       427.81 o                         
   6   5   8       2303.86       2422.41       185.43 o                         
   7   5   8      21498.43      21896.04       449.77 o                         
   8   5   8         48.69        108.34        40.21 o                         
   9   5   8      12651.25      12358.47       323.04 o                         
  10   5   8      15875.22      15798.03       405.73 o                         
  11   5   8       8547.77       8578.21       304.58 o                         
  12   5   8        617.83        816.68       108.40 o                         
  13   5   8      33870.11      32069.35       602.98 o                         
  14   5   8        588.65        810.46       101.75 o                         
  15   5   8       5161.90       5199.87       253.00 o                         
  16   5   8      49712.94      49202.39       785.66 o                         
  17   5   8      17059.86      16691.48       516.17 o                         
  18   5   8      10182.22      10188.11       410.55 o                         
  19   5   8          0.80         98.51        69.73 o                         
  20   5   8        873.83        869.15       163.02 o                         
   0   6   8      90153.92      88237.57      1307.31 o                         
   1   6   8      57484.25      56174.22       733.88 o                         
   2   6   8       3243.33       3055.75       173.09 o                         
   3   6   8       1613.22       1636.65       117.28 o                         
   4   6   8       1441.72       1363.59       118.09 o                         
   5   6   8      28255.12      28269.56       530.43 o                         
   6   6   8      25954.33      25776.55       565.77 o                         
   7   6   8       7510.14       7609.59       309.96 o                         
   8   6   8       7837.60       7853.47       290.01 o                         
   9   6   8        244.98        317.96        75.09 o                         
  10   6   8        952.26       1088.61       116.75 o                         
  11   6   8      26925.05      25204.13       613.83 o                         
  12   6   8          1.69         82.60        54.43 o                         
  13   6   8         19.58        129.46        61.56 o                         
  14   6   8       8935.14       9146.87       422.68 o                         
  15   6   8        786.21        894.93       139.36 o                         
  16   6   8        475.30        591.23       138.33 o                         
  17   6   8        781.15       1322.21       211.17 o                         
   1   7   8       1271.85       1386.29       123.71 o                         
   2   7   8      14894.76      15325.87       441.34 o                         
   3   7   8       9546.29       9415.77       348.55 o                         
   4   7   8       4425.00       4284.53       266.82 o                         
   5   7   8      11902.16      12069.78       449.10 o                         
   6   7   8       3528.83       3618.04       250.15 o                         
   7   7   8       9884.53       9804.34       579.11 o                         
   8   7   8        122.08        195.51        83.01 o                         
   9   7   8       7073.23       7450.83       420.37 o                         
  10   7   8       8081.17       8427.97       450.81 o                         
  11   7   8       6239.90       6591.61       364.83 o                         
  12   7   8        580.47        598.51       120.58 o                         
   1   0   9       7438.14       7519.90       162.54 o                         
   2   0   9      29025.58      29027.81       360.75 o                         
   3   0   9      25978.89      26201.96       447.23 o                         
   4   0   9      38588.05      38410.22       564.15 o                         
   5   0   9        997.59       1078.43        79.52 o                         
   6   0   9      69529.84      70733.73       753.24 o                         
   7   0   9       1688.76       1869.00       139.12 o                         
   8   0   9      34152.56      34801.19       590.06 o                         
   9   0   9        110.41        221.66        46.73 o                         
  10   0   9      25025.39      24432.01       459.84 o                         
  11   0   9       4482.70       4974.92       222.58 o                         
  12   0   9      12070.61      12620.22       543.75 o                         
  13   0   9         10.99        128.40        54.03 o                         
  14   0   9       2519.28       2674.83       189.10 o                         
  15   0   9      83426.82      85418.31      1346.04 o                         
  16   0   9       6026.69       6254.98       296.75 o                         
  17   0   9      29574.80      31582.41       764.77 o                         
  18   0   9      18132.08      18614.42       597.07 o                         
  19   0   9        868.12       1346.98       167.28 o                         
  20   0   9       7330.45       7642.52       395.81 o                         
  21   0   9       1310.37       1672.07       191.76 o                         
  22   0   9      48961.66      52730.29      1502.97 o                         
  23   0   9        149.60        199.78        71.46 o                         
  24   0   9        124.51        252.38        92.88 o                         
  25   0   9      15381.14      15929.90       760.20 o                         
   0   1   9     121891.04     121432.37      1119.82 o                         
   1   1   9       1529.17       1649.03        65.43 o                         
   2   1   9      36129.21      36579.71       337.57 o                         
   3   1   9       5536.11       5565.16       130.66 o                         
   4   1   9     100818.31     100341.62       880.24 o                         
   5   1   9      72628.34      71015.17       698.21 o                         
   6   1   9      29253.77      29291.82       415.22 o                         
   7   1   9      10330.99      10178.96       244.81 o                         
   8   1   9      19099.99      19379.70       408.98 o                         
   9   1   9        122.22        301.50        47.79 o                         
  10   1   9      15952.93      15755.21       263.14 o                         
  11   1   9       9658.31       9899.49       262.52 o                         
  12   1   9       3747.17       3899.02       176.31 o                         
  13   1   9      15048.44      15086.15       337.86 o                         
  14   1   9        155.55        235.41        55.40 o                         
  15   1   9      16027.38      15853.42       356.89 o                         
  16   1   9      48070.03      48706.48       634.35 o                         
  17   1   9       2183.36       2336.08       141.99 o                         
  18   1   9       2869.97       2966.25       161.49 o                         
  19   1   9      10359.06      10756.81       307.89 o                         
  20   1   9         53.35        141.79        47.25 o                         
  21   1   9        608.33        890.17       148.74 o                         
  22   1   9         15.35        200.60        59.94 o                         
  23   1   9       2708.25       2994.64       230.90 o                         
  24   1   9        444.37        460.82        99.19 o                         
  25   1   9         42.66        101.49        83.17 o                         
   1   2   9       5371.08       5257.27       160.93 o                         
   2   2   9      17500.79      16662.25       307.18 o                         
   3   2   9      11236.56      10622.73       247.85 o                         
   4   2   9      15300.23      15065.21       301.25 o                         
   5   2   9       1240.40       1356.08        92.63 o                         
   6   2   9      42523.88      42719.27       614.53 o                         
   7   2   9       8559.02       8683.13       295.32 o                         
   8   2   9      40443.40      38808.09       614.80 o                         
   9   2   9         38.51         61.42        36.51 o                         
  10   2   9      20851.37      21022.02       507.28 o                         
  11   2   9       1465.29       1710.83       147.17 o                         
  12   2   9       6518.27       7128.38       267.30 o                         
  13   2   9        772.92        880.68        93.73 o                         
  14   2   9       4534.18       4502.62       191.48 o                         
  15   2   9      48203.12      48767.50       800.45 o                         
  16   2   9       7563.17       7682.37       253.31 o                         
  17   2   9      39720.84      40564.53       586.02 o                         
  18   2   9      13852.90      13900.38       367.59 o                         
  19   2   9       1359.90       1542.68       145.84 o                         
  20   2   9       7831.78       8126.65       343.42 o                         
  21   2   9        373.67        455.55       138.07 o                         
  22   2   9      46924.88      47517.51      1018.23 o                         
  23   2   9        217.42        182.12        77.20 o                         
  24   2   9         18.40        145.96        65.92 o                         
   0   3   9     100558.66      97253.04      1503.83 o                         
   1   3   9        978.74       1068.91       103.49 o                         
   2   3   9      29654.72      29124.86       520.11 o                         
   3   3   9       2565.28       2682.91       147.43 o                         
   4   3   9      85753.23      83884.59       848.89 o                         
   5   3   9      66240.17      63579.93       634.84 o                         
   6   3   9      26739.14      26191.45       411.24 o                         
   7   3   9       6171.34       6284.90       204.52 o                         
   8   3   9      15230.65      14882.55       372.37 o                         
   9   3   9         79.19        175.94        68.88 o                         
  10   3   9      13633.92      13240.67       514.24 o                         
  11   3   9       9175.54       9161.69       433.71 o                         
  12   3   9       3825.55       3911.39       362.70 o                         
  13   3   9      13130.81      12979.36       445.09 o                         
  14   3   9        514.31        444.98        89.02 o                         
  15   3   9      16281.33      16854.92       512.75 o                         
  16   3   9      38505.22      39401.77       599.53 o                         
  17   3   9       1589.68       1750.82       129.53 o                         
  18   3   9       2026.93       2339.95       148.83 o                         
  19   3   9       8632.19       9030.08       311.80 o                         
  20   3   9         37.42        199.16        55.10 o                         
  21   3   9        772.52        920.85       120.40 o                         
  22   3   9        110.10        302.01        87.54 o                         
  23   3   9       2387.99       2465.06       214.05 o                         
   1   4   9       5034.25       4746.01       221.25 o                         
   2   4   9      18503.47      17505.91       428.43 o                         
   3   4   9      16334.90      15687.54       461.57 o                         
   4   4   9      24086.64      22883.17       559.85 o                         
   5   4   9        746.35        950.09       117.40 o                         
   6   4   9      46270.96      45944.58       826.70 o                         
   7   4   9       1680.31       1922.59       150.63 o                         
   8   4   9      25114.92      25100.37       490.48 o                         
   9   4   9         87.82         92.31        42.75 o                         
  10   4   9      18402.13      18238.86       484.26 o                         
  11   4   9       2796.50       3052.16       198.77 o                         
  12   4   9       8413.37       8475.39       367.38 o                         
  13   4   9          0.85         32.39        48.62 o                         
  14   4   9       2087.87       2279.73       196.45 o                         
  15   4   9      59773.41      57535.85       982.03 o                         
  16   4   9       4614.43       4685.52       448.49 o                         
  17   4   9      22925.07      23004.48       735.98 o                         
  18   4   9      13610.08      13310.91       471.83 o                         
  19   4   9        646.71        638.84       109.96 o                         
  20   4   9       5767.71       5706.40       322.29 o                         
  21   4   9        943.95       1113.20       147.91 o                         
   0   5   9      72325.27      72823.60      1161.85 o                         
   1   5   9       1225.93       1290.55       124.41 o                         
   2   5   9      22034.80      21809.48       498.90 o                         
   3   5   9       4150.35       4150.52       219.78 o                         
   4   5   9      59840.70      58434.05       828.53 o                         
   5   5   9      41604.78      39945.64       689.60 o                         
   6   5   9      16692.35      16680.41       446.85 o                         
   7   5   9       8008.70       7477.39       302.12 o                         
   8   5   9      12317.79      11745.90       386.91 o                         
   9   5   9         91.55        173.32        62.21 o                         
  10   5   9      10169.66      10110.22       338.79 o                         
  11   5   9       5716.23       5811.05       260.18 o                         
  12   5   9       2118.22       2158.24       176.38 o                         
  13   5   9       9496.75       9226.41       418.19 o                         
  14   5   9         10.20         52.69        47.90 o                         
  15   5   9       8965.46       8624.01       417.90 o                         
  16   5   9      34297.41      33093.56       822.26 o                         
  17   5   9       1717.01       2209.52       222.81 o                         
  18   5   9       2400.14       2483.40       280.76 o                         
   1   6   9       2936.20       2989.21       176.01 o                         
   2   6   9       9712.75      10127.58       356.11 o                         
   3   6   9       6923.42       6855.74       294.11 o                         
   4   6   9       9406.48       9287.35       315.40 o                         
   5   6   9        584.03        735.05        92.87 o                         
   6   6   9      24535.83      24316.03       568.67 o                         
   7   6   9       3988.46       4251.68       240.01 o                         
   8   6   9      21135.86      20067.58       477.16 o                         
   9   6   9         22.09        116.31        48.69 o                         
  10   6   9      11961.74      11481.02       459.43 o                         
  11   6   9       1000.74       1308.36       256.29 o                         
  12   6   9       4155.17       4122.90       277.52 o                         
  13   6   9        327.01        425.40       100.58 o                         
  14   6   9       2490.45       2642.44       232.71 o                         
  15   6   9      30600.75      30231.79       796.95 o                         
   0   7   9      49333.79      49064.77      1302.81 o                         
   1   7   9        395.52        457.25        76.57 o                         
   2   7   9      14646.21      14423.96       442.09 o                         
   3   7   9        731.11        749.12       106.70 o                         
   4   7   9      43180.66      42959.86       869.77 o                         
   5   7   9      34860.99      34681.74       782.60 o                         
   6   7   9      13844.04      13877.04       444.36 o                         
   7   7   9       2422.73       2377.53       187.21 o                         
   8   7   9       7169.60       7339.81       327.70 o                         
   9   7   9         28.38         96.62        56.84 o                         
   0   0  10      25865.02      26276.78       819.09 o                         
   1   0  10      18721.55      19188.22       449.15 o                         
   2   0  10       1155.48       1267.07        86.80 o                         
   3   0  10      44393.43      45150.68       631.62 o                         
   4   0  10       5200.83       5380.29       195.54 o                         
   5   0  10      22089.75      22054.37       398.88 o                         
   6   0  10      81648.01      82453.89       783.08 o                         
   7   0  10       5364.87       5545.65       220.31 o                         
   8   0  10        997.97       1309.32       111.32 o                         
   9   0  10      27970.46      27924.94       556.21 o                         
  10   0  10     128821.27     131479.14      1214.39 o                         
  11   0  10      67676.66      70159.48      1019.33 o                         
  12   0  10       2022.25       1952.86       198.86 o                         
  13   0  10       3603.22       3890.76       269.06 o                         
  14   0  10        329.00        534.00       116.51 o                         
  15   0  10       7620.29       7802.20       335.27 o                         
  16   0  10       1739.72       1872.69       197.80 o                         
  17   0  10       4306.78       3903.27       301.27 o                         
  18   0  10         79.02        137.14        67.33 o                         
  19   0  10        222.27        200.03        84.23 o                         
  20   0  10        689.28       1003.02       147.95 o                         
  21   0  10         11.54          2.39        57.03 o                         
  22   0  10      13950.57      14340.45       559.54 o                         
  23   0  10       1750.15       1669.72       199.39 o                         
   1   1  10        307.86        483.74        41.69 o                         
   2   1  10        287.16        371.42        41.47 o                         
   3   1  10       7463.15       7319.67       173.02 o                         
   4   1  10         36.22        137.13        29.37 o                         
   5   1  10       3332.35       3507.99       131.84 o                         
   6   1  10       7771.42       7788.60       190.40 o                         
   7   1  10       7266.03       7495.48       181.75 o                         
   8   1  10       2984.91       5483.47       593.15 o                         
   9   1  10        764.22        792.91        65.59 o                         
  10   1  10      10173.94      10739.33       237.80 o                         
  11   1  10      27881.24      30416.71       713.97 o                         
  12   1  10      50663.39      51493.09       616.58 o                         
  13   1  10      16686.53      16988.94       377.47 o                         
  14   1  10        522.00        691.32        97.48 o                         
  15   1  10        135.49        173.18        49.18 o                         
  16   1  10      92489.68      94045.09       992.14 o                         
  17   1  10        530.26        631.11        88.11 o                         
  18   1  10       6045.18       6043.55       255.38 o                         
  19   1  10       1431.95       1608.27       135.27 o                         
  20   1  10      52968.36      54334.46      1077.80 o                         
  21   1  10      29037.61      30439.69       719.91 o                         
  22   1  10       2000.49       2209.97       199.12 o                         
  23   1  10      29500.79      31101.66       737.95 o                         
   0   2  10      21315.25      20705.59       478.10 o                         
   1   2  10      23118.51      22747.65       366.20 o                         
   2   2  10        118.28        229.02        41.26 o                         
   3   2  10      56751.74      54765.35       527.00 o                         
   4   2  10       4724.76       4806.37       168.82 o                         
   5   2  10       4854.59       4665.76       168.11 o                         
   6   2  10      80215.18      77551.35       724.10 o                         
   7   2  10       7123.94       7267.78       223.00 o                         
   8   2  10        518.97        658.10        72.62 o                         
   9   2  10      31268.01      31905.12       636.19 o                         
  10   2  10     141487.31     137897.91      1487.69 o                         
  11   2  10      62570.73      62243.23       899.75 o                         
  12   2  10       1847.55       1734.89       153.35 o                         
  13   2  10      11068.96      11439.33       430.67 o                         
  14   2  10        774.74        763.93       101.04 o                         
  15   2  10      11908.41      12695.58       359.70 o                         
  16   2  10       1043.48       1171.37       122.01 o                         
  17   2  10       8571.27       8686.11       276.04 o                         
  18   2  10        101.92        149.28        47.87 o                         
  19   2  10         16.33        130.14        58.82 o                         
  20   2  10        779.36        861.63       100.26 o                         
  21   2  10        119.52        170.85        53.76 o                         
  22   2  10      12473.66      12886.09       409.96 o                         
   1   3  10        459.99        698.79       107.53 o                         
   2   3  10        313.07        363.20        57.30 o                         
   3   3  10       7871.88       7514.16       228.97 o                         
   4   3  10         23.81         66.19        35.71 o                         
   5   3  10       5245.20       5422.32       215.81 o                         
   6   3  10       7009.50       6914.18       246.58 o                         
   7   3  10       6780.89       6689.09       245.54 o                         
   8   3  10       1906.36       5646.87       637.78 o                         
   9   3  10        478.68        592.50        78.08 o                         
  10   3  10       8789.97       8580.87       431.53 o                         
  11   3  10      23693.63      23628.85      1317.18 o                         
  12   3  10      47033.24      46767.01      1027.69 o                         
  13   3  10      11051.27      11188.34       389.81 o                         
  14   3  10        388.06        565.61        95.77 o                         
  15   3  10        250.23        341.67        68.36 o                         
  16   3  10      78959.23      77287.14       920.80 o                         
  17   3  10        895.90       1228.84       131.95 o                         
  18   3  10       5304.81       4919.41       233.81 o                         
  19   3  10       1230.44       1346.57       126.05 o                         
  20   3  10      42858.68      41841.23       678.93 o                         
  21   3  10      24316.57      24808.24       581.07 o                         
   0   4  10      17949.97      18026.17      1079.89 o                         
   1   4  10      13869.96      14023.16       464.01 o                         
   2   4  10        586.05        446.78        89.26 o                         
   3   4  10      33044.68      32311.73       707.77 o                         
   4   4  10       3793.07       4049.93       253.77 o                         
   5   4  10      13997.73      13462.17       454.38 o                         
   6   4  10      59206.54      58575.70       788.44 o                         
   7   4  10       3951.27       3900.62       202.69 o                         
   8   4  10        705.15        632.96        88.71 o                         
   9   4  10      20619.90      20841.77       546.91 o                         
  10   4  10      96585.89      92874.27      1300.41 o                         
  11   4  10      49667.71      49278.70       836.04 o                         
  12   4  10       1470.83       1684.85       171.43 o                         
  13   4  10       3200.24       3272.93       275.35 o                         
  14   4  10        282.42        367.72        88.80 o                         
  15   4  10       6130.80       6474.88       337.61 o                         
  16   4  10       1289.94       1393.52       162.10 o                         
  17   4  10       3480.51       3283.36       253.29 o                         
  18   4  10         59.92        124.54        65.49 o                         
  19   4  10        187.95        293.58        73.20 o                         
   1   5  10        118.20        161.33        59.35 o                         
   2   5  10        163.46        167.07        55.82 o                         
   3   5  10       4009.33       3793.08       220.82 o                         
   4   5  10         21.23        134.61        51.50 o                         
   5   5  10       1169.93       1337.80       135.84 o                         
   6   5  10       4708.11       4474.71       224.76 o                         
   7   5  10       4257.89       4095.71       236.74 o                         
   8   5  10       2459.34       4007.63      1023.98 o                         
   9   5  10        672.59        646.77        92.21 o                         
  10   5  10       6532.62       6871.66       315.13 o                         
  11   5  10      18486.84      18941.97       655.46 o                         
  12   5  10      31270.68      30769.75       871.14 o                         
  13   5  10      13327.30      12840.31       446.18 o                         
  14   5  10        431.85        408.03       105.63 o                         
  15   5  10         31.33         79.06        62.19 o                         
  16   5  10      65292.80      65030.20      1398.51 o                         
  17   5  10        129.78        128.89        76.78 o                         
   0   6  10      11547.64      11704.12      1114.57 o                         
   1   6  10      12248.01      11715.75       449.60 o                         
   2   6  10          0.72         69.76        55.34 o                         
   3   6  10      30204.31      28452.15       731.52 o                         
   4   6  10       2728.12       2727.10       196.48 o                         
   5   6  10       3429.04       3239.36       196.18 o                         
   6   6  10      44281.29      44264.53       732.67 o                         
   7   6  10       3829.61       3717.07       215.07 o                         
   8   6  10        344.05        523.33        88.08 o                         
   9   6  10      17275.30      17364.35       516.06 o                         
  10   6  10      79083.85      76190.98      1073.94 o                         
  11   6  10      36402.20      34060.33       815.98 o                         
  12   6  10       1052.19       1231.76       164.17 o                         
   1   7  10        325.64        402.74        94.37 o                         
   2   7  10        200.31        328.02        83.61 o                         
   3   7  10       4614.57       4522.05       257.44 o                         
   4   7  10         14.58        194.77        74.39 o                         
   1   0  11       3835.61       4224.73       183.38 o                         
   2   0  11       5262.96       5278.05       223.66 o                         
   3   0  11       1659.60       1708.96       142.88 o                         
   4   0  11        191.51        392.14        79.58 o                         
   5   0  11      29530.80      30121.81       482.48 o                         
   6   0  11       7715.91       7967.20       251.24 o                         
   7   0  11       1429.21       1529.18       112.90 o                         
   8   0  11       3348.57       3306.84       166.09 o                         
   9   0  11        492.12       1091.65       221.46 o                         
  10   0  11      36979.76      36768.09       596.83 o                         
  11   0  11      20338.08      20710.30       504.58 o                         
  12   0  11       1432.48       1512.75       181.87 o                         
  13   0  11      23687.77      24542.50       729.32 o                         
  14   0  11       2341.82       2366.14       231.05 o                         
  15   0  11       2131.16       2565.33       242.98 o                         
  16   0  11      41412.06      40758.96       966.60 o                         
  17   0  11       2144.10       2252.08       277.47 o                         
  18   0  11      30218.97      31636.69      1418.87 o                         
  19   0  11       2721.39       3408.75       342.27 o                         
  20   0  11      10194.05      10726.63       609.19 o                         
  21   0  11      63073.78      66997.58      2748.00 o                         
  22   0  11      40761.40      42705.36      1827.14 o                         
   0   1  11     179923.33     179122.38      3139.69 o                         
   1   1  11      57143.85      57536.55       578.38 o                         
   2   1  11      13095.28      13048.90       250.75 o                         
   3   1  11       7795.49       7753.28       194.21 o                         
   4   1  11        315.61        776.27       100.31 o                         
   5   1  11      45274.06      46476.82       475.02 o                         
   6   1  11      45963.14      47383.09       570.55 o                         
   7   1  11       3972.85       4084.82       138.84 o                         
   8   1  11      26671.45      26756.11       354.43 o                         
   9   1  11         21.27        190.08        49.27 o                         
  10   1  11       4248.93       4325.74       156.05 o                         
  11   1  11      13426.39      13178.29       308.25 o                         
  12   1  11       4170.47       4279.00       199.56 o                         
  13   1  11       8356.84       8582.91       303.30 o                         
  14   1  11      18430.85      19316.62       434.76 o                         
  15   1  11       1860.91       2071.82       139.77 o                         
  16   1  11       1386.31       1600.52       121.94 o                         
  17   1  11       4258.09       4297.50       202.86 o                         
  18   1  11      11435.80      11986.43       367.22 o                         
  19   1  11       3128.76       3042.86       188.37 o                         
  20   1  11      19100.76      19033.77       508.52 o                         
  21   1  11       2472.91       2959.13       231.86 o                         
  22   1  11       6671.65       6684.09       387.17 o                         
   1   2  11       2066.22       2179.00       127.58 o                         
   2   2  11       5908.00       5837.26       220.73 o                         
   3   2  11        183.99        304.72        53.74 o                         
   4   2  11        882.82        861.79        87.35 o                         
   5   2  11      26107.13      25624.91       405.91 o                         
   6   2  11      13707.88      13587.42       341.72 o                         
   7   2  11        230.54        358.75        59.44 o                         
   8   2  11       2817.31       2933.48       167.01 o                         
   9   2  11       2201.40       2933.49       164.68 o                         
  10   2  11      53254.53      53143.28       841.65 o                         
  11   2  11      29474.47      30630.76       729.67 o                         
  12   2  11       2629.14       2646.96       213.66 o                         
  13   2  11      21715.88      22711.59       615.28 o                         
  14   2  11       1631.20       1855.69       179.51 o                         
  15   2  11       6453.55       6458.83       288.29 o                         
  16   2  11      37817.52      37115.72       696.83 o                         
  17   2  11        230.48        450.56        99.97 o                         
  18   2  11      15795.18      16031.21       470.07 o                         
  19   2  11       4658.44       4741.46       256.13 o                         
  20   2  11      11840.55      12941.11       426.61 o                         
  21   2  11      54546.01      55063.90       884.18 o                         
   0   3  11     138912.00     132704.45      1865.35 o                         
   1   3  11      43564.60      42378.61       603.89 o                         
   2   3  11      11554.89      11191.24       291.28 o                         
   3   3  11       6533.73       6283.21       239.63 o                         
   4   3  11         79.99        174.37        45.14 o                         
   5   3  11      36960.63      36919.94       590.21 o                         
   6   3  11      40434.09      39713.50       643.06 o                         
   7   3  11       2349.12       2475.36       146.36 o                         
   8   3  11      25882.10      25127.95       466.34 o                         
   9   3  11         10.51        101.62        44.39 o                         
  10   3  11       3530.97       3214.03       191.76 o                         
  11   3  11      12026.61      11570.58       364.48 o                         
  12   3  11       5067.66       5332.38       311.20 o                         
  13   3  11       6881.33       6767.81       353.69 o                         
  14   3  11      15396.03      15464.58       467.10 o                         
  15   3  11       1285.24       1360.23       160.10 o                         
  16   3  11        992.93       1129.17       129.89 o                         
  17   3  11       3327.00       3506.17       225.32 o                         
  18   3  11      10037.61      10048.69       375.67 o                         
  19   3  11       2730.42       2689.97       196.33 o                         
   1   4  11       2638.26       2836.70       225.08 o                         
   2   4  11       4043.57       4172.22       271.61 o                         
   3   4  11       1048.56       1064.85       111.79 o                         
   4   4  11        176.85        312.88        70.76 o                         
   5   4  11      21396.77      20692.16       490.15 o                         
   6   4  11       6124.33       6251.41       291.22 o                         
   7   4  11        961.77       1072.72       135.51 o                         
   8   4  11       2394.77       2404.86       195.57 o                         
   9   4  11        452.85        687.12       178.41 o                         
  10   4  11      28822.54      27412.90       817.72 o                         
  11   4  11      16080.75      16629.69       640.77 o                         
  12   4  11       1180.59       1400.74       161.97 o                         
  13   4  11      17749.88      17562.70       567.03 o                         
  14   4  11       1683.83       1650.72       161.36 o                         
  15   4  11       1800.42       1971.89       175.55 o                         
  16   4  11      32160.69      30812.21       683.40 o                         
  17   4  11       1567.10       1761.43       149.84 o                         
   0   5  11     126912.59     127392.95      2140.97 o                         
   1   5  11      40339.34      39302.77       842.29 o                         
   2   5  11       7931.27       7161.50       361.01 o                         
   3   5  11       5110.68       5120.66       307.04 o                         
   4   5  11        415.67        504.54       102.90 o                         
   5   5  11      30459.64      29676.22       594.08 o                         
   6   5  11      29357.63      27995.83       535.78 o                         
   7   5  11       3529.67       3536.33       209.25 o                         
   8   5  11      15370.99      15707.16       499.15 o                         
   9   5  11         93.65        192.63        61.13 o                         
  10   5  11       2834.67       2757.62       211.22 o                         
  11   5  11       8643.66       8804.48       406.63 o                         
  12   5  11       2059.98       1947.54       196.08 o                         
  13   5  11       5923.75       5807.57       336.17 o                         
  14   5  11      13087.00      13040.91       504.76 o                         
   1   6  11       1253.35       1640.81       181.13 o                         
   2   6  11       3402.03       3392.52       317.92 o                         
   3   6  11        164.74        177.98        73.23 o                         
   4   6  11        432.68        342.36        92.77 o                         
   5   6  11      15172.86      15170.65       436.20 o                         
   6   6  11       7233.56       7063.85       305.78 o                         
   7   6  11        146.46        419.43        80.07 o                         
   8   6  11       1603.49       1763.36       144.36 o                         
   9   6  11       1120.73       1599.97       151.84 o                         
   0   0  12      79054.01      80803.98      1502.79 o                         
   1   0  12       2540.16       2905.02       217.98 o                         
   2   0  12      33757.72      33912.20       644.02 o                         
   3   0  12        714.31        808.54       100.20 o                         
   4   0  12      60776.73      61342.11       909.02 o                         
   5   0  12     104093.60     105370.07      1751.02 o                         
   6   0  12       7062.27       7364.60       276.03 o                         
   7   0  12      17895.93      17908.91       391.57 o                         
   8   0  12      30887.66      31061.25       521.55 o                         
   9   0  12          0.37         85.34        39.54 o                         
  10   0  12       9532.23       9347.94       289.00 o                         
  11   0  12       2489.76       2903.09       194.46 o                         
  12   0  12        603.15        710.71       111.72 o                         
  13   0  12       2134.40       2366.40       201.78 o                         
  14   0  12          2.51         72.69        52.71 o                         
  15   0  12      22022.59      22538.26       800.26 o                         
  16   0  12      13035.27      13501.05       572.32 o                         
  17   0  12        641.55        871.96       181.67 o                         
  18   0  12       1008.51       1033.34       413.33 o                         
  19   0  12       4371.67       5134.27       429.25 o                         
  20   0  12         52.41         98.08        92.68 o                         
   1   1  12         26.33        405.45       101.14 o                         
   2   1  12        221.90        342.65        50.80 o                         
   3   1  12          0.86        110.59        30.42 o                         
   4   1  12        784.83        876.53        73.41 o                         
   5   1  12        694.75        695.47        66.81 o                         
   6   1  12      49202.82      49803.00       513.21 o                         
   7   1  12        875.61       1162.16        78.80 o                         
   8   1  12       5840.20       6121.17       175.04 o                         
   9   1  12       2654.68       2876.28       126.50 o                         
  10   1  12      13766.64      14065.28       294.07 o                         
  11   1  12       7883.62       8138.43       235.77 o                         
  12   1  12      27675.18      27965.70       521.03 o                         
  13   1  12      11770.55      11395.12       357.41 o                         
  14   1  12         55.86        178.16        63.25 o                         
  15   1  12      56378.99      59284.33       828.39 o                         
  16   1  12       6953.18       7322.03       293.83 o                         
  17   1  12      13810.19      14128.81       436.35 o                         
  18   1  12       4071.04       4324.37       230.15 o                         
  19   1  12       3920.60       4501.90       236.08 o                         
  20   1  12       9630.12       9088.34       726.01 o                         
   0   2  12      43397.75      42892.42       897.11 o                         
   1   2  12       8372.86       8773.25       265.88 o                         
   2   2  12      21528.65      20873.58       486.86 o                         
   3   2  12        119.08        186.65        53.80 o                         
   4   2  12      48506.43      49337.98       666.40 o                         
   5   2  12     101422.48     100050.92      1039.57 o                         
   6   2  12       5138.03       5526.13       247.37 o                         
   7   2  12      22509.80      22248.64       453.93 o                         
   8   2  12      17821.03      17597.17       406.58 o                         
   9   2  12        833.21       1056.82        91.86 o                         
  10   2  12      13807.39      13328.58       337.94 o                         
  11   2  12       6980.59       6931.27       261.68 o                         
  12   2  12         11.89         90.15        41.90 o                         
  13   2  12       2724.58       2868.49       222.98 o                         
  14   2  12         24.09        124.92        66.69 o                         
  15   2  12      20823.99      20184.81       520.20 o                         
  16   2  12      11827.18      11415.40       449.06 o                         
  17   2  12        462.52        512.48       102.19 o                         
  18   2  12        964.68        839.45       129.53 o                         
  19   2  12       5711.20       5522.64       317.80 o                         
   1   3  12         17.13        258.38        68.89 o                         
   2   3  12        234.32        281.64        58.25 o                         
   3   3  12          5.16        107.02        47.98 o                         
   4   3  12        667.22        747.14        89.41 o                         
   5   3  12        579.34        759.10        91.65 o                         
   6   3  12      44129.50      42814.89       664.97 o                         
   7   3  12        543.42        573.67        93.14 o                         
   8   3  12       5773.79       5922.46       258.77 o                         
   9   3  12       1783.16       2051.90       159.34 o                         
  10   3  12      14599.62      14160.11       406.27 o                         
  11   3  12       8334.55       8094.06       309.89 o                         
  12   3  12      25649.65      24585.91       598.50 o                         
  13   3  12      11381.52      11866.99       417.10 o                         
  14   3  12         21.64         68.27        50.10 o                         
  15   3  12      49574.58      49394.08       842.08 o                         
  16   3  12       6669.64       6435.96       305.67 o                         
  17   3  12      11030.17      10853.52       468.81 o                         
   0   4  12      56954.99      53740.33      1974.31 o                         
   1   4  12       2197.15       2022.63       178.90 o                         
   2   4  12      24837.99      24018.83       618.98 o                         
   3   4  12        468.28        641.32       118.63 o                         
   4   4  12      45132.67      43040.41       840.31 o                         
   5   4  12      77691.86      74183.27      1106.44 o                         
   6   4  12       5155.05       4733.24       282.63 o                         
   7   4  12      14035.98      13447.51       677.11 o                         
   8   4  12      22452.28      21487.90       603.47 o                         
   9   4  12          2.78         60.71        52.58 o                         
  10   4  12       7582.95       7625.97       385.01 o                         
  11   4  12       2153.13       2267.48       216.52 o                         
  12   4  12        366.57        369.54        84.74 o                         
  13   4  12       1756.01       1907.34       175.18 o                         
  14   4  12          0.77         24.79        45.18 o                         
  15   4  12      17213.12      16673.62       507.98 o                         
   1   5  12         23.39        203.05        86.21 o                         
   2   5  12        107.78        311.98        90.79 o                         
   3   5  12          7.32         79.30        66.20 o                         
   4   5  12        526.81        500.45        83.42 o                         
   5   5  12        487.37        462.25        82.25 o                         
   6   5  12      32006.30      30956.99       737.43 o                         
   7   5  12        787.81        644.73       116.77 o                         
   8   5  12       3506.45       3382.13       299.29 o                         
   9   5  12       2227.78       2211.20       248.10 o                         
  10   5  12       7831.04       7706.51       391.00 o                         
  11   5  12       4531.62       4686.21       328.51 o                         
   0   6  12      28624.59      28395.70      1084.21 o                         
   1   6  12       3931.58       4348.94       370.68 o                         
   2   6  12      13779.81      14185.09       543.81 o                         
   3   6  12         14.76         64.30        58.21 o                         
   1   0  13          2.18        124.27        62.73 o                         
   2   0  13      23548.39      23460.65       633.69 o                         
   3   0  13       1734.95       1999.40       161.90 o                         
   4   0  13       6775.45       6981.03       304.16 o                         
   5   0  13      13278.50      13793.98       426.71 o                         
   6   0  13        119.06        224.34        75.57 o                         
   7   0  13      21001.70      21215.37       536.02 o                         
   8   0  13       1504.65       1623.67       145.90 o                         
   9   0  13        877.93        910.11       113.18 o                         
  10   0  13      11536.87      11940.24       409.54 o                         
  11   0  13      17649.79      19764.93       712.03 o                         
  12   0  13       3699.23       4352.64       245.88 o                         
  13   0  13        275.86        305.30        74.17 o                         
  14   0  13      10978.48      10893.93       434.05 o                         
  15   0  13        290.06       1996.24       391.41 o                         
  16   0  13     103837.50     103891.16      1373.44 o                         
  17   0  13        590.76        819.07       146.46 o                         
  18   0  13        952.34       1239.25       179.20 o                         
   0   1  13      22070.29      22264.20       802.41 o                         
   1   1  13       2165.15       2315.40       143.62 o                         
   2   1  13       1845.02       2227.74       138.77 o                         
   3   1  13      46023.94      46593.32       754.43 o                         
   4   1  13       4337.33       4625.76       224.33 o                         
   5   1  13       4882.77       5173.45       190.15 o                         
   6   1  13      32850.35      33056.27       453.40 o                         
   7   1  13       2246.82       2214.37       119.75 o                         
   8   1  13       6014.46       8093.20       964.66 o                         
   9   1  13      12434.17      13168.48       286.96 o                         
  10   1  13      92889.80      93320.68       852.71 o                         
  11   1  13      21198.67      21457.59       436.97 o                         
  12   1  13       8792.07       8663.00       293.10 o                         
  13   1  13      13179.82      13540.18       369.12 o                         
  14   1  13       1096.46       1001.39       122.64 o                         
  15   1  13       5468.80       7137.70       399.26 o                         
  16   1  13        988.42        960.10       118.40 o                         
  17   1  13        879.29       1099.66       133.13 o                         
   1   2  13        196.51        314.16       119.02 o                         
   2   2  13      19998.46      19476.66       453.85 o                         
   3   2  13        892.44        962.23        97.56 o                         
   4   2  13       6734.55       6725.79       238.45 o                         
   5   2  13       7590.39       7648.93       274.59 o                         
   6   2  13        245.80        424.92        66.02 o                         
   7   2  13      17671.90      17775.17       395.80 o                         
   8   2  13       6258.66       6459.25       254.25 o                         
   9   2  13       1115.04       1135.41       100.66 o                         
  10   2  13       9338.29       9740.40       310.60 o                         
  11   2  13      15285.71      19916.43      1486.45 o                         
  12   2  13      10704.54      10975.46       360.48 o                         
  13   2  13       1565.72       1578.75       139.58 o                         
  14   2  13      11127.82      11222.87       370.17 o                         
  15   2  13        125.06       3502.13       668.16 o                         
  16   2  13      82931.08      82128.64      1225.05 o                         
   0   3  13      19111.86      18185.40       624.94 o                         
   1   3  13       2064.44       1980.89       162.73 o                         
   2   3  13        610.61        878.30       109.69 o                         
   3   3  13      38049.78      37194.34       582.21 o                         
   4   3  13       3912.34       3823.65       227.40 o                         
   5   3  13       5267.62       5101.05       265.54 o                         
   6   3  13      30728.29      30749.86       676.93 o                         
   7   3  13       2008.08       1901.21       188.42 o                         
   8   3  13       5352.33       5161.06       352.85 o                         
   9   3  13       9613.56       9906.27       427.45 o                         
  10   3  13      89124.45      89093.33      1136.04 o                         
  11   3  13      18404.29      18452.69       579.78 o                         
  12   3  13       8056.96       7763.59       378.47 o                         
  13   3  13      10981.81      11083.81       454.01 o                         
  14   3  13       1161.15       1277.15       140.02 o                         
  15   3  13       4440.80       4964.02       323.95 o                         
   1   4  13          1.02         85.30        54.20 o                         
   2   4  13      17784.83      17893.42       549.95 o                         
   3   4  13       1215.59       1401.72       158.35 o                         
   4   4  13       5018.51       4435.39       276.59 o                         
   5   4  13       9583.40       9265.10       399.88 o                         
   6   4  13         95.03        135.19        73.15 o                         
   7   4  13      16049.23      15745.83       528.60 o                         
   8   4  13       1407.35       1687.14       234.45 o                         
   9   4  13        709.38        632.45       140.00 o                         
  10   4  13       8838.00       8797.00       485.72 o                         
  11   4  13      13713.72      15567.73       583.85 o                         
  12   4  13       3257.38       3201.78       227.23 o                         
   0   5  13      14832.95      14977.33       711.26 o                         
   1   5  13       1280.72       1160.49       129.20 o                         
   2   5  13       2474.96       2660.86       221.30 o                         
   3   5  13      32662.02      31123.97       746.82 o                         
   4   5  13       2971.25       3510.23       262.05 o                         
   5   5  13       2785.64       2864.32       232.35 o                         
   6   5  13      21587.07      21771.21       634.63 o                         
   7   5  13       1500.99       1688.84       181.94 o                         
   0   0  14     135975.89     141390.66      3152.31 o                         
   1   0  14      24167.71      23616.44       916.75 o                         
   2   0  14       3044.45       3594.43       295.88 o                         
   3   0  14       5004.93       5061.78       302.46 o                         
   4   0  14       6570.27       6239.53       338.98 o                         
   5   0  14      34318.20      35969.86       705.51 o                         
   6   0  14       9361.06       9778.44       371.27 o                         
   7   0  14        293.67        373.79        82.87 o                         
   8   0  14       7568.90       7778.34       333.83 o                         
   9   0  14       1186.92       1328.15       139.96 o                         
  10   0  14       1881.08       2088.49       177.87 o                         
  11   0  14        173.52        382.94        93.24 o                         
  12   0  14       2883.82       2959.52       257.65 o                         
  13   0  14      27704.81      28104.09       729.54 o                         
  14   0  14       4630.80       4915.27       309.84 o                         
  15   0  14       2192.91       2601.29       226.48 o                         
   1   1  14      13276.75      13383.17       446.47 o                         
   2   1  14       5298.80       6407.37       330.29 o                         
   3   1  14      17926.92      17640.55       430.20 o                         
   4   1  14       1152.81       1140.14       108.43 o                         
   5   1  14      17631.39      17864.87       400.78 o                         
   6   1  14       7904.21       8037.49       242.71 o                         
   7   1  14      10800.37      10648.85       294.75 o                         
   8   1  14        852.02        893.21        91.60 o                         
   9   1  14       2587.49       2623.73       155.67 o                         
  10   1  14      21309.90      21013.26       410.62 o                         
  11   1  14      30001.76      30398.85       529.09 o                         
  12   1  14        457.44        529.16        83.24 o                         
  13   1  14       2204.06       2449.56       160.65 o                         
  14   1  14        885.55       1038.77       107.86 o                         
  15   1  14       2468.50       2171.54       154.18 o                         
   0   2  14      95158.11      91220.88      2353.73 o                         
   1   2  14      22164.37      22351.27       642.79 o                         
   2   2  14       3692.64       3922.69       371.02 o                         
   3   2  14      10566.44      10364.43       348.92 o                         
   4   2  14       5380.91       5204.31       228.45 o                         
   5   2  14      38740.59      38465.20       618.46 o                         
   6   2  14       8168.54       8085.40       286.07 o                         
   7   2  14       1964.17       2082.79       148.20 o                         
   8   2  14      15215.48      15550.30       399.02 o                         
   9   2  14        491.61        568.22        85.18 o                         
  10   2  14       1565.19       1794.12       151.61 o                         
  11   2  14          0.33         45.22        50.82 o                         
  12   2  14       3609.31       3737.66       214.52 o                         
  13   2  14      22586.49      22160.41       522.00 o                         
   1   3  14      11810.78      11877.56       527.24 o                         
   2   3  14       3982.21       4944.93       297.33 o                         
   3   3  14      18154.07      17811.58       561.68 o                         
   4   3  14        773.39        645.95       113.32 o                         
   5   3  14      16667.96      15880.84       535.41 o                         
   6   3  14       6443.99       6395.27       398.55 o                         
   7   3  14       7783.38       7871.08       444.55 o                         
   8   3  14        596.48        602.51       114.29 o                         
   9   3  14       1985.78       1833.47       193.10 o                         
  10   3  14      21054.35      21322.55       647.95 o                         
  11   3  14      25486.03      25444.00       896.94 o                         
   0   4  14     104557.90     100382.45      3143.90 o                         
   1   4  14      18854.50      18933.47       521.38 o                         
   2   4  14       2307.08       2836.69       203.82 o                         
   3   4  14       4251.36       3564.41       230.20 o                         
   4   4  14       5317.62       5033.68       272.54 o                         
   5   4  14      27258.28      26504.83      1118.89 o                         
   6   4  14       7273.45       6755.91       422.84 o                         
   7   4  14        291.91        353.59       115.95 o                         
   1   0  15        177.26        321.11       125.64 o                         
   2   0  15      14325.67      15006.83       735.26 o                         
   3   0  15         69.46        316.72       115.93 o                         
   4   0  15       7825.57       7982.62       453.59 o                         
   5   0  15        135.54        274.88        85.06 o                         
   6   0  15      35222.80      35143.54       823.61 o                         
   7   0  15       4741.67       4590.12       259.95 o                         
   8   0  15        317.25        471.04       127.52 o                         
   9   0  15       2673.85       2804.11       206.33 o                         
  10   0  15       9446.76       9365.03       429.07 o                         
  11   0  15      18828.28      18571.50       827.42 o                         
   0   1  15      51864.61      51993.30      1402.50 o                         
   1   1  15         69.12        108.03        68.41 o                         
   2   1  15      21473.32      22218.64       580.00 o                         
   3   1  15        296.01        408.32        89.86 o                         
   4   1  15      14874.87      15488.85       482.49 o                         
   5   1  15      36546.42      35930.36       785.68 o                         
   6   1  15        364.64        396.65        77.03 o                         
   7   1  15      10297.90      10339.59       355.72 o                         
   8   1  15      22798.97      22563.42       482.62 o                         
   9   1  15       3717.63       4080.38       214.68 o                         
  10   1  15       1714.26       1914.77       149.89 o                         
  11   1  15      10076.34      10332.91       396.98 o                         
   1   2  15        301.59        500.73       119.36 o                         
   2   2  15       9839.93      10042.94       505.37 o                         
   3   2  15          2.43         76.82        81.62 o                         
   4   2  15       1933.32       2023.25       175.08 o                         
   5   2  15         64.19        209.98        57.43 o                         
   6   2  15      44009.60      42907.97       725.34 o                         
   7   2  15       6090.10       5623.71       265.13 o                         
   8   2  15       1026.54       2232.08       539.91 o                         
   9   2  15       1840.75       1846.47       155.04 o                         
   0   3  15      46226.42      43750.02      1325.07 o                         
   1   3  15         26.56        101.55        70.15 o                         
   2   3  15      19339.48      18480.59       610.90 o                         
   3   3  15         77.38        179.97        74.39 o                         
   4   3  15      12808.49      12202.92       433.14 o                         
   5   3  15      29664.67      30306.10       680.88 o                         
   6   3  15        572.80        601.85       113.80 o                         
   0   0  16       6721.75       7499.60       753.41 o                         
   1   0  16       7544.05       7448.15       687.22 o                         
   2   0  16          2.93        103.93        93.96 o                         
   3   0  16      25992.48      26499.27       996.54 o                         
   4   0  16        279.33        475.85       149.96 o                         
   5   0  16         85.76        202.37        91.33 o                         
   1   1  16       1233.13       1680.76       249.91 o                         
   2   1  16      21863.76      20661.50       899.16 o                         
   3   1  16        860.71        869.03       184.55 o                         
   4   1  16       3664.59       3428.60       351.01 o                         
                                                                                
